# Supplementary material for: Constitutive TRIM22 Expression in the Respiratory Tract Confers a Pre-Existing Defence Against Influenza A Virus Infection
Source: Front Cell Infect Microbiol. 2021 Sep 21;11:689707. doi: 10.3389/fcimb.2021.689707 (PMC8490869; doi:10.3389/fcimb.2021.689707)
Supplement: Supplementary Table 1 — Constitutive ISG and IFN-related transcript expression levels across a range of human tissues. (S1A) Transcript expression values (log2 TPM; 0 = 0.01) of 200 ISGs [previously shown to be upregulated ≥ 8-fold change in response to universal IFN treatment; (Shaw et al., 2017)] across a range of mucosal (lung, small intestine [int.; terminal ileum], esophagus [mucosa], colon [sigmoid]), and non-mucosal (liver, skin [suprapubic], and kidney [cortex] tissues. (S1B) Transcript expression values (log2 TPM; 0 = 0.01) of IFN-related receptors and cytokines across human tissues (as in S1A). Data adapted under creative commons license from Human Protein Atlas [HPA; (Uhlen et al., 2010; Uhlen et al., 2015)] and Genotype-Tissue Expression [GTEx; (Carithers et al., 2015)] project. [file DataSheet_1.zip › Supplemental file S1.xlsx]

## Sheet: Figure 2
Fig 2D					Fig 2F	TRIM22 IHC intensity (AU)							Fig 2H	Relative TRIM22 or Mx1 mRNA levels (HBEp no IFN)
Tissue	Description	TRIM22 IHC Score				Epithelium (Bronchus)		Sub-epithelium (Bronchus)		Alveoli				HBEp TRIM22 (- IFN)	HBEp TRIM22 (+ IFN)	HBEp Mx1 (- IFN)	HBEp Mx1 (+ IFN)
spleen	cells in red pulp	High	3			Uninfected	Infected (Cal)	Uninfected	Infected (Cal)	Uninfected	Infected (Cal)			1.00155	11.1148	0.999944	348.104
bone marrow	hematopoietic cells	High	3			53.0416	50.15	64.9564	46.7121	47.41	47.2704			0.999943	4.83243	0.999522	429.467
lymph node	non-germinal center cells	High	3			54.3835	48.82	52.5759	46.4005	45.38	48.4501			1.00003	5.23431	0.999522	454.696
nasopharynx	respiratory epithelial cells	High	3			52.6543	46.75	49.6016	52.6015	49.65	41.3398
bronchus	respiratory epithelial cells	High	3			50.3578	46.26	54.9696	52.0789	42.5	29.0054		Fig 2J	Relative TRIM22 or Mx1 protein levels (HBEp no IFN)
gallbladder	glandular cells	High	3			53.3451	37.68	44.6958	38.1672	35.28	44.9335			HBEp TRIM22 (- IFN)	HBEp TRIM22 (+ IFN)	HBEp Mx1 (- IFN)	HBEp Mx1 (+ IFN)
pancreas	exocrine glandular cells	High	3			49.7779	46.46	38.1877	50.8616	41.9	44.08			1	1.30401	1.00001	142.744
oral mucosa	squamous epithelial cells	High	3			48.5814	44.11	27.8372	42.5634	40.79	47.5495			1	1.80856	1.00001	12.4658
rectum	glandular cells	High	3			50.6172	52.19	32.9234	37.3277	50.73	44.2809			1	1.04424	1	55.8607
stomach	glandular cells	High	3			51.7242	49.75	38.3825	46.6179	45.16	39.5824
duodenum	glandular cells	High	3			53.5795				46.67	34.04
small intestine	glandular cells	High	3			55.8281				46.95	37.49
urinary bladder	urothelial cells	High	3			52.9585				48.28	43.93
epididymis	glandular cells	High	3			58.3753				48.68	46.22
cervix, uterine	squamous epithelial cells	High	3			52.2764				51.51	40.14
skin	epidermal cells	High	3			55.9261				47.14	43.47
cerebral cortex	endothelial cells	Medium	2			52.2834				48.86	42.77
caudate	neuronal cells	Medium	2			50.8679				44.28	40.46
thyroid gland	glandular cells	Medium	2			58.6275				47.97	48.58
adrenal gland	glandular cells	Medium	2			55.9867
appendix	lymphoid tissue	Medium	2			48.7066
tonsil	germinal center cells	Medium	2			52.1129
skeletal muscle	myocytes	Medium	2			51.9443
lung (macrophages)	macrophages	Medium	2			59.7907
liver	hepatocytes	Medium	2			54.8191
salivary gland	glandular cells	Medium	2			64.0469
esophagus	squamous epithelial cells	Medium	2			56.5334
kidney	cells in glomeruli	Medium	2			52.4438
testis	cells in seminiferous ducts	Medium	2			51.3634
seminal vesicle	glandular cells	Medium	2			50.4658
ovary	ovarian stroma cells	Medium	2			48.4039
placenta	trophoblastic cells	Medium	2			51.8142
breast	adipocytes	Medium	2			54.8032
vagina	squamous epithelial cells	Medium	2			55.2868
endometrium	glandular cells	Medium	2			48.5157
fallopian tube	glandular cells	Medium	2			52.7053
Adipose tissue	adipocytes	Medium	2			53.5094
soft tissue	chondrocytes	Medium	2
hippocampus	glial cells	Low	1
cerebellum	Purkinje cells	Low	1
parathyroid gland	glandular cells	Low	1
heart muscle	myocytes	Low	1
smooth muscle	smooth muscle cells	Low	1
lung (pneumocytes)	pneumocytes	Low	1
colon	glandular cells	Low	1
prostate	glandular cells	Low	1

## Sheet: Figure 3
Fig 3B	Relative TRIM22 mRNA levels (MRC5t no IFN)				Fig 3C	Relative Mx1 mRNA levels (MRC5t no IFN)
	RQ mean	RQ mean	RQ mean			RQ mean	RQ mean	RQ mean
MRC5t (- IFN)	1	1	1		MRC5t (- IFN)	1	1	1
MRC5t (+ IFN)	1.55185	2.16125	0.746342		MRC5t (+ IFN)	503.692	684.126	607.816
MRC5 (+ IFN)	1.56381	1.32001	1.66277		A549 (- IFN)	0.84256	0.998431	0.19602
MRC5 (+ IFN)	2.07501	0.896224	1.2559		A549 (+ IFN)	241.892	158.14	218.019
A549 (- IFN)	0.00824007	0.00559511	0.00370236		293T (- IFN)	0.0107863	0.00750997
A549 (+ IFN)	0.10167	0.166345	0.00889269		293T (+ IFN)	0.0428063	0.042526
293T (- IFN)	0.00343487	0.000530991	0.000168137
293T (+ IFN)	0.00327555	0.000381112	0.000216889

## Sheet: Figure 4
Fig 4A	TRIM22 mRNA levels
	RQ	RQ min	RQ max
shCtrl	1	0.824418	1.21298
shTRIM22_B7	0.213628	0.186091	0.24524
shTRIM22_B8	0.611793	0.503126	0.743929
shTRIM22_B9	0.59425	0.490557	0.719861
Fig 4D
IAV strain	Relative number of NP positive cells (shTRIM22/shCtrl)
PR8 (H1N1)	2.90132	4.17795	2.3013	2.44652	3.06129
WSN (H1N1)	3.05357	3.83579	2.69681
Udorn (H1N1)	4.73621	2.3725	3.71476
Duck (H5N3)	3.61124	5.53835	4.23585
Chicken (H7N1)	5.43329	4.30805	4.82584
Fig 4F
Relative IAV (WSN) PFE (shTRIM22/shCtrl)
3.32
1.8
1.54
2.27
2.2
2.87
2.23
6.25
2.26
3
Fig 4G
Relative (shCtrl DMSO) IAV (WSN) PFE (shTRIM22/shCtrl) -/+ Ruxo
shCtrl (DMSO)	shTRIM22 (B7; DMSO)	shCtrl (Ruxo)	shTRIM22 (B7; Ruxo)
1	2.14286	1	2.23809
1	2.5	0.75	2.25
1	1.64286	0.714286	1.28571
1	2.09524	0.821429	1.9246

## Sheet: Figure 5
Fig 5A		Relative IAV (PR8) mRNA levels (shCtrl 4h)
	Time (h)	shCtrl			shTRIM22
NP	0	0	0	0	0	0	0
	2	0.137103	0.249724	0.58812	0.208666	0.326123	0.679694
	4	1	1	1	2.58065	4.11866	3.88235
	Time (h)	shCtrl			shTRIM22
M1	0	0	0	0	0	0	0
	2	0.293449	0.548402	0.648539	0.363355	0.796703	0.453998
	4	1	1	1	3.509	4.67366	6.13086
	Time (h)	shCtrl			shTRIM22
NS1/NEP	0	0	0	0	0	0	0
	2	0.106992	0.137602	0.217824	0.205799	0.246554	0.398878
	4	1	1	1	4.04762	4.47811	4.97538
Fig 5B		Relative IAV (PR8) protein levels (shCtrl 10h)
	Time (h)	shCtrl			shTRIM22
NP	4	0.0438443	0.00378094	0.00987108	0.0250265	0.00642488	0.00213169
	6	0.0377355	0.0291163	0.0214808	0.0726533	0.122533	0.0308481
	8	0.126949	0.5727	0.12669	0.636221	1.21569	0.362815
	10	1	1	1	2.30421	2.33481	2.5162
	Time (h)	shCtrl			shTRIM22
M1	4	0.00262289	0.0138255	0.0188588	0.0197515	0.0177496	0.0188321
	6	0.00516417	0.0126579	0.02961	0.0594899	0.0252781	0.0522963
	8	0.187387	0.295528	0.522107	0.704713	1.45397	0.842098
	10	1	1	1	2.40053	2.28854	2.55584
	Time (h)	shCtrl			shTRIM22
NS1	4	0.0869218	0.0679388	0.0516014	0.127996	0.0245361	0.0252842
	6	0.131131	0.0877226	0.0453284	0.21805	0.223756	0.0831129
	8	0.488588	0.545407	0.33471	0.880397	1.15836	0.662986
	10	1	1	0.999999	2.31695	2.09106	1.90494
Fig 5D	Relative Seg. 7 vRNA (PR8) levels (shCtrl 0.25h)
	Time (h)	shCtrl			shTRIM22
	0.25	1	1	1	0.848344	0.98875	0.994727
	1	0.407898	0.318584	0.65717	0.310377	0.416705	0.310404
	2	0.364956	0.376845	0.165545	0.132676	0.335059	0.183903
	3	0.120218	0.162667	0.090033	0.180715	0.154932	0.117486
	4	0.266391	0.21751	0.113824	0.116178	0.178603	0.101275
	6	0.124345	0.354232	0.121674	0.835132	9.50735	1.02055
	8	1.55702	20.6593	16.0835	77.518	327.941	112.271
Fig 5E		IAV (WSN) virus release (log10 PFU/ml)
	Time (h)	shCtrl			shTRIM22
	2	80	40	0	120	40	0
	8	120	20	20	140	60	20
	24	1140	800	560	15200	42000	12000
	48	18000	4000	9000	3600000	5800000	680000
	72	46000	12200	25600	5000000	3800000	420000

## Sheet: Figure 7
Fig 7F	Relative A549 protein levels (HBEC3)							Fig 7H	Rel. IAV (WSN) plaque titre (MDCK)			Fig 7I	Rel. IAV (WSN) plaque titre (Ruxo/DMSO)				fig 7J	Fold increase IAV (WSN) plaque diameter (DMSO or Ruxo/median DMSO per cell line)
	UBA7	TRIM22	IFITM1	GBP1	IFIH1	TLR3			HBEC3	A549			MDCK (Ruxo/DMSO)	A549 (Ruxo/DMSO)	HBE3C (Ruxo/DMSO)			MDCK (DMSO)	MDCK (Ruxo)	A549 (DMSO)	A549 (Ruxo)	HBEC3 (DMSO)	HBEC3 (Ruxo)
	0.758242	0.0479601	0.0268088	0.0572377	0.56509	0.25431			0.01651	0.4625			0.96	0.939759	0.642857			4.51593	7.30792	0.572999	0.616596	0.381705	0.529215
	0.649742	0.027072	0.0586378	0.0624998	0.356368	0.511291			0.0172	0.44961			0.833333	0.936842	1			1.13465	4.72683	0.543323	1.09214	0.461207	1.85824
	0.647113	0.0199111	0.0873337	0.0609432	0.328456	0.777862			0.01068	0.39554			0.484848	0.9	1			3.96622	1.47201	0.279538	1.49515	0.38841	3.04885
	0.440073	0.0364317	0.0442123	0.0530417	0.370347	0.689798				0.42857			0.4	0.818182	0.692308			3.49855	2.70512	1.69372	0.228613	0.693965	3.37165
	0.480519	0.0775611	0.0857224	0.0905916		0.616166							0.607143	1.02857	1.13207			6.13272	2.5251	0.68584	4.29309	1.07998	1.15134
	0.813626	0.0152016	0.0289668			0.225975							1.2	1.25	1.07692			3.12645	1.889	0.748489	1.45997	0.631226	4.52826
		0.00319692	0.0731317										1.27273	1	1.05			8.47587	7.59218	1.5512	3.09178	0.398467	2.98372
		-0.0114567	0.0966743										1.4	1	0.636364			4.53137	9.85425	0.830555	1.45485	0.843391	3.08094
		0.0150771	0.0492476										0.888889		0.993007			4.37259	7.86728	2.07181	3.57794	1.14368	0.684387
		0.0471488	0.0976159										0.2		0.935897			2.74614	5.62259	2.86683	0.804177	1.91188	0.825192
		0.0521196	0.0565558										0.666667		0.766667			2.04102	3.99662	1.94871	3.41821	0.904693	0.638889
		0.0321546	0.113878										0.6		0.828767			5.93243	8.78475	2.22825	0.814068	1.24473	1.3932
		0.03722	0.100632										0.5		0.864865			6.5251	5.22539	0.785125	0.356842	0.590517	1.45929
			0.173395										1.10924		0.907285			5.35039	12.138	4.80784	1.73328	1.94013	5.04933
			0.121069										1.03788		0.769231			2.4918	1.17375	1.21304	4.23594	0.566092	0.374521
			0.164815										1.35714		1.3125			2.24662	8.78378	1.4651	1.50284	0.993295	4.01197
													1.23529		0.949153			4.50724	7.51593	1.05697	0.360872	4.034	2.25623
													0.755319		1.04255			2.82529	2.45029	2.22312	1.64572	2.44349	2.01293
													1.28125		1.22222			4.20753	5.71622	2.88221	0.725774	1.18534	7.98132
													1.45454		0.923077			4.33398	7.88417	2.78403	0.232277	1.18103	1.82854
													1.1875					4.02799	0.774131	0.509983	2.79135	0.549808	0.900862
																		5.1361	1.55019	0.312511	4.5294	0.489943	3.20881
																		3.64141	6.76834	1.1427	2.93131	1.06418	3.3319
																		3.03282	1.08398	0.629786	3.94468	1.07519	2.4205
																		6.18002	4.41602	1.13061	11.6703	1.34579	1.04215
																		1.21959	5.30164	1.15149	3.73585	0.97749	3.54167
																		5.06178	9.34653	1.94981	2.2832	1.22941	2.44444
																		0.861004	10.7008	0.656897	3.16542	0.675766	3.56418
																		2.62355	9.16458	1.2603	0.62832	0.929598	2.04262
																		4.35087	3.5888	0.239604	2.31141	0.449234	1.95067
																		4.51979	13.7568	0.88148	2.54809	1.52443	2.65421
																		0.432432	11.6313	1.18593	3.75343	0.555556	3.27969
																		0.376448	7.30598	2.31544	2.26855	1.31322	2.49042
																		0.770753	5.01786	3.31892	1.08371	1.34483	8.27347
																		0.562259	6.74614	0.627954	0.870489	0.679598	0.988985
																		1.30743	10.736	1.86518	2.03737	0.739943	1.92433
																		1.39624	0.843629	0.822129	1.61531	0.647031	6.43343
																		0.435328	9.13948	1.08738	1.56805	0.518199	1.5637
																		0.991313	6.03475	2.2026	3.93515	1.18966	2.16906
																		1.51303	10.0854	1.66917	0.381755	0.411877	4.01245
																		3.25676	1.40444	0.552849	2.30225	0.390805	2.08238
																		1.20849	4.88514	1.7974	3.83843	2.22318	3.51772
																		1.98311	0.898649	2.59645	2.35867	1.86063	2.5613
																		0.817568	0.692085	1.1394	1.3072	1.95259	1.42816
																		1.39431	1.2138	1.8747	3.0577	1.54167	3.9751
																		0.584459	0.564672	0.549918	5.89412	0.577107	3.17816
																		1.00917	1.80116	4.90749	0.642975	0.83908	2.69205
																		0.375965	1.27124	2.0392	0.428284	1.09962	2.44636
																		1.24855	1.61293	0.364902	1.40648	1.60345	3.72222
																		0.614865	1.93726	2.8518	1.99487	0.490421	3.47797
																		1.31515	2.53137	1.28155	3.53178	0.480843	5.65996
																		0.515927	0.453668	0.415094	0.529035	3.13649	3.95977
																		0.576737	2.80405	1.3823	1.11119	1.88218	4.34531
																		0.701255	1.5666	2.29786	2.00843	1.5546	0.39751
																		0.748552	1.9556	0.255725	1.49075	0.98228	1.18726
																		1.01207	3.86438	0.826159	0.428284	1.6523	2.5158
																		0.594112	1.97442	0.682176	2.2048	1.04885	0.818965
																		0.820463	2.19788	1.63986	1.43543	0.652778	2.30795
																		1.13996	2.61149	2.17769	0.348415	2.07902	3.44923
																		1.17568	2.71766	0.514014	3.48452	0.755268	3.30029
																		0.712838	0.807432	0.705257	0.482872	0.714559	4.2318
																		0.848456	2.96187	1.21561	1.73255	0.947797	2.05029
																		1.22732	2.78475	1.5501	2.35794	1.38985	3.25287
																		0.980695	2.99759	1.15809	2.76937	0.647988	0.619732
																		0.585425	2.31322	0.568969	0.642242	1.86446	2.15805
																		0.467181	1.6583	0.415461	0.862063	1.59004	2.92816
																		0.561293	0.406371	1.30097	2.36234	1.18439	1.27011
																		0.658301	2.18147	0.395311	1.86737	0.425766	3.1068
																		0.417954	2.00241	1.60615	2.34036	1.24617	1.5249
																		0.597008	3.7722	0.420956	2.50852	0.493774	0.421935
																		2.64575	3.49035	1.35153	0.557245	1.06657	4.9569
																		0.971043	1.84459	0.352445	0.332295	0.892241	1.82567
																		1.03427	3.54537	0.275508	0.958051	1.30939	3.36398
																		2.84025	1.48842	0.629419	0.438542	0.396552	3.16571
																		2.41988	5.31371	0.577029	1.96373	0.585249	3.01724
																		0.725869	0.4889	1.04012	2.55138	0.570402	2.67146
																		0.550193	2.60811	1.69775	3.20425	1.80364	0.543582
																		1.82819	4.2944	1.85235	0.475545	1.44013	3.04167
																		0.517857	3.45125	1.77358	3.79557	1.24329	6.51437
																		0.77027	0.573842	1.63803	1.71313	0.873563	3.15805
																		2.29875	1.89961	0.324968	1.9531	0.59387	0.573276
																		1.71284	5.07432	0.411797	1.0969	0.788793	7.68056
																		0.622104	2.70656	1.76443	0.85327	2.71743	1.7749
																		1.80261	2.20077	0.247298	0.246932	2.8999	4.68199
																		0.847008	1.85811	0.779996	0.748489	1.19492	3.34243
																		1.06033	1.56612	0.7353	1.16102	1.68199	0.505747
																		1.71718	5.33398	1.00678	4.22935	0.862548	1.32088
																		1.04392	2.46429	1.26617	4.30005	0.947318	2.43199
																		0.604247	3.79054	0.428284	1.23429	1.13889	2.98036
																		0.442085	3.91265	1.23063	0.793186	0.716475	1.28017
																		1.13707	3.79875	1.27642	1.86298	1.10057	2.659
																		1.02896	2.40927	2.88734	5.03279	2.11398	0.680556
																		0.854247	1.14141	0.812969	4.24986	0.59387	0.536877
																		1.02703	1.14817	0.457227	0.821762	5.06274	4.55412
																		0.811293	0.414575	0.373695	0.792453	1.16188	3.71456
																		0.926641	2.13031	1.64902	1.6307	1.17241	1.90852
																		1.26689	3.30792	0.615131	1.29108	3.83573	0.846264
																		1.14141	3.70125	0.305917	3.49185	1.32328	1.43582
																		1.18436	5.55405	0.762777	1.59846	0.774425	1.97557
																		0.655888	0.499035	1.05477	0.789156	1.8817	1.65134
																		0.524614	2.06178	2.8192	3.02326	0.992337	3.8228
																		1.21815	4.45656	2.09526	3.25188	1.57471	7.7864
																		1.41071	1.96429	1.76406	2.26378	1.11542	1.75048
																		2.96766	1.20367	0.240703	0.501557	0.622126	2.47031
																		0.767375	1.01255	3.79996	1.51053	1.58285	0.894157
																		1.30502	1.51834	0.826525	4.05496	2.51197	1.01676
																		0.653958	2.2307	2.30628	0.271478	1.58429	1.875
																		0.578185	2.79102	0.386884	2.56237	1.77299	9.71025
																		2.12838	0.832529	0.619527	1.19399	0.783525	0.485632
																		0.397683	2.26496	2.20223	2.14545	2.96312	3.83908
																		1.22442	2.38658	0.379557	1.11962	1.16092	2.63793
																		1.35087	6.52461	1.4314	0.356476	3.0091	0.84818
																		0.93388	2.31757	0.238505	1.89449	0.422414	2.56226
																		2.1472	3.34556	0.470416	4.44111	1.8046	0.57136
																		1.01979	1.93581	1.70471	0.358674	3.63937	4.62692
																		0.647683	7.0999	1.44239	4.46565	1.11063	2.08046
																		0.762548	3.81033	1.34127	3.97912	1.28784	2.6796
																		1.2751	0.415541	1.24565	0.243268	1.5886	1.10872
																		0.592182	3.7418	0.833852	1.46071	1.72126	4.30412
																		1.04585	3.28716	0.792086	3.98461	2.50766	2.72222
																		0.415058	0.90444	0.286866	0.923979	0.418103	3.09052
																		1.56612	3.53523	2.86683	1.353	1.29502	1.79741
																		2.02558	1.45801	0.75545	3.68566	0.512452	2.76772
																		1.21236	0.609556	6.11504	4.72321	0.395594	0.507184
																		0.631274	0.809846	0.926177	3.26873	0.644636	2.45498
																		2.62162	1.9334	1.08408	2.14581	0.417146	1.29598
																		0.619209	1.76882	1.07126	6.76754	0.420977	1.08046
																		1.79585	4.8417	0.625756	0.826891	0.765326	3.88841
																		1.37017	2.0029	5.51786	1.25371	1.09004	0.389847
																		0.562259	1.11004	0.414362	1.66221	1.26724	1.00431
																		1.50869	2.52944	0.929474	0.509617	2.68534	1.71264
																		0.850869	2.33929	2.19417	0.381389	1.14224	0.656609
																		0.972008	2.28475	0.293827	2.23631	1.16523	1.875
																		1.13272	2.31081	1.78348	1.6296	1.34387	1.75766
																		1.32095	0.551641	1.06027	2.50449	0.787835	2.12021
																		1.95367	1.01834	0.692435	1.35373	1.53352	0.70546
																		1.11052	0.544884	3.01557	3.15516	2.74617	5.97318
																		1.42423	0.455598	1.79447	0.370397	1.21264	4.26676
																		3.35521	3.13176	1.30866	0.68584	1.54741	2.31657
																		0.414575	4.03958	1.76809	1.67137	0.645115	1.50527
																		1.29971	2.55502	0.476278	1.36838	1.26389	0.85249
																		0.712355	3.44305	0.486902	0.282836	1.44349	3.52059
																		0.385135	0.555502	1.27166	0.716248	0.908046	9.11686
																		0.946429	3.51303	0.287232	3.23905	0.399425	3.97893
																		0.526544	3.96236	0.348415	2.54406	1.05364	5.1705
																		1.32963	1.5333	1.23319	1.11193	0.558429	5.17385
																		1.12259	2.93726	0.28137	0.989559	0.461207	1.45738
																		0.728282	0.378861	0.708188	4.17696	0.654693	3.5431
																		0.85666	2.90299	1.10899	4.35354	0.804598	3.53736
																		1.14768	0.805502	2.57446	2.02345	1.46025	2.28305
																		1.19402	1.68436	0.311046	0.490932	1.48467	3.04262
																		0.851351	0.599903	0.422788	0.60011	0.96408	4.55125
																		0.972973	1.35521	0.966111	0.614765	3.39607	3.82328
																		0.497104	0.542471	4.17805	1.03462	0.69636	6.89368
																		1.50434	2.57384	2.54809	1.92306	1.8113	5.30508
																		0.678571	2.85618	1.427	0.928009	0.776341	2.02778
																		1.76448	0.409266	0.615131	1.39146	0.577586	5.30172
																		1.20946	1.91554	3.52702	0.283202	0.405651	4.71887
																		2.12355	2.2056	1.12841	4.36637	1.50862	2.85057
																		1.01689	1.60328	1.74354	0.316908	1.07902	2.80316
																		0.803089	0.533301	3.17457	1.25371	1.02347	3.9636
																		0.933398	0.991795	0.672284	0.564206	1.95738	3.89128
																		1.09653	2.21911	0.4488	2.14178	0.427682	0.918582
																		0.675193	0.53861	1.93112	1.76149	1.41331	2.73707
																		1.40347	1.64913	1.0185	2.91995	0.408046	1.46552
																		0.670367	1.12452	1.58088	2.10295	1.48467	0.517241
																		1	1.361	1.23319	2.31691	1.53113	1.19588
																		0.592182	4.1332	0.385419	0.744459	0.405651	3.05651
																		1.03958	0.78668	1.6787	1.21524	1.07088	1.62931
																		0.609556	0.724904	2.43415	2.34805	0.447318	2.61015
																		0.887548	2.889	1.38597	1.22953	1.47749	2.62644
																		0.505792	0.402992	0.932772	3.47353	1.98946	0.936782
																		0.730212	2.11004	0.68987	3.90255	1.73084	2.39176
																		0.510618	4.92857	2.50669	0.394211	1.73659	4.2251
																		1.06033	1.28813	1.78018	2.72651	1.0182	1.54598
																		0.6139	1.0695	0.753251	1.69408	0.57136	4.59914
																		0.67278	0.982626	0.778531	1.02253	0.903736	2.69923
																		0.610521	3.48166	0.286866	2.27587	0.753831	3.37117
																		2.16264	3.11631	0.565671	4.49203	1.48132	4.58285
																		1.0473	0.669884	0.886609	2.43121	2.38985	5.00192
																		1.35328	1.2056	0.287965	0.763876	1.32998	13.8788
																		0.876448	2.49952	0.915186	6.5708	0.667146	3.64224
																		1.68581	1.17568	1.06356	3.76626	1.3137	7.64655
																		0.495656	0.679537	0.316175	0.715149	0.956418	2.97414
																		0.463803	4.41747	0.723209	0.520975	2.81992	1.7591
																		1.18822	0.956081	0.448067	2.11614	0.760536	1.30268
																		0.833494	1.83205	0.64847	0.689137	1.47749	3.659
																		1.41023	1.51351	0.406668	0.567503	1.79023	4.74808
																		1.00772	0.430019	1.64462	1.23026	0.784483	4.35536
																		0.671332	2.78716	1.57391	0.895768	0.792146	3.79885
																		0.952703	0.426158	0.680344	1.73585	1.92672	1.86111
																		0.773166	1.96187	0.374794	2.26342	0.833812	1.99665
																		2.16168	3.85618	1.52372	2.14655	0.48659	1.62021
																		0.924228	5.57963	2.11028	1.13537	1.03784	4.20402
																		1.0917	0.589768	1.29035	3.92709	1.15996	3.23372
																		0.647683	2.50724	2.56421	0.773402	0.866379	5.24569
																		0.545367	0.504344	0.601942	1.64902	0.703544	2.88985
																		1.37838	0.819981	0.711119	1.13098	1.82663	3.35776
																		0.508205	0.557432	0.691335	0.978934	2.38458	2.80172
																		1.49324	2.53861	1.02363	0.291262	0.488985	2.99377
																		0.742761	1.91892	1.45448	1.01044	1.39895	5.10776
																		0.600869	0.467664	0.516578	2.18538	2.76772	3.16619
																		0.533784	1.85473	1.74611	2.8573	1.37404	3.57711
																		2.13948	3.27413	0.285034	0.757282	1.1614	3.81226
																		1.08977	2.64624	0.745924	4.49203	1.30556	3.30412
																		0.858108	0.710907	4.09416	1.92086	0.425287	1.97797
																		0.620656	1.16651	1.18703	8.30958	1.20642	2.42193
																		1.16554	3.11535	0.419124	0.483239	1.18295	4.86159
																		0.382239	1.05019	0.553581	0.411797	0.971743	5.21025
																		1.04006	1.25097	4.01795	1.44935	1.82423	2.84722
																		1.03813	1.97635	1.10277	1.41711	0.83477	1.73755
																		1.72683	1.91699	0.577762	0.42865	1.32423	0.633621
																		0.390444	1.38417	0.29346	1.87104	1.18774	4.36255
																		1.43533	2.43388	3.02949	0.291262	0.6159	1.18534
																		0.690637	6.85618	2.05166	0.879282	2.15134	5.02921
																		0.513514	2.43243	2.85254	1.9652	1.02969	0.592433
																		0.495174	2.05695	1.48306	1.36765	1.15852	2.85153
																		0.988417	0.547297	0.47811	6.27001	0.938218	2.81465
																		0.938707	4.79295	0.470782	4.47518	1.44109	3.39272
																		0.465734	3.02268	1.80583	2.76901	1.30603	1.96935
																		0.749035	3.12934	0.315442	1.45594	0.836207	0.458333
																		0.830599	0.721042	1.19766	0.963546	0.414272	0.529693
																		0.618243	1.44643	1.8322	0.874519	1.49569	7.61686
																		0.673263	0.756274	1.22733	0.4085	0.516284	5.78592
																		1.11197	1.764	1.79703	2.04836	1.12883	4.61351
																		0.587838	3.74035	1.32112	0.334493	0.924329	3.091
																		0.376448	2.38224	0.851072	2.59498	1.21839	2.216
																		0.555019	1.3557	0.904195	0.938633	0.933429	1.44636
																		0.656371	3.48745	0.441106	3.42004	0.833333	0.480843
																		0.622104	0.54971	1.0185	3.56182	0.637931	1.17768
																		0.377896	1.59025	0.877084	3.44459	1.86446	6.54023
																		1.00579	1.67037	0.621359	1.97985	1.49138	4.77778
																		1.3721	0.43388	1.10496	2.05642	0.601054	1.98324
																		0.437259	3.56853	0.397875	0.556146	1.37069	0.667624
																		0.961873	2.66313	1.33687	0.688404	1.07998	3.40661
																		0.397201	1.4667	0.467119	0.755816	1.72605	2.15565
																		0.40251	3.20801	1.25224	0.385785	0.595785	3.39224
																		1.21863	2.1945	2.4946	1.79483	2.3319	3.625
																		1.04151	3.40637	0.801246	0.767906	1.0704	2.98563
																		1.5333	1.64093	1.24492	0.690603	3.54646	1.4296
																		1.11728	0.614865	0.770471	0.855834	3.49856	0.739943
																		2.21284	3.21332	0.784026	1.71497	1.74282	2.1183
																		0.454151	1.13031	1.21158	0.358674	1.90469	3.63649
																		1.90734	1.04537	1.53655	2.11614	1.23132	1.85967
																		0.872104	0.78668	0.415461	2.62759	0.792146	5.2773
																		0.79778	1.52461	1.1427	0.476644	0.996168	2.06274
																		0.903475	0.571911	1.2288	0.544056	2.55556	3.18774
																		0.952703	2.01786	1.43066	0.741161	0.851054	1.70929
																		1.17568	6.35811	0.410332	0.46492	1.54262	4.30699
																		1.71477	3.08494	1.7593	3.69994	0.382184	2.19205
																		0.487452	1.89768	0.457227	0.469683	1.46264	2.89655
																		1.27027	1.47828	0.325701	2.36966	1.29933	2.19588
																		1.01641	2.52799	0.540026	3.00568	2.72988	3.70546
																		0.723938	0.800193	0.647371	0.888807	1.16858	3.12452
																		0.659266	1.2944	1.58161	1.99157	0.608238	4.27682
																		1.09749	4.18678	1.45338	0.900531	0.497126	2.24713
																		0.431467	2.94932	0.370031	4.36234	0.549329	4.2318
																		1.03427	0.662645	0.535996	3.3105	1.03688	4.13123
																		0.567085	3.16651	0.474812	1.54827	1.1523	2.65374
																		0.670367	2.91554	0.727239	3.06576	0.494253	3.13889
																		3.12548	3.11728	0.325334	2.16193	3.25239	3.79023
																		0.771718	2.27317	1.52116	0.852537	0.930556	3.13027
																		1.24614	1.62162	1.33834	2.10478	0.838602	1.68247
																		0.626931	3.72297	0.769005	0.537461	0.71408	1.24569
																		1.29488	2.27317	1.23796	0.871955	1.98084	0.642241
																		1.02992	0.487934	1.52629	2.23777	1.69684	1.39368
																		1.65878	3.73021	1.31636	0.530134	0.842433	4.8477
																		0.97973	3.79344	0.525737	3.47353	1.80939	0.891762
																		0.554054	0.868726	0.463455	0.693167	0.488985	0.686782
																		0.707529	0.588803	4.57373	0.294193	1.51676	1.2045
																		0.498552	1.50627	0.319839	3.93845	0.934866	0.560345
																		1.04344	1.44836	1.0654	0.891006	1.12787	1.78736
																		1.28861	2.28764	0.371863	1.17164	0.98659	1.26149
																		1.02896	0.766409	0.378458	3.34237	0.438697	1.60057
																		1.07095	0.600869	0.727239	0.295659	3.67193	1.92241
																		0.727317	2.03234	1.12951	0.861696	3.07663	2.51197
																		0.463803	1.87983	0.434878	0.477377	0.721264	0.450192
																		1.00724	11.2259	0.426085	3.19802	1.15517	2.78257
																		0.907336	1.00338	0.669353	2.21469	1.43103	1.5546
																		0.761583	0.492761	0.633816	1.00568	0.592912	1.94061
																		0.603282	1.86197	0.584356	0.413262	0.617816	3.83477
																		1.24517	1.99276	1.02656	3.29145	0.372126	1.95929
																		2.62452	2.76014	0.594981	1.33138	0.481801	2.18103
																		0.713803	3.49952	3.11412	3.17604	0.81705	2.59148
																		0.73166	4.07867	0.976369	2.44807	0.550766	2.69684
																		0.424228	1.22394	0.479941	1.96007	1.6863	0.801245
																		0.923745	1.58301	0.795017	2.84924	1.16715	2.93918
																		0.397201	3.30212	2.08133	0.358674	1	2.76341
																		1	0.513996	0.542957	0.398241	0.79023	2.97462
																		0.399614	1.13948	0.306283	0.617696	0.747605	2.2955
																			2.48552	2.27587	0.293827	1.44492	1.64559
																			3.59846	0.454296	2.22642	1.2251	0.403257
																			0.497587	0.869756	0.398608	1.20498	2.16475
																			1.67712	1.18373	0.480674	0.634579	1.98707
																			3.88465	2.01502	1.31489	1.10776	3.74329
																			0.427606	1.03938	5.12402	1.56992	3.4636
																			1.96622	0.488001	2.54112	1.21169	1.83046
																			1.68871	0.404836	3.63766	0.551724	3.5182
																			1.83687	0.621359	0.774501	0.875958	1.47701
																				1.9194	0.637479	0.429119	5.27299
																				3.95017	4.26598	0.373563	0.485153
																				0.993222	2.13482	0.764847	2.58812
																				0.727972	4.42535	0.55795	4.26149
																				1.42627	4.23301	1.29741	3.42481
																				0.346584	4.54515	1.38554	0.569444
																				0.98736	3.78238	0.431992	1.88506
																				2.20956	2.38615	0.983716	5.03544
																				0.730903	1.89778	1.50144	2.68582
																				0.638578	5.01044	3.2318	2.18391
																				0.304085	3.08335	1.19923	1.84387
																				0.39641	1.97692	1.96791	1.55412
																				0.501191	7.268	0.811303	5.2931
																				0.290163	0.804909	1.38362	2.4454
																				1.92416	0.357941	0.579981	3.76149
																				0.730537	2.11431	1.00144	3.88266
																				0.728705	3.72559	0.373084	3.76964
																				1.7201	0.493497	1.23898	2.3908
																				0.47298	3.30463	0.610153	1.13266
																				1.05074	2.04873	1.30508	1.13937
																				2.05129	2.01795	0.511973	0.411398
																					0.989559	0.572318	2.11398
																					3.77578	0.695881	3.28257
																					5.33358	0.742816	3.67289
																					1.6677	1.00431	5.51149
																					0.619894	0.589559	0.495211
																					2.1612	0.814176	2.04598
																					1.20132	1.13123	4.42241
																					1.90584	1.16667	1.94923
																					0.435611	0.707375	1.19444
																					0.888807	0.841954	1.00479
																					0.863894	1.21791	1.5067
																						0.97318	2.2136
																						0.580939	2.76964
																						0.463602	0.826149
																						0.556992	2.24761
																						0.653257	2.36829
																						0.414751	6.47462
																						0.592433	2.29981
																						2.62548	3.31992
																						0.963601	1.92098
																						1.02634	7.0455
																						2.81849	3.78113
																						2.40134	0.412356
																						0.720306	3.71312
																						0.545977	3.26197
																						1.81418	0.89751
																						0.513889	3.50814
																						0.764368	1.44684
																						2.28113	0.604885
																						1.69971	0.80364
																						0.617337	1.91858
																						1.78879	1.75527
																						0.840517	4.8046
																						1.0522	1.98755
																						1.70402	1.10153
																						1.03592	2.51006
																						0.599617	2.32136
																						0.438697	2.26724
																						1.12835	2.2931
																						1.02107	0.547414
																						0.847701	1.01054
																						1.01916	0.540709
																						0.805077	0.452107
																						0.91954	3.10776
																						1.25718	4.00862
																						1.13266	2.53544
																						1.17529	3.41667
																						0.650862	0.551245
																						0.520594	3.48611
																						1.20881	3.93199
																						1.3999	1.52155
																						2.94492	2.91475
																						0.761494	0.375958
																						1.29502	2.88075
																						0.648946	0.799329
																						0.573755	1.67146
																						2.11207	0.595306
																						0.394636	1.34483
																						1.21504	0.538314
																						1.34052	2.55412
																						0.926724	2.83429
																						2.13075	0.40613
																						1.01197	1.90086
																						0.64272	2.1887
																						0.756705	1.591
																						1.26533	0.529215
																						0.587644	0.984195
																						1.03784	2.20211
																						0.411877	0.534483
																						1.55412	1.63649
																						2.01006	1.1159
																						1.20307	1.35057
																						0.626437	4.10153
																						2.60153	0.780651
																						0.614464	0.719349
																						1.78209	2.86686
																						1.35967	0.399904
																						0.55795	2.09387
																						1.49713	4.8908
																						0.844349	1.27826
																						0.964559	1.0613
																						1.12404	0.975096
																						1.31082	3.45498
																						1.9387	3.09243
																						1.10201	0.664751
																						1.41331	1.19636
																						3.3295	2.48036
																						0.411398	1.16667
																						1.28975	0.674329
																						0.706897	4.38362
																						0.382184	0.948755
																						0.939176	1.81801
																						0.52251	1.50192
																						1.31944	0.426724
																						1.11398	2.7658
																						0.722701	0.422893
																						0.850096	1.94684
																						1.13889	3.82663
																						1.18487	5.53688
																						0.844828	0.585249
																						0.965517	2.48803
																						0.493295	0.500479
																						1.49282	0.813697
																						0.673372	0.553161
																						1.75096	2.51916
																						1.20019	1.90421
																						2.10728	0.46408
																						1.0091	1.84052
																						0.796935	3.24904
																						0.926245	2.62596
																						1.08812	0.70546
																						0.670019	1.15757
																						1.39272	3.09147
																						0.66523	1.04215
																						0.992337	1.24138
																						0.587644	1.96121
																						1.03161	1.9023
																						0.604885	1.37356
																						0.880747	2.41523
																						0.501916	6.80364
																						0.724617	2.41379
																						0.506705	2.04119
																						1.0522	0.543103
																						0.609195	4.75623
																						0.667624	2.99952
																						0.605843	3.10536
																						2.14607	0.715517
																						1.03927	1.43534
																						1.34291	0.750479
																						0.869732	1.75048
																						1.67289	3.71169
																						0.491858	2.36398
																						0.460249	1.34531
																						1.17912	3.46073
																						0.827107	0.545498
																						1.39943	1.57807
																						1	1.65757
																						0.666188	0.430556
																						0.945402	3.54119
																						0.767241	2.64272
																						2.14511	1.45546
																						0.917146	3.18343
																						1.08333	2.17768
																						0.64272	3.38027
																						0.541188	1.62835
																						1.36782	0.610153
																						0.50431	3.1887
																						1.4818	1.12165
																						0.737069	1.03736
																						0.596264	0.780651
																						0.529693	1.51293
																						2.12308	0.567529
																						1.08142	2.00239
																						0.851533	6.30939
																						0.6159	3.0613
																						1.15661	1.88314
																						0.37931	1.46695
																						1.03209	2.50862
																						1.03017	0.794061
																						1.7136	1.28448
																						0.387452	4.15469
																						1.42433	2.92672
																						0.685345	0.657567
																						0.509579	3.14224
																						0.491379	2.8932
																						0.980843	3.09339
																						0.931513	2.25575
																						0.462165	1.6092
																						0.743295	3.69444
																						0.824234	2.25575
																						0.613506	0.484195
																						0.668103	3.70163
																						1.10345	3.76437
																						0.583333	0.862069
																						0.373563	0.584291
																						0.550766	1.49473
																						0.651341	1.43726
																						0.617337	2.27011
																						0.375	0.760536
																						0.998084	0.596264
																						1.36159	2.01676
																						0.433908	1.86542
																						0.954502	11.1398
																						0.394157	0.99569
																						0.399425	0.488985
																						1.20929	1.8477
																						1.03352	1.97749
																						1.52155	2.73898
																						1.10872	3.4727
																						2.19588	4.04741
																						0.45067	1.21456
																						1.89272	1.57088
																						0.865421	3.27682
																						0.791667	0.510057
																						0.896552	1.13075
																						0.945402	2.46647
																						1.16667	3.57088
																						1.70163	0.493774
																						0.483716	1.66427
																						1.26054	3.85488
																						1.00862	0.424329
																						0.718391	1.95115
																						0.654215	1.67577
																						1.08908	1.8228
																						0.428161
																						1.02634
																						0.562739
																						0.66523
																						3.10153
																						0.765805
																						1.23659
																						0.622126
																						1.28496
																						1.02203
																						1.64607
																						0.972222
																						0.549808
																						0.702107
																						0.494732
																						1.03544
																						1.27874
																						1.02107
																						1.06274
																						0.721743
																						0.460249
																						0.999521
																						0.900383
																						0.755747
																						0.598659
																						1.23563
																						2.60441
																						0.708333
																						0.726054
																						0.420977
																						0.916667
																						0.394157
																						0.992337
																						0.396552

## Sheet: Figure S1
Fig S1A	Relative TRIM22 mRNA levels (MRC5t no IFN)				Fig S1C	Relative ISG mRNA levels (no IFN)
	RQ mean	RQ mean	RQ mean				Mx1			ISG15
MRC5t (- IFN)	1	1	1		IFNB (100 IU/ml)	Ruxo (uM)	RQ mean	RQ min	RQ max	RQ mean	RQ min	RQ max
MRC5t (+ IFN)	1.02956	1.42728	2.32319		-	0	1	1.27289	0.785614	1	1.39325	0.717744
MRC5 (+ IFN)	1.56381	1.32001	1.66277		+	0	707.797	921.454	543.681	41.2692	57.4278	29.6572
MRC5 (+ IFN)	2.07501	0.896224	1.2559		+	0.015625	363.102	400.243	309.167	26.7077	33.2907	21.4264
A549 (- IFN)	0.00438152	0.012883	0.0101561		+	0.0625	448.972	503.634	400.243	31.5335	35.0706	28.3531
A549 (+ IFN)	0.00900743	0.0691886	0.0662411		+	0.25	338.602	395.667	289.767	22.2296	24.9804	19.7817
293T (- IFN)	0.00343487	0.000530991	0.000168137		+	1	2.45153	2.84373	2.11342	1.68391	1.84786	1.53451
293T (+ IFN)	0.00327555	0.000381112	0.000216889		+	4	0.217939	0.445568	0.1066	1.11174	1.2775	0.967492
HeLa (- IFN)	0.000780024	0.0004947	0.000464181		+	16	0.397953	0.552886	0.286436	0.777863	0.835032	0.724609
HeLa (+ IFN)	0.0664408	0.00236246	0.00282477
HEp2 (- IFN)	0.0105221	0.00105386	0.00179938
HEp2 (+ IFN)	0.076912	0.00892445	0.00294883
