# Supplementary material for: Constitutive TRIM22 Expression in the Respiratory Tract Confers a Pre-Existing Defence Against Influenza A Virus Infection
Source: Front Cell Infect Microbiol. 2021 Sep 21;11:689707. doi: 10.3389/fcimb.2021.689707 (PMC8490869; doi:10.3389/fcimb.2021.689707)
Supplement: Supplementary Table 1 — Constitutive ISG and IFN-related transcript expression levels across a range of human tissues. (S1A) Transcript expression values (log2 TPM; 0 = 0.01) of 200 ISGs [previously shown to be upregulated ≥ 8-fold change in response to universal IFN treatment; (Shaw et al., 2017)] across a range of mucosal (lung, small intestine [int.; terminal ileum], esophagus [mucosa], colon [sigmoid]), and non-mucosal (liver, skin [suprapubic], and kidney [cortex] tissues. (S1B) Transcript expression values (log2 TPM; 0 = 0.01) of IFN-related receptors and cytokines across human tissues (as in S1A). Data adapted under creative commons license from Human Protein Atlas [HPA; (Uhlen et al., 2010; Uhlen et al., 2015)] and Genotype-Tissue Expression [GTEx; (Carithers et al., 2015)] project. [file DataSheet_1.zip › Supplemental Tables S1 to S5.xlsx]

## Sheet: Table S1A
	GTEx tissue expression (log2 TPM; 0=0.01)
Gene (ISG)	lung	small int.	esphogus	colon	liver	skin	kidney
TYMP	8.04767	6.16289	6.57486	4.94907	6.11666	5.88142	5.62088
BST2	7.88081	7.09487	5.19101	7.17592	7.14975	5.13914	7.06717
IFITM1	7.80864	7.45204	6.59768	7.09592	5.88093	6.79831	6.91049
IFI6	7.78856	5.85599	4.32409	6.55275	5.19771	4.8953	5.7137
WARS	7.40088	5.28318	4.65306	5.13955	3.5435	4.27426	5.04045
CCL2	7.31922	4.51979	3.90111	6.31542	3.88655	4.41414	5.76686
TNFSF10	7.09487	6.17253	6.42375	4.63923	4.98641	5.62059	6.12722
CXCL16	6.96116	5.06867	5.0045	3.52482	3.99639	5.02813	4.36667
SAMHD1	6.86666	6.26922	5.69544	6.65249	2.72901	4.95373	3.46728
RARRES3	6.83036	6.16732	3.49825	5.53543	5.08958	2.96901	6.1633
HLA-F	6.79051	6.43379	3.854	4.33485	3.47379	5.15745	4.22805
APOL1	6.66391	5.13545	4.53543	5.46009	6.20359	3.2765	4.82477
FAM107A	6.65678	5.11312	4.17153	5.02237	0.176323	4.15381	4.65535
TAP1	6.65249	6.17672	5.27836	4.9814	3.68145	6.41329	4.33271
LAP3	6.64212	5.35014	4.89336	5.25814	5.32769	5.11728	5.6837
PSMB9	6.59991	6.65964	4.58796	4.97957	4.24793	5.11478	4.70653
TRIM22	6.57969	5.68173	4.46923	5.07639	3.05658	4.06437	3.62644
ISG15	6.31107	5.22033	3.81967	5.78555	5.16189	3.79701	4.96347
CX3CL1	6.26397	3.11603	3.11603	3.79286	2.27202	3.78346	4.40395
SLC15A3	6.22574	4.97591	3.28836	5.34554	2.73335	3.01257	3.27202
KIAA0040	6.19239	4.30159	3.16672	3.68145	2.65306	3.25701	4.16189
IRF1	6.1532	5.61383	3.76235	4.35896	3.75596	3.61824	3.99277
MYD88	6.1469	5.61853	5.99095	4.60763	5.0751	5.00675	3.98914
GBP2	6.05115	5.48704	4.77873	6.40276	3.39369	5.47314	3.38405
ATF3	6.02879	3.58376	2.73985	4.63807	4.39575	6.38267	4.54782
C19ORF66	5.94556	5.61176	4.52042	5.57773	7.03232	4.67864	5.01926
PARP14	5.93899	4.7137	3.61353	4.28318	3.79701	3.04439	3.74739
THEMIS2	5.91695	4.49378	2.22959	2.99095	1.48543	1.79909	1.90689
PLSCR1	5.85499	4.7366	4.88118	4.69321	3.90497	3.67129	4.62644
LGALS9	5.75087	5.67779	3.99458	3.27947	1.91456	2.86196	2.67807
IFI35	5.70708	5.63227	3.66107	5.51065	4.33557	4.11353	4.89093
APOL2	5.67158	4.9472	4.04614	4.93263	4.8125	4.1152	4.5509
TMEM140	5.66761	4.55643	3.2765	4.72247	4.97774	3.50208	4.54782
IL15RA	5.57319	3.95884	3.14731	3.31759	3.11437	3.38819	2.28392
TAP2	5.57137	5.26716	4.98185	3.96532	2.83996	4.47249	3.49442
MLKL	5.5157	4.42828	4.47573	3.41143	2.34199	3.09592	3.17153
IRF7	5.50176	5.13422	4.52293	3.91169	5.38681	4.47249	4.33485
APOL3	5.43296	4.23726	3.14893	3.95513	3.1811	3.86295	3.23879
LMO2	5.41109	3.51223	3.5741	3.18269	1.28688	3.39094	4.2817
STX11	5.40395	2.23879	2.81967	2.1177	0.782409	3.52482	1.28096
XAF1	5.39746	4.50208	4.01525	4.31107	5.0148	3.25701	3.89239
RNF213	5.34199	4.78555	4.0027	4.32984	3.02857	3.80426	4.70321
GBP1	5.32193	4	2.89336	4.72738	3.64386	3.3505	2.76553
IFI44	5.31976	3.75916	2.98732	3.74739	2.16027	2.62527	3.51602
SERPINB9	5.30634	3.52231	3.53978	2.83794	2.17951	2.17951	2.21723
ARHGAP27	5.30086	5.98185	6.40071	2.74631	1.5656	4.8166	3.95884
IFIT3	5.29646	3.64386	2.5888	3.83289	2.90689	2.67807	3.72247
PARP12	5.27501	5.15623	3.55949	3.69265	3.41684	3.88557	3.32048
GBP4	5.21645	3.31759	2.46205	2.54844	1.70929	1.12433	2.70708
C3AR1	5.16872	3.62059	1.1635	2.98732	0.137504	1.0635	1.61824
MX1	5.10434	4.96347	5.10056	4.31687	2.848	3.15381	3.65535
GBP3	5.0751	5.03386	3.39506	3.1811	2.21101	2.52857	3.81147
DTX3L	5.05658	4.50653	4.0781	4.48414	4.08406	3.01614	3.08066
PLEKHA4	5.04701	3.73552	3.67129	5.63662	3.75702	4.17792	3.63923
ZNFX1	4.99232	4.16993	3.40599	4.13093	2.40871	3.88557	3.28983
TRIM21	4.94813	4.74631	3.89918	4.488	3.22651	3.6017	3.56071
PARP9	4.92837	3.90881	3.84398	4.09001	4.04352	2.77189	2.97085
IL18BP	4.87873	3.88362	2.54844	3.29131	2.01792	3.08916	3.58736
HES4	4.8485	2.96717	3.98185	4.89142	1.67356	4.36107	3.67129
ISG20	4.84348	4.80271	3.58976	1.86394	2.09085	2.46205	1.32769
TREX1	4.78188	4.26303	4.61765	3.88753	2.96347	5.31397	3.74953
GIMAP2	4.62117	3.92695	1.74416	2.69822	1.90689	1.81558	2.0635
GCH1	4.58676	3.9486	3.66334	1.76977	5.64155	3.39369	3.34056
NLRC5	4.58316	4.23113	2.75702	2.89918	1.91839	4.17871	2.14405
CD274	4.5741	1.27501	1.23266	0.526069	-0.136062	-0.0892673	0.847997
RP3-508I15.21	4.56255	4.26828	3.1811	3.56194	2.15056	3.53107	3.05832
DLL1	4.55336	4.94767	4.93074	3.33485	1.90304	5.32769	3.5656
DHX58	4.5292	3.87676	3.0635	3.93546	3.75061	3.5472	3.25399
NMI	4.52356	4.46597	4.26978	4.28836	3.44626	3.40054	3.26454
SAMD9L	4.46597	3.70377	2.57773	2.66221	0.389567	1.44361	2.38128
PCDH17	4.39917	0.0285692	-0.200913	1.20163	-2.05889	-1.68966	0.0143553
FBXO6	4.37573	3.38405	3.774	3.76235	3.54473	3.87676	3.13586
TRIM14	4.32769	5.30451	4.6792	2.93734	3.83188	3.33485	3.08066
ZC3HAV1	4.30524	3.88753	3.66107	3.71918	2.31615	3.21412	2.74846
SP110	4.26828	3.77821	2.82579	3.29866	1.87971	3.0268	2.20477
APOL6	4.21878	4	2.90881	3.25399	3.98094	1.57531	2.43029
CIITA	4.21801	3.48027	1.62761	1.41143	-0.304006	2.14078	2.04963
EXOC3L1	4.18745	1.43296	1.12433	0.604071	0.565597	1.42223	2.75702
OAS2	4.17712	2.97085	3.43429	1.41468	1.03562	1.03562	1.65535
TRIM5	4.17393	3.30597	3.14405	3.21257	2.99639	2.76765	2.61117
GMPR	4.15056	2.46467	1.28688	4.60999	1.93734	3.63575	4.68426
SOCS1	4.07724	3.98185	2.59216	1.8953	2.71589	2.83188	3.68032
IFIT5	4.06264	3.24184	2.5435	3.55213	2.29278	2.33914	2.45681
CD7	4.00899	3.90977	1.38957	1.02148	1.34483	0.641546	0.632268
SLAMF8	3.98094	3.21878	1.31034	1.99277	-1.12029	2.22959	1.7866
IDO1	3.94486	2.22033	-1.08927	-0.862496	-3.8365	-1.35845	-1.21759
HELZ2	3.92979	2.88362	2.88557	2.53854	2.06695	2.41143	1.80735
PNPT1	3.9279	3.43296	3.53107	3.8166	2.67807	3.34625	2.82782
OAS1	3.92029	3.97453	4.9982	2.24489	3.16189	2.60407	2.63691
TRANK1	3.8885	4.26454	1.95977	4.22805	1.20163	2.29572	2.20789
ANGPTL1	3.8748	4.09592	3.02148	6.15502	1.07724	2.79286	1.60407
GUCY1A3	3.85699	2.45154	0.978196	5.31288	0.722466	1.22651	2.0635
TDRD7	3.854	3.79286	3.47508	3.89821	1.77821	2.86394	2.3505
EIF2AK2	3.83895	3.49697	2.852	3.89045	1.9855	2.44095	2.5008
TNFSF13B	3.8268	1.88753	1	0.782409	0.956057	0.321928	0.411426
OAS3	3.82375	2.9982	4.21412	1.98185	1.02857	2.72901	1.7866
MX2	3.8125	3.64616	3.20789	2.99095	0.197865	2.57046	1.58976
RASGEF1B	3.77926	1.4489	2.08406	0.782409	2.81762	3.64386	0.970854
IFIH1	3.7301	3.38681	2.97085	2.75061	2.07039	2.61117	2.19849
IFIT1	3.69488	2.5008	1.61353	3.83592	2.60881	1.81967	3.64847
ZMYND15	3.68145	1.926	0.847997	0.650765	1.1375	1.35614	1.19535
EPSTI1	3.67243	3.87873	1.11103	2.04963	0.978196	0.765535	2.43029
APOBEC3G	3.66107	3.24184	2.03914	2.87971	0.748461	1.1375	1.66903
RP11-134L10.1	3.65535	2.28983	1.07724	1.88362	2.64386	1.03562	2.848
IFIT2	3.65191	2.54844	1.23266	2.25701	2.1375	1.36737	2.4489
C5ORF56	3.6241	3.13258	1.41684	3.22805	1.46989	1.44361	1.87184
DDX58	3.58256	3.48027	3.10266	3.43962	2.03914	3.28836	2.31615
DDX60L	3.5741	3.02857	1.02148	2.04963	1.40054	1.43296	0.903038
PPM1K	3.56316	3.37016	3.05311	2.95791	1.52105	1.59455	2.48285
PDZD2	3.55704	0.454176	2.80116	1.97453	-2.12029	3.96625	1.24489
CXCL10	3.53978	1.45943	0.516015	-0.888969	0.298658	-0.836501	1.58496
HSH2D	3.51096	4.68313	0.713696	-1.18442	0.378512	-1.51457	0.111031
DDX60	3.5008	3.06178	1.41143	2.7137	0.941106	2.52356	1.96347
PIK3AP1	3.49313	2.66676	-0.535332	0.422233	4.73877	0.250962	1.79494
OASL	3.48671	0.704872	1.12433	-0.621488	2.03562	-0.168123	-0.268817
TSPAN33	3.48414	3.89142	2.64386	3.22342	4.61235	3.78869	6.16551
C5AR2	3.43563	1.13093	-0.494109	0.485427	-0.104697	0.613532	0.411426
FYB	3.31034	2.32769	0.757023	-0.0439433	-0.251539	-0.37707	0.189034
GALNT3	3.29278	3.82171	4.73877	-0.358454	-0.200913	3.24793	1.89142
UHRF1BP1	3.2032	2.15704	2.21723	2.53605	1.5509	1.9855	1.74416
HERC6	3.19849	2.8953	4.76182	2.43829	0.963474	2.10769	2.42223
CXCL9	3.19061	1.85997	-0.415037	-1.4344	0.0285692	-1.35845	0.505891
HERC5	3.17153	2.71589	1.02148	2.65306	1.42761	1.49057	1.79909
IFI44L	3.14893	1.848	0.321928	2.10434	-0.810966	0.545968	1.58976
GBP5	3.11936	2.46728	0.275007	-1	-0.268817	-1.08927	-1.18442
TRIM69	3.0993	2.28688	2.37573	3.56071	1.20163	2.29572	2.20789
PRRG4	3.06178	2.21101	5.28762	0.782409	2.99095	4.43696	2.45681
BATF2	3.0197	3.1127	-0.217591	2.58496	1.64616	-1.12029	2.37851
APOL4	2.94111	1.95233	1.48543	1.76977	-1.12029	2.49825	1.27501
RASGRP3	2.86987	2.10434	0.495695	0.695994	0.495695	0.83996	2.08746
SAMD9	2.8679	3.21101	5.20398	1.68706	0.111031	0.575312	1.07039
NOD2	2.85798	0.536053	3.78869	0.137504	-0.736966	4.06264	-1.47393
USP18	2.852	1.52105	1.83188	1.10434	1.63227	1.40599	1.64155
CD38	2.7866	2.55827	0.650765	-0.321928	0.214125	-2.64386	-0.713119
CMPK2	2.76977	1.71809	-0.0588937	1.08406	0.0143553	-0.713119	0.464668
BATF3	2.76765	1.33342	0.137504	1.02857	-1.08927	0.111031	0.731183
SLFN13	2.73118	2.40054	1.79909	3.09592	-0.434403	0.584963	0.545968
ACTN2	2.69599	-0.736966	-0.915936	-0.395929	-2.12029	-0.514573	-1.2863
RSAD2	2.66448	1.15704	-0.395929	1.76977	-0.836501	-0.836501	0.378512
KCTD14	2.65764	1.63691	0.275007	1.1635	1.58496	0.226509	2.07039
RTP4	2.63227	2.89336	1.03562	2.80323	1.52105	0.356144	1.60881
PMAIP1	2.46205	1.90689	4.10852	0.963474	-2	4.6427	-0.168123
ANXA2R	2.36457	2.21412	0.584963	1.04264	-0.943416	0.831877	0.0565835
TLR3	2.35332	1.82782	2.08066	1.73985	0.536053	0.765535	0.918386
USP30-AS1	2.32193	2.59694	-1.02915	-1.39593	2.40599	-1.47393	-0.184425
ETV7	2.27798	2.33342	1.35614	-0.321928	-1.02915	3.40599	-0.37707
BTC	2.05658	2.11103	2.53605	5.40905	-1.64386	3.76129	1.25096
FAM26F	2.03914	3.13914	0.604071	0.669027	0.15056	-0.136062	0.333424
HRASLS2	2.03562	4.23189	-1.05889	-1.78588	-0.168123	-1.21759	2.39232
GBP1P1	1.9855	-0.434403	2.99639	0.0143553	-1.39593	-1.35845	-0.666576
APOBEC3F	1.70044	1.59932	0.739848	1.38405	0.214125	0.400538	0.604071
RP11-38L15.3	1.66903	-1.18442	-0.168123	-0.577767	-1.78588	1.31615	-1.39593
KCNT2	1.50589	0.163499	-0.68966	0.604071	1.68257	-0.736966	-0.971431
SPTBN5	1.43296	0.0285692	1.76553	-0.152003	0.214125	1.62761	0.464668
AC104654.2	1.41684	-0.862496	-4.32193	-2.18442	-3.05889	-2.47393	-1.25154
IL4I1	1.37295	0.613532	-1.4344	-0.888969	-2.18442	-1.02915	1.09085
RP11-326I11.5	1.18903	1.07724	0.613532	0.124328	0.0426443	-0.434403	0.238787
AIM2	1.1375	2.64616	0.604071	-1.18442	-2.12029	-2.12029	-2.73697
CCL8	1	1.91839	-1.8365	-0.473931	-4.32193	-0.736966	-0.494109
SLFN12L	0.879706	0.526069	-1.32193	-2.64386	-2.47393	-2.55639	-2.94342
RP11-532F6.3	0.782409	0.722466	-1.12029	2.49825	-3.64386	-2.18442	-1.88897
ASPHD2	0.604071	1	1.02148	0.526069	-2.25154	3.07039	0.536053
TMEM229B	0.584963	2.81762	-1	1.64616	-1.88897	-0.0439433	0.238787
CXCL11	0.505891	-1.88897	-3.18442	-3.64386	-4.05889	-4.32193	-2.32193
CYP2J2	0.344828	4.6792	3.93357	-0.535332	5.15259	3.33342	-0.200913
SLITRK2	0.333424	-1.55639	-3.05889	0.0976108	-4.32193	0.895303	-0.340075
AC004988.1	0.286881	-6.64386	-6.64386	-6.64386	-6.64386	-5.64386	-6.64386
IL22RA1	0.176323	4.93734	4.66164	-1.78588	2.27501	5.87774	0.604071
KIF5C	0.137504	1.35614	-1.21759	2.36457	-2.64386	-0.304006	-0.0291463
SSTR2	-0.0144996	0.321928	-1.35845	0.15056	-0.251539	-0.643856	2.07039
ANO7P1	-0.136062	-0.200913	2.80323	-1.51457	-0.971431	1.90304	-0.251539
CACNA1I	-0.200913	1.67356	-2.12029	-2.8365	-5.05889	-1.8365	-4.64386
ANKRD45	-0.358454	-4.05889	-4.32193	-1.35845	-5.64386	-4.05889	-0.358454
SLC26A4	-0.415037	-2.05889	-2.94342	-1.25154	-4.32193	-2.18442	0.83996
GRIP2	-0.577767	0.536053	0.0143553	0.815575	-2.18442	0.85599	1.63691
XIRP1	-0.621488	-3.18442	-4.32193	-2.73697	-4.64386	-3.18442	-4.32193
RORB	-0.915936	-2.18442	-2.25154	-1.55639	-6.64386	-2.12029	-2.94342
RP11-1260E13.4	-1	0.613532	0	1.26903	-0.514573	0.632268	1.56071
RET	-1.08927	-0.136062	-1.94342	2.09424	0.226509	-0.494109	-0.577767
GSDMC	-1.18442	-3.18442	5.90231	-4.64386	-5.64386	5.48478	-6.64386
TMEM171	-1.25154	4.20633	2.42761	-3.18442	0.31034	0.0976108	3.1811
BRIP1	-1.35845	-0.152003	0.526069	-3.18442	-1.88897	-0.358454	-3.64386
ARL9	-1.68966	-1.2863	-1.25154	0.594549	-4.05889	0.669027	-2.55639
GBP7	-1.73697	-3.47393	-4.32193	-3.8365	4.6837	-5.64386	-4.05889
RP11-149I23.3	-1.88897	-2.12029	-2.55639	-2	-6.64386	-6.64386	-3.8365
CCL7	-1.88897	-6.64386	-6.64386	-6.64386	-5.05889	-3.47393	1.35614
LRRTM2	-1.94342	-1.68966	-3.05889	-1.152	-4.64386	-2.25154	-4.05889
SLCO5A1	-2.47393	-1.39593	-3.32193	-3.18442	-5.64386	-3.8365	-5.05889
PAX5	-2.73697	1.46989	-3.64386	-6.64386	-5.05889	-6.64386	-6.64386
C16ORF47	-2.8365	-4.05889	-6.64386	-2.94342	-3.18442	-4.64386	-6.64386
LGALS17A	-2.8365	-4.05889	-5.05889	-5.64386	-6.64386	-6.64386	-5.64386
IFIT1P1	-3.05889	-3.8365	-4.64386	-4.64386	-6.64386	-4.64386	-6.64386
RP11-148B18.4	-3.18442	-6.64386	-6.64386	-6.64386	-6.64386	-4.32193	-1.18442
IFIT1B	-3.32193	-6.64386	-6.64386	-6.64386	-5.05889	-6.64386	-5.05889
SLC26A4-AS1	-3.47393	-3.64386	-5.05889	-4.05889	-6.64386	-3.8365	-4.64386
LAP3P2	-3.64386	-5.64386	-6.64386	-5.05889	-5.64386	-5.64386	-5.64386
AC011997.1	-4.64386	-6.64386	-4.05889	-6.64386	-6.64386	-6.64386	-6.64386
PNPT1P1	-5.64386	3.43296	3.53107	3.8166	-6.64386	-5.05889	-6.64386
AC012363.4	-6.64386	-6.64386	-6.64386	-6.64386	-6.64386	-6.64386	-6.64386
IFIT6P	-6.64386	-6.64386	-6.64386	-6.64386	-6.64386	-6.64386	-6.64386

## Sheet: Table S1B
	GTEx tissue expression (log2 TPM; 0=0.01)							HPA (log2 TPM; 0=0.01)
Gene	lung	small int.	esphogus	colon	liver	skin	kidney	lung
IFNGR1	8.02403	6.63952	5.89676	5.74846	5.0027	6.46189	4.60229	7.32193
IFNGR2	5.9465	5.35896	5.62029	4.87431	3.85997	5.43396	4.64386	2.40599
IFNAR2	4.8212	3.93168	2.84398	3.68706	3.08746	2.56071	2.94486	5.18587
IFNAR1	4.77873	3.88947	3.9241	4.1819	4.36877	3.95699	3.4957	4.91169
IFNLR1	1.80735	2.99458	2.22959	-2.55639	2.3978	3.0635	1.09085	2.10434
IFNG	-0.395929	-3.05889	-4.64386	-6.64386	-2.18442	-4.64386	-4.05889	1.32193
IFNA5	-3.8365	-6.64386	-6.64386	-4.05889	-6.64386	-6.64386	-6.64386	-6.64386
IFNE	-4.64386	-0.217591	0.594549	-6.64386	-6.64386	-4.64386	-2.39593	-6.64386
IFNK	-5.05889	-6.64386	-6.64386	-6.64386	-6.64386	-6.64386	-6.64386	-6.64386
IFNL3	-6.64386	-6.64386	-6.64386	-6.64386	-6.64386	-4.05889	-6.64386	-6.64386
IFNL2	-6.64386	-6.64386	-6.64386	-6.64386	-6.64386	-3.64386	-6.64386	-6.64386
IFNL4	-6.64386	-6.64386	-6.64386	-6.64386	-6.64386	-6.64386	-6.64386	-6.64386
IFNA4	-6.64386	-6.64386	-6.64386	-6.64386	-6.64386	-6.64386	-6.64386	-6.64386
IFNA17	-6.64386	-6.64386	-6.64386	-6.64386	-6.64386	-6.64386	-6.64386	-6.64386
IFNA13	-6.64386	-6.64386	-6.64386	-6.64386	-6.64386	-6.64386	-6.64386	-6.64386
IFNA14	-6.64386	-6.64386	-6.64386	-6.64386	-6.64386	-6.64386	-6.64386	-6.64386
IFNA7	-6.64386	-6.64386	-6.64386	-6.64386	-6.64386	-6.64386	-6.64386	-6.64386
IFNA1	-6.64386	-6.64386	-6.64386	-6.64386	-6.64386	-6.64386	-6.64386	-6.64386
IFNA2	-6.64386	-6.64386	-6.64386	-6.64386	-6.64386	-6.64386	-6.64386	-6.64386
IFNA10	-6.64386	-6.64386	-6.64386	-6.64386	-6.64386	-6.64386	-6.64386	-6.64386
IFNL1	-6.64386	-6.64386	-6.64386	-6.64386	-6.64386	-6.64386	-6.64386	-3.32193
IFNW1	-6.64386	-6.64386	-6.64386	-6.64386	-6.64386	-6.64386	-6.64386	-6.64386
IFNB1	-6.64386	-6.64386	-6.64386	-6.64386	-6.64386	-6.64386	-6.64386	-6.64386
IFNA16	-6.64386	-6.64386	-6.64386	-6.64386	-6.64386	-6.64386	-6.64386	-6.64386
IFNA21	-6.64386	-4.64386	-6.64386	-5.05889	-6.64386	-6.64386	-6.64386	-6.64386
IFNA8	-6.64386	-6.64386	-6.64386	-6.64386	-6.64386	-6.64386	-6.64386	-6.64386
IFNA6	-6.64386	-6.64386	-6.64386	-6.64386	-6.64386	-6.64386	-6.64386	-6.64386

## Sheet: Table S2A
	lung tissue (log2 TPM)
Gene	GTEx	HPA
TRIM22	6.75	6.57969
TRIM28	6.45	7.27333
TRIM8	5.85	7.16692
TRIM21	5.14	4.94813
TRIM19	5.13	5.55674
TRIM4	4.8	4.44559
TRIM13	4.74	3.78136
TRIM25	4.63	5.58586
TRIM14	4.5	4.32769
TRIM16	4.38	3.65535
TRIM5	4.26	4.17393
TRIM56	4.25	4.08916
TRIM44	4.15	4.9222
TRIM24	4.1	2.93923
TRIM33	4.04	4.07125
TRIM65	3.99	4.62644
TRIM37	3.87	3.61941
TRIM2	3.86	3.00899
TRIM34	3.64	0.0143553
TRIM38	3.56	4.71918
TRIM52	3.55	3.97911
TRIM11	3.38	2.92979
TRIM68	3.31	3.38957
TRIM47	3.2	5.87381
TRIM35	3.1	3.7137
TRIM23	3.09	2.78031
TRIM32	3.05	3.0321
TRIM41	2.96	4.92125
TRIM3	2.81	4.33557
TRIM26	2.38	5.25852
TRIM29	2.35	0.918386
TRIM62	1.93	2.73552
TRIM45	1.89	1.54597
TRIM59	1.72	0.650765
TRIM6	1.63	1.44361
TRIM66	1.58	2.88947
TRIM36	1.43	-0.104697
TRIM39	1.43	4.12928
TRIM61	0.93	-0.643856
TRIM73	0.85	-0.37707
TRIM7	0.68	1.19535
TRIM27	0.58	5.39129
TRIM58	0.58	0.757023
TRIM17	0.49	0.678072
TRIM71	0.14	-0.0892673
TRIM69	-0.51	3.0993
TRIM74	-0.74	0.422233
TRIM46	-1	0.333424
TRIM63	-1	-0.434403
TRIM72	-1.32	-4.05889
TRIM55	-1.74	-2.8365
TRIM9	-1.74	-0.888969
TRIM50	-3.32	-2.55639
TRIM10	-6.64	-2.05889
TRIM15	-6.64	-4.05889
TRIM31	-6.64	-2.25154
TRIM40	-6.64	-4.32193
TRIM42	-6.64	-6.64386
TRIM43	-6.64	-6.64386
TRIM48	-6.64	-6.64386
TRIM49	-6.64	-6.64386
TRIM51	-6.64	-6.64386
TRIM54	-6.64	-1.78588
TRIM60	-6.64	-6.64386
TRIM64	-6.64	-6.64386
TRIM67	-6.64	-5.05889
TRIM77	-6.64	-6.64386

## Sheet: Table S2B
Tissue (GTEx)	TRIM22 (log2 TPM)		Tissue (HPA)	TRIM22 (log2 TPM)
Spleen	7.50541		spleen	7.45039
Lung	6.57969		lymph node	7.1467
Whole Blood	6.39866		appendix	6.88753
Nerve - Tibial	6.33056		lung	6.71149
Ovary	6.08555		gallbladder	6.70598
Artery - Aorta	6.0343		tonsil	6.53605
Cervix - Endocervix	5.85474		urinary bladder	6.2817
Fallopian Tube	5.80478		epididymis	6.1416
Artery - Coronary	5.75034		endometrium	6.10224
Uterus	5.71918		fallopian tube	6.04439
Adipose - Subcutaneous	5.69544		smooth muscle	6.02015
Small Intestine - Terminal Ileum	5.68173		seminal vesicle	5.926
Cervix - Ectocervix	5.56621		ovary	5.91648
Breast - Mammary Tissue	5.55888		prostate	5.848
Adipose - Visceral (Omentum)	5.52795		cervix, uterine	5.73877
Prostate	5.43729		adipose tissue	5.72792
Artery - Tibial	5.25814		bone marrow	5.7252
Vagina	5.21335		breast	5.6865
Thyroid	5.20555		rectum	5.61471
Esophagus - Muscularis	5.1534		esophagus	5.1416
Bladder	5.13832		small intestine	5.07039
Colon - Sigmoid	5.07639		stomach	5.00899
Minor Salivary Gland	5.07639		liver	4.92125
Esophagus - Gastroesophageal Junction	5.07296		colon	4.89724
Esophagus - Mucosa	4.46923		placenta	4.67807
Colon - Transverse	4.44228		thyroid gland	4.67807
Stomach	4.35332		salivary gland	4.67243
Brain - Spinal cord (cervical c-1)	4.30597		adrenal gland	4.65535
Skin - Sun Exposed (Lower leg)	4.07125		testis	4.61471
Skin - Not Sun Exposed (Suprapubic)	4.06437		cerebral cortex	4.55459
Heart - Atrial Appendage	3.98732		duodenum	4.45943
Pituitary	3.93546		kidney	4.29278
Testis	3.70487		skin	4.22497
Adrenal Gland	3.69822		heart muscle	3.76553
Kidney - Cortex	3.62644		parathyroid gland	3.60881
Brain - Substantia nigra	3.49953		skeletal muscle	1.926
Heart - Left Ventricle	3.08916		pancreas	1.63227
Liver	3.05658
Brain - Hypothalamus	3.03562
Brain - Caudate (basal ganglia)	2.63923
Brain - Hippocampus	2.60644
Brain - Amygdala	2.49313
Brain - Putamen (basal ganglia)	2.47768
Brain - Cortex	2.43029
Brain - Frontal Cortex (BA9)	2.40871
Muscle - Skeletal	2.39506
Pancreas	2.31615
Brain - Nucleus accumbens (basal ganglia)	2.26903
Brain - Anterior cingulate cortex (BA24)	2.15381
Brain - Cerebellum	1.61353
Brain - Cerebellar Hemisphere	1.31034

## Sheet: Table S3A
	HBEC3/A549 ≥ 5-fold change				HBEC3/HEK 293 ≥ 5-fold change				HBEC3/HeLa ≥ 5-fold change
Gene name	HBEC3 (≥ 3 TPM; 0=0.01)	A549 (≤ 4 TPM; 0=0.01)		Gene name	HBEC3 (≥ 3 TPM; 0=0.01)	HEK293 (≤ 4TPM; 0=0.01)		Gene name	HBEC3 (≥ 3 TPM; 0=0.01)	HeLa (≤ 4 TPM; 0=0.01)
KRT5	3723.5	0.01		KRT7	4461.4	0.01		KRT6A	1727.3	0.01
KRT6A	1727.3	0.01		KRT5	3723.5	0.01		SAA1	868.8	0.01
KRT14	1395.9	0.01		KRT6A	1727.3	0.01		TUBB	220	0.01
MT1E	785.4	0.01		KRT14	1395.9	0.01		CSTA	199.4	0.01
IL1A	302.4	0.01		SAA1	868.8	0.01		DMKN	169.4	0.01
FXYD3	243.3	0.01		MT1E	785.4	0.01		LAD1	135.9	0.01
CDKN2A	150.5	0.01		ANXA8	486.4	0.01		IER3	133.4	0.01
IER3	133.4	0.01		ANXA8L1	476.5	0.01		MMP1	114.9	0.01
MMP1	114.9	0.01		AREG	461.5	0.01		FEZ1	112	0.01
FEZ1	112	0.01		TNS4	447.5	0.01		S100A9	111.4	0.01
CCND2	105.1	0.01		SERPINB5	281.3	0.01		CCND2	105.1	0.01
SERPINB2	102.4	0.01		IL1B	193.4	0.01		SERPINB2	102.4	0.01
PKP1	102.1	0.01		TMEM40	182	0.01		PLCH2	91.6	0.01
TACSTD2	100	0.01		ARHGDIB	174.5	0.01		MDFI	83.8	0.01
IL20RB	93.7	0.01		SCNN1A	145.5	0.01		BNC1	83.5	0.01
ZBED2	81.4	0.01		LAD1	135.9	0.01		PDLIM4	78.3	0.01
HLA-B	81.1	0.01		TP63	119.9	0.01		ST14	65.9	0.01
PDLIM4	78.3	0.01		PLAU	119.8	0.01		CSNK2B	65.3	0.01
GPR87	74.5	0.01		S100A9	111.4	0.01		PPP1R14C	63.9	0.01
IRF6	62.1	0.01		SERPINB2	102.4	0.01		UBE2L6	62.7	0.01
GALNT3	59.3	0.01		PKP1	102.1	0.01		AP003419.11	56.2	0.01
INHBA	54.3	0.01		TACSTD2	100	0.01		INHBA	54.3	0.01
ESRP1	50.7	0.01		SERPINB7	94.1	0.01		GNA15	50.3	0.01
GNA15	50.3	0.01		IL20RB	93.7	0.01		CMTM7	49.5	0.01
KCNJ15	50	0.01		PLCH2	91.6	0.01		KCNMA1	42.3	0.01
RAB25	36.1	0.01		FAM83A	90.5	0.01		SFRP1	38.5	0.01
SLC2A9	34.8	0.01		C1orf116	85	0.01		RAB25	36.1	0.01
TIMP3	34.6	0.01		MDFI	83.8	0.01		SLC2A9	34.8	0.01
DSG3	33.6	0.01		ZBED2	81.4	0.01		DSG3	33.6	0.01
PDPN	32.6	0.01		TSPAN1	80.1	0.01		MYO1D	33.3	0.01
HSD11B1	31.3	0.01		GPR87	74.5	0.01		ITGB6	32.6	0.01
NTM	31.3	0.01		ADGRG1	73	0.01		PDPN	32.6	0.01
TENM2	30.8	0.01		GJB3	60.8	0.01		INPP5D	32.1	0.01
PROM2	30.5	0.01		TMEM156	59.6	0.01		HSD11B1	31.3	0.01
RPS6KA2	29.9	0.01		AP003419.11	56.2	0.01		NTM	31.3	0.01
KRT23	28.8	0.01		INHBA	54.3	0.01		H2AFY2	29.9	0.01
PPP1R11	28.1	0.01		TM4SF1	50.9	0.01		KRT23	28.8	0.01
MPZL2	28	0.01		ESRP1	50.7	0.01		PPP1R11	28.1	0.01
MICA	26.3	0.01		GNA15	50.3	0.01		EYA2	28	0.01
DAPP1	26.1	0.01		KCNJ15	50	0.01		EPN3	27.4	0.01
CBLC	25.9	0.01		TMEM154	45	0.01		SLC16A2	26.5	0.01
CLCA2	23.7	0.01		EREG	42.4	0.01		DAPP1	26.1	0.01
MAL2	23.6	0.01		SAA2	41.5	0.01		AGPAT1	26	0.01
KDF1	21.9	0.01		TRIM29	39.5	0.01		CBLC	25.9	0.01
SLC43A3	20.6	0.01		CASP1	38.5	0.01		TMEM30B	24.6	0.01
PSTPIP2	20.1	0.01		RAB25	36.1	0.01		CLCA2	23.7	0.01
KRT6B	19.9	0.01		DSG3	33.6	0.01		RAB7B	23.4	0.01
EPHA1	19	0.01		TRIM22	32.9	0.01		KDF1	21.9	0.01
MICALCL	18.3	0.01		ITGB6	32.6	0.01		TMEM98	21.6	0.01
IRX2	18.1	0.01		HSD11B1	31.3	0.01		C3orf14	21.4	0.01
RNASE7	17.9	0.01		TENM2	30.8	0.01		MARCH4	21.1	0.01
ST6GALNAC2	17.7	0.01		S100A3	30.1	0.01		TNFRSF6B	20.3	0.01
NLRP1	17.6	0.01		GJB5	29.1	0.01		KRT6B	19.9	0.01
FAT2	16.9	0.01		KRT23	28.8	0.01		EPHA1	19	0.01
CST6	16.2	0.01		PYCARD	27.8	0.01		LPAR3	18.9	0.01
CARD16	15.8	0.01		EPN3	27.4	0.01		IRX2	18.1	0.01
RPP21	15.8	0.01		KCNN4	27	0.01		RNASE7	17.9	0.01
GRHL2	15.7	0.01		DAPP1	26.1	0.01		TDRP	17.7	0.01
RP11-603J24.9	14.5	0.01		ALS2CL	25.9	0.01		NUDT11	17.1	0.01
DEF6	14.2	0.01		CBLC	25.9	0.01		FAT2	16.9	0.01
HLA-DQB1	13.8	0.01		TMEM30B	24.6	0.01		CST6	16.2	0.01
RP4-539M6.19	13.6	0.01		AGR2	24	0.01		RPP21	15.8	0.01
AASS	12.4	0.01		ARHGEF35	23.9	0.01		GRHL2	15.7	0.01
ATAD3B	12.2	0.01		CLCA2	23.7	0.01		MFSD2A	15.4	0.01
C11orf91	11.7	0.01		PCSK9	23.4	0.01		ARHGAP25	14.6	0.01
FAM83F	11.1	0.01		RAB7B	23.4	0.01		RP11-603J24.9	14.5	0.01
ADRB2	11.1	0.01		PEAR1	21.4	0.01		FOXA2	14.5	0.01
SLC37A2	10.7	0.01		SDPR	21.4	0.01		THSD1	14.2	0.01
FILIP1L	10.3	0.01		SCEL	21.3	0.01		HLA-DQB1	13.8	0.01
CBSL	10.3	0.01		MARCH4	21.1	0.01		RP4-539M6.19	13.6	0.01
ARHGAP40	9.7	0.01		GBP3	20.8	0.01		FAM198B	13.5	0.01
KCNJ5	9.5	0.01		KRT15	20.3	0.01		ADAMTS12	12.3	0.01
DMD	9.5	0.01		TNFRSF6B	20.3	0.01		TCF4	12.3	0.01
WNT7A	9.3	0.01		KRT6B	19.9	0.01		ELAVL2	11.4	0.01
ENTPD3	9.3	0.01		EPHA1	19	0.01		SHROOM2	11.4	0.01
FLI1	9.1	0.01		MICALCL	18.3	0.01		B3GNT3	11.2	0.01
ZIK1	9.1	0.01		IRX2	18.1	0.01		CD40	11.1	0.01
CNKSR1	9	0.01		RNASE7	17.9	0.01		GALNT5	11.1	0.01
EGFLAM	9	0.01		ST6GALNAC2	17.7	0.01		MRGPRX3	10.4	0.01
SVEP1	8.8	0.01		NLRP1	17.6	0.01		CBSL	10.3	0.01
S100A8	8.4	0.01		ITGBL1	17.3	0.01		ZNF516	10	0.01
CD1D	8.3	0.01		ACKR3	17.2	0.01		TBX18	9.9	0.01
HTR7	8.2	0.01		CFH	16.7	0.01		PTPRG	9.8	0.01
RNF152	8	0.01		CST6	16.2	0.01		ARHGAP40	9.7	0.01
MARK1	7.8	0.01		RAET1E	15.9	0.01		MAGEH1	9.5	0.01
CERS3	7.4	0.01		CARD16	15.8	0.01		AKT3	9.4	0.01
SYK	7.3	0.01		GRHL2	15.7	0.01		WNT7A	9.3	0.01
HCLS1	7.3	0.01		PI3	15.4	0.01		PCYOX1L	9.1	0.01
ADTRP	7.2	0.01		ADGRF4	14.9	0.01		ZIK1	9.1	0.01
GRAMD2	7.2	0.01		ARHGAP25	14.6	0.01		TREM2	9	0.01
PDCD1LG2	7.1	0.01		RP11-603J24.9	14.5	0.01		DLL1	8.8	0.01
SEMA4A	7	0.01		XDH	14.4	0.01		MAP9	8.5	0.01
IRX4	6.7	0.01		NCF2	13.6	0.01		IL31RA	8.5	0.01
ZNF528	6.7	0.01		RP4-539M6.19	13.6	0.01		SPRY4	8.5	0.01
GJA5	6.6	0.01		B3GALNT1	12.5	0.01		BCL2A1	8.4	0.01
MEF2C	6.5	0.01		ADAMTS12	12.3	0.01		S100A8	8.4	0.01
CCL20	6.5	0.01		RP11-468E2.1	11.8	0.01		CD1D	8.3	0.01
ZNF440	6.4	0.01		C11orf91	11.7	0.01		HTR7	8.2	0.01
DNAJC15	6.2	0.01		CD40	11.1	0.01		WASF3	8	0.01
SIX2	6.1	0.01		FAM83F	11.1	0.01		RNF152	8	0.01
C5orf38	6	0.01		GALNT5	11.1	0.01		MOCS1	7.8	0.01
SLIT2	5.9	0.01		GSTM4	10.2	0.01		CERS3	7.4	0.01
AIM1L	5.9	0.01		NNMT	9.9	0.01		ZNF518B	7.4	0.01
MBNL3	5.8	0.01		ARHGAP40	9.7	0.01		DLC1	7.3	0.01
ADGRF1	5.7	0.01		CD274	9.4	0.01		SYK	7.3	0.01
TMEM125	5.6	0.01		EVA1C	9.4	0.01		HCLS1	7.3	0.01
MME	5.6	0.01		WNT7A	9.3	0.01		DPYSL4	7.2	0.01
GLI3	5.5	0.01		PDILT	9.1	0.01		GRAMD2	7.2	0.01
VGLL1	5.4	0.01		RAB17	9	0.01		PDCD1LG2	7.1	0.01
LAMA1	5.2	0.01		TREM2	9	0.01		PDE9A	7	0.01
NETO1	5.2	0.01		TGFB1I1	8.8	0.01		EDARADD	7	0.01
TAGLN3	5.1	0.01		PSMB8	8.6	0.01		IRX4	6.7	0.01
PLAG1	5.1	0.01		FAM196B	8.5	0.01		GJA5	6.6	0.01
PAK6	5	0.01		GPR39	8.5	0.01		CCL20	6.5	0.01
CDKN2B	4.9	0.01		SERPINA1	8.5	0.01		GPANK1	6.4	0.01
MCTP2	4.8	0.01		SPRY4	8.5	0.01		KIAA1549L	6.3	0.01
CUX2	4.6	0.01		BCL2A1	8.4	0.01		EHMT2	6.1	0.01
BCL11A	4.4	0.01		S100A8	8.4	0.01		FAM117A	6.1	0.01
SERPING1	4.4	0.01		SNURF	8.1	0.01		C5orf38	6	0.01
DQX1	4.2	0.01		EDN1	7.6	0.01		ANKRD6	5.8	0.01
ANO4	4.2	0.01		CERS3	7.4	0.01		ADGRF1	5.7	0.01
CDYL2	4.1	0.01		SDHD	7.4	0.01		C6orf47	5.6	0.01
C1orf210	4	0.01		FAM212A	7.3	0.01		TMEM125	5.6	0.01
IGSF9	3.9	0.01		HCLS1	7.3	0.01		PCDHGB5	5.4	0.01
SPRR1B	3.9	0.01		ADTRP	7.2	0.01		ZNF256	5.4	0.01
HIST2H2AA3	3.9	0.01		HRCT1	7.2	0.01		ABAT	5.4	0.01
BARX2	3.8	0.01		PDCD1LG2	7.1	0.01		SLC4A3	5.2	0.01
TENM4	3.8	0.01		SEMA4A	7	0.01		NETO1	5.2	0.01
SATB1	3.8	0.01		PCED1B	6.7	0.01		HCAR2	5.2	0.01
IL13RA2	3.7	0.01		TMEM139	6.7	0.01		ASPHD2	5.1	0.01
IRX1	3.7	0.01		CCL20	6.5	0.01		SPATA18	5.1	0.01
FAP	3.6	0.01		ADIRF	6.3	0.01		FOLR3	5	0.01
C12orf54	3.4	0.01		DNAJC15	6.2	0.01		EFNB3	4.9	0.01
JPH1	3.3	0.01		CTSF	6.1	0.01		SPX	4.9	0.01
PPP4R4	3.3	0.01		ADGRF1	5.7	0.01		LCN2	4.9	0.01
GLS2	3.3	0.01		TMEM125	5.6	0.01		CSF2	4.9	0.01
DENND2C	3.3	0.01		PTGS2	5.4	0.01		APOBEC3F	4.8	0.01
HLA-DRB1	3.3	0.01		NETO1	5.2	0.01		CUX2	4.6	0.01
THBS2	3.1	0.01		PLXNB3	5.2	0.01		SPDEF	4.5	0.01
ANKRD65	3.1	0.01		TAGLN3	5.1	0.01		SERPING1	4.4	0.01
HCAR3	3.1	0.01		FOLR3	5	0.01		PRKCQ	4.2	0.01
GHR	3	0.01		CSF2	4.9	0.01		MAGEE1	3.9	0.01
FAM84A	3	0.01		LCN2	4.9	0.01		TSHZ3	3.9	0.01
RP11-286N22.8	3	0.01		SPX	4.9	0.01		SPRR1B	3.9	0.01
IL1B	193.4	0.1		ANO9	4.7	0.01		BARX2	3.8	0.01
TMEM40	182	0.1		GLIS2	4.5	0.01		XYLT1	3.8	0.01
TINAGL1	154	0.1		HRH1	4.5	0.01		TENM4	3.8	0.01
SERPINB7	94.1	0.1		SPDEF	4.5	0.01		GSPT2	3.8	0.01
AIM1	91.8	0.1		CDH4	4.4	0.01		BEX4	3.7	0.01
MDFI	83.8	0.1		ANO4	4.2	0.01		IL13RA2	3.7	0.01
BNC1	83.5	0.1		PRKCDBP	4.2	0.01		IRX1	3.7	0.01
PPP1R14C	63.9	0.1		RASSF6	4.2	0.01		FBXL7	3.7	0.01
TAP2	46.3	0.1		C1orf210	4	0.01		PARP11	3.6	0.01
TMEM154	45	0.1		KRT16	4	0.01		STC1	3.6	0.01
SAA2	41.5	0.1		BDH1	3.9	0.01		NFKBIL1	3.5	0.01
INPP5D	32.1	0.1		HIST2H2AA3	3.9	0.01		FNDC4	3.4	0.01
SUGCT	30.6	0.1		SPRR1B	3.9	0.01		SLC8A1	3.4	0.01
ARRDC4	25.7	0.1		IL13RA2	3.7	0.01		NGFR	3.3	0.01
TMEM30B	24.6	0.1		IRX1	3.7	0.01		PPP4R4	3.3	0.01
RAB7B	23.4	0.1		MMRN2	3.7	0.01		SPRY1	3.3	0.01
ESRP2	18	0.1		FAP	3.6	0.01		TFCP2L1	3.2	0.01
ACKR3	17.2	0.1		MTMR11	3.6	0.01		ANKRD65	3.1	0.01
FGF5	16.1	0.1		MMP19	3.5	0.01		HCAR3	3.1	0.01
CDK14	15.3	0.1		PLA2R1	3.5	0.01		WDR63	3.1	0.01
CCDC8	10.8	0.1		C12orf54	3.4	0.01		THBS2	3.1	0.01
MRGPRX3	10.4	0.1		SLITRK6	3.3	0.01		GJB4	3.1	0.01
PARP8	10.1	0.1		KRT86	3.2	0.01		RP11-286N22.8	3	0.01
DLL1	8.8	0.1		ZG16B	3.2	0.01		GHR	3	0.01
FAM83B	8.3	0.1		ALOX5AP	3.1	0.01		FAM84A	3	0.01
DAXX	8.2	0.1		GJB4	3.1	0.01		VSNL1	3	0.01
UBA7	7.8	0.1		HCAR3	3.1	0.01		KRT5	3723.5	0.1
SLC22A15	6.9	0.1		NAP1L5	3.1	0.01		IL1B	193.4	0.1
C10orf10	6.5	0.1		OAS1	3.1	0.01		TMEM40	182	0.1
MPP7	5.4	0.1		SERPINA3	3.1	0.01		IGFBP2	112.6	0.1
FOLR3	5	0.1		THBS2	3.1	0.01		CDH3	95.6	0.1
MFAP2	4.9	0.1		RARRES3	3	0.01		SERPINB7	94.1	0.1
CSF2	4.9	0.1		SLC52A3	3	0.01		IRF6	62.1	0.1
DUOX1	4.4	0.1		TGFBI	693	0.1		TENM2	30.8	0.1
DUSP14	4.4	0.1		IL1A	302.4	0.1		LIPG	27.9	0.1
NSG1	3.9	0.1		NT5E	219.9	0.1		GALNT18	26.1	0.1
MMP19	3.5	0.1		TINAGL1	154	0.1		PTAFR	26	0.1
LURAP1	3.4	0.1		LTBR	100.6	0.1		HAS3	22.6	0.1
NGFR	3.3	0.1		SNRPN	99.6	0.1		SCEL	21.3	0.1
PPM1J	3.3	0.1		CDCP1	77.5	0.1		FGF5	16.1	0.1
FUT1	3.3	0.1		COL8A1	66.6	0.1		XDH	14.4	0.1
VSNL1	3	0.1		ST14	65.9	0.1		PGF	13.7	0.1
KRT17	1512.3	0.2		PROM2	30.5	0.1		RNF144B	11.4	0.1
S100A14	1089.8	0.2		MISP	27.1	0.1		FAM83F	11.1	0.1
SERPINB5	281.3	0.2		RIN2	24.9	0.1		CCDC8	10.8	0.1
SLC38A5	233.9	0.2		RIN1	21.5	0.1		GJB2	10.5	0.1
RAC2	164.6	0.2		AFAP1L2	19.5	0.1		FILIP1L	10.3	0.1
S100A9	111.4	0.2		FAT2	16.9	0.1		FAM84B	10.2	0.1
CDH3	95.6	0.2		AKR1C1	16.1	0.1		RAB17	9	0.1
TXNIP	88.8	0.2		RGS3	11.4	0.1		EIF4E3	8.6	0.1
ST14	65.9	0.2		GBP1	10.9	0.1		ARHGAP22	8.1	0.1
PRSS8	48.8	0.2		SRPX2	10.8	0.1		NIPAL1	7.9	0.1
MTAP	40.6	0.2		APLN	10.2	0.1		ALOXE3	7.2	0.1
MCC	39	0.2		SP140L	10.1	0.1		SEMA4A	7	0.1
ITGB6	32.6	0.2		PSMB9	9.8	0.1		BTBD11	6.8	0.1
KIAA0040	30.2	0.2		VWA5A	9.7	0.1		C10orf10	6.5	0.1
EPN3	27.4	0.2		KCNJ5	9.5	0.1		AIM1L	5.9	0.1
PTAFR	26	0.2		C19orf66	8.6	0.1		VWA1	5.8	0.1
NBPF26	21.6	0.2		IL31RA	8.5	0.1		SRGAP3	5.7	0.1
LPAR3	18.9	0.2		CD1D	8.3	0.1		MME	5.6	0.1
PRMT6	18.8	0.2		UBA7	7.8	0.1		RASGEF1A	5.5	0.1
ITGBL1	17.3	0.2		CXCL2	7.4	0.1		RPS6KA6	5.5	0.1
PI3	15.4	0.2		PARP10	7.3	0.1		VGLL1	5.4	0.1
ADAMTS1	15.1	0.2		APOL6	6.2	0.1		CHST2	5.2	0.1
SYTL1	15	0.2		ZNF556	6.1	0.1		IGF2	5	0.1
ARHGAP25	14.6	0.2		HCAR2	5.2	0.1		ZSCAN18	4.9	0.1
FLRT2	13.3	0.2		NPIPA8	5.1	0.1		LPAR6	4.6	0.1
AOX1	12	0.2		TMEM42	5.1	0.1		BCL11A	4.4	0.1
ELAVL2	11.4	0.2		SPTLC3	4.9	0.1		CDH4	4.4	0.1
GBP1	10.9	0.2		CYP4F11	4.7	0.1		DQX1	4.2	0.1
CD274	9.4	0.2		CUX2	4.6	0.1		RASSF6	4.2	0.1
TREM2	9	0.2		IL17RE	4.5	0.1		C1orf210	4	0.1
NTF4	8.3	0.2		SERPING1	4.4	0.1		NSG1	3.9	0.1
WASF3	8	0.2		PSD4	4	0.1		MMP19	3.5	0.1
NIPAL1	7.9	0.2		MAGEE1	3.9	0.1		ZNF595	3.4	0.1
KLC3	7.5	0.2		ARSI	3.8	0.1		PPM1J	3.3	0.1
FAM110C	7.5	0.2		VSIR	3.8	0.1		ZNF391	3.2	0.1
HRCT1	7.2	0.2		WBSCR27	3.4	0.1		SERPINA3	3.1	0.1
PRSS12	6.8	0.2		GPX2	3.3	0.1		ANKRD2	3	0.1
ABAT	5.4	0.2		VGLL3	3.3	0.1		COL17A1	525.2	0.2
STYK1	5.3	0.2		DOK7	3.1	0.1		PKP1	102.1	0.2
SLC4A3	5.2	0.2		LAMC2	1872.4	0.2		MAGED1	70.9	0.2
CHST2	5.2	0.2		S100A14	1089.8	0.2		PRRC2A	58.8	0.2
METTL7A	4.9	0.2		C19orf33	396.7	0.2		ESRP1	50.7	0.2
SLC1A3	4.8	0.2		SLC38A5	233.9	0.2		PRSS8	48.8	0.2
IL1RL1	4.6	0.2		CSTA	199.4	0.2		CCBE1	47.1	0.2
ZNF816	4.6	0.2		FST	131.4	0.2		STAP2	35.7	0.2
IL7R	4.5	0.2		BNC1	83.5	0.2		SUGCT	30.6	0.2
BEX4	3.7	0.2		EHF	76.2	0.2		CYGB	23.6	0.2
ZNF563	3.7	0.2		COL16A1	45.6	0.2		DEF6	14.2	0.2
FNDC4	3.4	0.2		SLC2A9	34.8	0.2		FKBP1B	14	0.2
RBMS3	3.2	0.2		TNFRSF10A	33.8	0.2		CD274	9.4	0.2
CPVL	3	0.2		INPP5D	32.1	0.2		FGFR2	9.1	0.2
CYP27B1	3	0.2		CPA4	29.5	0.2		CRB3	9	0.2
MAPK13	107	0.3		LIPG	27.9	0.2		NTF4	8.3	0.2
CASP1	38.5	0.3		CYGB	23.6	0.2		ZNF551	7.5	0.2
HK2	31.9	0.3		SLC43A3	20.6	0.2		MARVELD3	7.4	0.2
GJB5	29.1	0.3		PRSS3	18.2	0.2		CORO1A	7.1	0.2
LIPG	27.9	0.3		ABLIM3	13.5	0.2		APOD	6.7	0.2
AGPAT1	26	0.3		FAM198B	13.5	0.2		SEMA7A	6.5	0.2
SIK1	22.7	0.3		B3GNT3	11.2	0.2		POU2F2	6.2	0.2
WDR66	22.5	0.3		MAP3K7CL	10.5	0.2		CEACAM1	5.6	0.2
BST2	16.7	0.3		MRGPRX3	10.4	0.2		PCDH1	5.6	0.2
ARHGAP8	15.9	0.3		HFE	10.2	0.2		NUDT7	5.4	0.2
TRIB2	11.5	0.3		PTGS1	10.1	0.2		SLC1A3	4.8	0.2
MECOM	11.5	0.3		SYNPO	9.7	0.2		SLC27A1	4.7	0.2
PTGS1	10.1	0.3		FLI1	9.1	0.2		LAMP3	4.6	0.2
TMCC3	9.2	0.3		UCN2	8.4	0.2		CEL	4.2	0.2
FGFR2	9.1	0.3		HTR7	8.2	0.2		EHD3	3.9	0.2
SERPINA1	8.5	0.3		MALL	8.2	0.2		RAB36	3.8	0.2
FAM196B	8.5	0.3		AKR1C2	7.7	0.2		NEK11	3.4	0.2
SLFN12	8	0.3		SH3TC1	7.5	0.2		CIART	3.4	0.2
PKIA	7.3	0.3		TLR3	7.3	0.2		GLS2	3.3	0.2
ZNF677	6.6	0.3		GRAMD2	7.2	0.2		FUT1	3.3	0.2
DTNA	6.2	0.3		IRX4	6.7	0.2		ZNF846	3.2	0.2
PRRG2	6.1	0.3		GJA5	6.6	0.2		ALOX5AP	3.1	0.2
ZNF556	6.1	0.3		RHBDL2	6.2	0.2		GPR3	3.1	0.2
GCNT1	5.6	0.3		SLC35F3	5.7	0.2		SLC52A3	3	0.2
HCAR2	5.2	0.3		PCDH1	5.6	0.2		SPARC	232.3	0.3
ANO9	4.7	0.3		EVPL	5.4	0.2		KCNJ15	50	0.3
LAMP3	4.6	0.3		VGLL1	5.4	0.2		TMEM154	45	0.3
IL17RE	4.5	0.3		LY6K	5.3	0.2		SAA2	41.5	0.3
WDR63	3.1	0.3		MOB3C	5.3	0.2		HES2	23.1	0.3
GJB4	3.1	0.3		PCDHAC2	4.9	0.2		HOMER2	17.8	0.3
ATP6AP1L	3.1	0.3		TNFSF10	4.7	0.2		STEAP1	16.2	0.3
SAA1	868.8	0.4		IL1RL1	4.6	0.2		FOXD1	13.3	0.3
COL17A1	525.2	0.4		DQX1	4.2	0.2		TRIB2	11.5	0.3
COL8A1	66.6	0.4		MLH3	3.6	0.2		KRTCAP3	11.1	0.3
CDH13	50.5	0.4		NAV3	3.3	0.2		SLC37A2	10.7	0.3
STAP2	35.7	0.4		GPR3	3.1	0.2		KCNJ5	9.5	0.3
SCEL	21.3	0.4		ANKRD2	3	0.2		ENTPD3	9.3	0.3
XDH	14.4	0.4		LYPD3	3	0.2		PDILT	9.1	0.3
RAB17	9	0.4		MYZAP	3	0.2		ADAM8	8.5	0.3
SEMA7A	6.5	0.4		TGM2	154.8	0.3		BCL7A	7.8	0.3
SORBS2	6.3	0.4		AXL	151.7	0.3		UBA7	7.8	0.3
SRGAP3	5.7	0.4		CASP4	47.9	0.3		FLRT3	7.2	0.3
SPX	4.9	0.4		SLPI	45.9	0.3		EDA2R	6.3	0.3
ZNF701	4.9	0.4		CLMP	32.3	0.3		MFNG	6.2	0.3
SAMD12	4.3	0.4		C15orf52	28.9	0.3		SLIT2	5.9	0.3
ZNF700	4.3	0.4		HES2	23.1	0.3		GCNT1	5.6	0.3
PIK3IP1	4.1	0.4		BOK	20.5	0.3		TAGLN3	5.1	0.3
KLHL13	4	0.4		AKR1C3	19.2	0.3		ANO9	4.7	0.3
XYLT1	3.8	0.4		CYP2S1	17.9	0.3		IL17RE	4.5	0.3
TNFRSF25	3.4	0.4		ENG	16.5	0.3		RAB11FIP4	4.2	0.3
ZBTB22	3.3	0.4		SH3RF2	15.9	0.3		ZNF287	4.2	0.3
MIA	3.3	0.4		APOL1	14.1	0.3		IGSF9	3.9	0.3
SERPINA3	3.1	0.4		SRGN	14.1	0.3		PNMAL1	3.8	0.3
PLCH2	91.6	0.5		KCNK6	12.8	0.3		ARSI	3.8	0.3
TRIM22	32.9	0.5		SOX7	11.9	0.3		ZNF563	3.7	0.3
HES2	23.1	0.5		ADRB2	11.1	0.3		LURAP1	3.4	0.3
CDS1	16	0.5		ENTPD3	9.3	0.3		C12orf54	3.4	0.3
B3GALNT1	12.5	0.5		SVEP1	8.8	0.3		MIA	3.3	0.3
KRTCAP3	11.1	0.5		SLC16A5	7.9	0.3		DENND2C	3.3	0.3
SDCBP2	10.8	0.5		ALOXE3	7.2	0.3		CYP27B1	3	0.3
APLN	10.2	0.5		CLCF1	7.1	0.3		LAMC2	1872.4	0.4
VWA5A	9.7	0.5		DUOX1	4.4	0.3		TERT	725.5	0.4
GLT8D2	8.8	0.5		IGSF9	3.9	0.3		CDH1	110.5	0.4
ZNF85	5.3	0.5		TMEM241	3.7	0.3		HMGA2	86.1	0.4
ZNF649	5.3	0.5		ANKRD65	3.1	0.3		IGF2BP2	66.8	0.4
ZNF525	4.8	0.5		C3orf18	3.1	0.3		ARL4C	48.5	0.4
TRIM2	4.4	0.5		WDR63	3.1	0.3		PROM2	30.5	0.4
FLT3LG	3.9	0.5		ANGPTL4	161.5	0.4		ANTXR2	30	0.4
ZNF320	3.7	0.5		RHOD	125.2	0.4		WDR66	22.5	0.4
TRPS1	3.1	0.5		AHNAK2	90.3	0.4		PEAR1	21.4	0.4
PGAP1	3.1	0.5		PRSS8	48.8	0.4		MICALCL	18.3	0.4
LYPD3	3	0.5		CCBE1	47.1	0.4		ITGBL1	17.3	0.4
SNAI2	97.6	0.6		CCNJL	46.5	0.4		MAOA	16	0.4
FAM83A	90.5	0.6		NTM	31.3	0.4		ARHGAP8	15.9	0.4
TCF19	21.6	0.6		ETV4	28.8	0.4		SH3BP1	15.5	0.4
TNFRSF6B	20.3	0.6		WDR66	22.5	0.4		SYTL1	15	0.4
FAM46B	14.5	0.6		KDF1	21.9	0.4		NEO1	14	0.4
KLF9	13.1	0.6		CITED4	17.1	0.4		P2RY2	11.8	0.4
TMEM25	13.1	0.6		KRTCAP3	11.1	0.4		APLN	10.2	0.4
LSM14A	12.5	0.6		SLC37A2	10.7	0.4		RAB3B	9.3	0.4
GJB2	10.5	0.6		MFAP5	9.4	0.4		FLI1	9.1	0.4
MARVELD3	7.4	0.6		MATN3	9.2	0.4		TRIM34	7.6	0.4
ARAP2	4.8	0.6		CRB3	9	0.4		FAM212A	7.3	0.4
TNFSF10	4.7	0.6		DTX4	9	0.4		TMED7-TICAM2	7.2	0.4
CREB5	4.5	0.6		AMPD3	8.4	0.4		ADTRP	7.2	0.4
FAM160A1	4.4	0.6		NTF4	8.3	0.4		PCED1B	6.7	0.4
ARID5B	4.3	0.6		PIK3CD	8.1	0.4		DDAH2	6.6	0.4
MPZL3	4.2	0.6		TRIM34	7.6	0.4		ARHGAP24	6.5	0.4
TMOD2	4.1	0.6		FAM110C	7.5	0.4		PRRG2	6.1	0.4
FGF11	4.1	0.6		TMEM184A	6.7	0.4		ZNF773	5.4	0.4
PTGER4	4.1	0.6		ABCG1	6.3	0.4		OCLN	5.3	0.4
LRIG1	3.8	0.6		C5orf38	6	0.4		PLAG1	5.1	0.4
ZNF433	3.8	0.6		NUAK2	5.8	0.4		SOCS2	4.3	0.4
GCSAM	3.5	0.6		STYK1	5.3	0.4		NLRP2	4.1	0.4
RAPGEF3	3.1	0.6		PTGES	5.1	0.4		FGF11	4.1	0.4
ALOX5AP	3.1	0.6		IGF2	5	0.4		SLITRK6	3.3	0.4
C6orf132	13.8	0.7		SLCO3A1	4.5	0.4		HLA-DRB1	3.3	0.4
NCF2	13.6	0.7		ZNF563	3.7	0.4		TIAM1	3.2	0.4
SHROOM2	11.4	0.7		STC1	3.6	0.4		ATP7B	3.1	0.4
PDILT	9.1	0.7		SYT12	3.5	0.4		PRICKLE1	727.1	0.5
IFIH1	7.5	0.7		PPP4R4	3.3	0.4		IL1A	302.4	0.5
ALOXE3	7.2	0.7		ZNF860	3.2	0.4		ANGPTL4	161.5	0.5
ELOVL4	5.6	0.7		RAPGEF3	3.1	0.4		HLA-B	81.1	0.5
ZNF699	5.6	0.7		ADAMTSL5	3	0.4		CAMK2N1	64.1	0.5
TTC39B	4.4	0.7		ITGB4	550.4	0.5		CASP1	38.5	0.5
CEL	4.2	0.7		THBS1	376.9	0.5		GALNT6	20.4	0.5
CD83	3.9	0.7		RAC2	164.6	0.5		AFAP1L2	19.5	0.5
SNCA	70.9	0.8		DKK3	130.2	0.5		SDCBP2	10.8	0.5
EGR1	53.3	0.8		TFPI2	119.2	0.5		TMCC3	9.2	0.5
SPOCK1	51.8	0.8		COL7A1	71.5	0.5		PAX9	8.9	0.5
CKMT1B	37.6	0.8		SPOCK1	51.8	0.5		CNTN1	8.3	0.5
GSTT2B	18.3	0.8		AOX1	12	0.5		ZNF677	6.6	0.5
ADAMTS12	12.3	0.8		FILIP1L	10.3	0.5		RELB	6.4	0.5
HSF2BP	9.1	0.8		RNF152	8	0.5		IL1RL1	4.6	0.5
KLF13	9.1	0.8		BCL3	6.3	0.5		DUOX1	4.4	0.5
PTPRE	8.8	0.8		POU2F2	6.2	0.5		PSD4	4	0.5
TLR3	7.3	0.8		RAB27B	6.2	0.5		DYRK4	3.2	0.5
ASPHD2	5.1	0.8		AIM1L	5.9	0.5		ZNF790	3.1	0.5
ZNF165	4.9	0.8		SRGAP3	5.7	0.5		ZNF568	3	0.5
TNK1	4.3	0.8		CEACAM1	5.6	0.5		MCOLN3	3	0.5
PRDX2	203.4	0.9		PLA2G4A	5.3	0.5		SERPINF1	3	0.5
SPINT1	130.3	0.9		SDR42E1	4.5	0.5		C1orf116	85	0.6
NUDT11	17.1	0.9		LFNG	3.6	0.5		ZBED2	81.4	0.6
ENG	16.5	0.9		IFIT3	3.5	0.5		GJB5	29.1	0.6
SH3BP1	15.5	0.9		VSNL1	3	0.5		AGR2	24	0.6
PWP2	15.5	0.9		S100A16	609.6	0.6		ST6GALNAC2	17.7	0.6
ZNF83	14	0.9		COL17A1	525.2	0.6		ADGRF4	14.9	0.6
ADARB1	13.7	0.9		TUBA4A	297.7	0.6		SKIV2L	11.6	0.6
GPR153	12.7	0.9		FXYD3	243.3	0.6		SRPX2	10.8	0.6
RNF144B	11.4	0.9		SERPINE1	190.7	0.6		FHOD3	10.6	0.6
SESN3	8.9	0.9		PLEK2	124.1	0.6		CCDC71L	7.7	0.6
DLC1	7.3	0.9		CDH13	50.5	0.6		TLR3	7.3	0.6
FAM212A	7.3	0.9		KCNMA1	42.3	0.6		ELOVL7	5.9	0.6
HECA	5.6	0.9		CTSH	32.6	0.6		GPR137B	5.4	0.6
PCDH1	5.6	0.9		C3	30.8	0.6		FBXO6	5.1	0.6
EFNB3	4.9	0.9		PTAFR	26	0.6		ZNF215	5	0.6
ZNF836	4.5	0.9		SEMA3B	19	0.6		LONRF1	4.9	0.6
HLA-C	134.7	1		TDRP	17.7	0.6		RNF43	4.8	0.6
ANTXR2	30	1		MLKL	16.7	0.6		KRT16	4	0.6
PCDH7	27.5	1		MAFF	11.3	0.6		FTCDNL1	3.9	0.6
ARHGEF35	23.9	1		ECM1	10.4	0.6		ZNF433	3.8	0.6
CYGB	23.6	1		FAM214B	7.2	0.6		GCSAM	3.5	0.6
MTSS1	20.9	1		DUSP14	4.4	0.6		GPX2	3.3	0.6
SMIM11B	20.1	1		PTGER4	4.1	0.6		RBM43	3.3	0.6
ARG2	17.4	1		XYLT1	3.8	0.6		MMAA	3.1	0.6
HIVEP2	12.4	1		CIART	3.4	0.6		TSPAN1	80.1	0.7
C21orf91	9.6	1		NEK11	3.4	0.6		GPR87	74.5	0.7
OSBPL6	8.1	1		C16orf45	3.3	0.6		SH2D5	34.9	0.7
ZNF697	6.9	1		ISG20	3.3	0.6		SRPX	21.8	0.7
PLXNB3	5.2	1		S100A6	2613.5	0.7		MTSS1	20.9	0.7
MMP14	167.4	1.1		FOSL1	173.9	0.7		ETV5	19.4	0.7
RAET1E	15.9	1.1		SNAI2	97.6	0.7		PRSS3	18.2	0.7
ADGRF4	14.9	1.1		DKK1	94.7	0.7		UBASH3B	11.6	0.7
TAPBP	12.2	1.1		AMIGO2	93	0.7		LARGE2	10.8	0.7
SOX7	11.9	1.1		DUSP6	89.8	0.7		PTGS1	10.1	0.7
IFITM1	9.5	1.1		EHD2	88.5	0.7		MATN3	9.2	0.7
BCL2A1	8.4	1.1		STAP2	35.7	0.7		ZNF880	9.1	0.7
ZNRD1	6.2	1.1		KLF7	33.1	0.7		KLC3	7.5	0.7
JAZF1	6.1	1.1		PLXNB1	26.7	0.7		PPP2R3A	7.2	0.7
CSTA	199.4	1.2		PTK2B	22.1	0.7		DTNA	6.2	0.7
RAB38	61.1	1.2		RP11-134F2.8	20.9	0.7		RAB43	6.2	0.7
FOS	53.1	1.2		MGLL	19.8	0.7		ERBB3	5.1	0.7
PDK1	13	1.2		LTBP2	12.4	0.7		ST3GAL5	4.5	0.7
MAP3K7CL	10.5	1.2		P2RY2	11.8	0.7		TMOD2	4.1	0.7
FGGY	8.5	1.2		ALDH3A1	8.9	0.7		SNPH	4	0.7
IFNLR1	8.3	1.2		COL27A1	5.8	0.7		PAQR8	3.8	0.7
ARHGAP22	8.1	1.2		TNS2	5.5	0.7		MMP14	167.4	0.8
CDC42BPG	6.7	1.2		MCTP2	4.8	0.7		LPXN	98.2	0.8
ADIRF	6.3	1.2		TTC39B	4.4	0.7		LPAR1	84.8	0.8
KCTD12	47.5	1.3		FTCDNL1	3.9	0.7		HSPA1A	23	0.8
MYO1D	33.3	1.3		SETBP1	3.7	0.7		F2RL1	17.2	0.8
TSTD1	31.8	1.3		MMP14	167.4	0.8		ABLIM3	13.5	0.8
CDK18	25.4	1.3		LPXN	98.2	0.8		TMEM51	11.2	0.8
PGF	13.7	1.3		SERPINB8	34.9	0.8		ST6GAL1	11	0.8
TBX1	9.1	1.3		EMP1	25.6	0.8		PSMB9	9.8	0.8
WDR91	8.5	1.3		ZNF22	13.4	0.8		DLK2	9.4	0.8
LAD1	135.9	1.4		UBASH3B	11.6	0.8		MARVELD2	8.6	0.8
OXCT1	40	1.4		C1RL	11.5	0.8		CRYL1	7.3	0.8
FYN	28.6	1.4		CNKSR1	9	0.8		GRK3	6.5	0.8
HBEGF	26.2	1.4		IGFBP6	5.8	0.8		FZD3	6.3	0.8
GBP3	20.8	1.4		ZNF699	5.6	0.8		BEX2	6.3	0.8
SLC6A15	18.1	1.4		RFX2	4.4	0.8		ZNF772	5	0.8
LARGE2	10.8	1.4		CRAT	4.3	0.8		MSX2	4.6	0.8
NEXN	10.4	1.4		NLRP2	4.1	0.8		PTGER4	4.1	0.8
PAX9	8.9	1.4		OPN3	4.1	0.8		SLC44A3	4	0.8
IL31RA	8.5	1.4		SQRDL	198.5	0.9		TP63	119.9	0.9
GPR89B	7.3	1.4		MYOF	168.6	0.9		DUSP6	89.8	0.9
CCBE1	47.1	1.5		MMP1	114.9	0.9		TMEM265	29.7	0.9
ARTN	45.5	1.5		AP1M2	78.4	0.9		STK11	26	0.9
ZNF880	9.1	1.5		MST1R	41.5	0.9		PLAT	23.1	0.9
F3	914.1	1.6		NRG1	28.2	0.9		FRMD4B	21.6	0.9
TERT	725.5	1.6		ETV5	19.4	0.9		SDPR	21.4	0.9
FST	131.4	1.6		PLEKHA2	15.4	0.9		PCDHGC3	17	0.9
PLAT	23.1	1.6		SH2D4A	14.3	0.9		GPCPD1	13.9	0.9
FRMD4B	21.6	1.6		PLK3	13.4	0.9		FAM169A	12.1	0.9
INAFM2	19.2	1.6		WNT7B	10.9	0.9		SVEP1	8.8	0.9
KHDRBS3	14.9	1.6		IRS1	10.8	0.9		PIK3CD	8.1	0.9
ULBP2	13	1.6		SDCBP2	10.8	0.9		B4GALT6	7.7	0.9
ATP10D	10.8	1.6		TRERF1	9	0.9		IFIH1	7.5	0.9
GSTO2	8.5	1.6		DLL1	8.8	0.9		C20orf194	6.5	0.9
ADAM8	8.5	1.6		ADAM8	8.5	0.9		BMPR1B	6.1	0.9
COL16A1	45.6	1.7		MFNG	6.2	0.9		NUAK2	5.8	0.9
DSC3	45.4	1.7		DDX60	5.5	0.9		ZNF699	5.6	0.9
FKBP1B	14	1.7		CYP1A1	5.2	0.9		MPP7	5.4	0.9
PLEKHG5	13.8	1.7		DDX60L	5.2	0.9		ZNF85	5.3	0.9
TSPAN1	80.1	1.8		SLC4A3	5.2	0.9		PRR5	5.1	0.9
TCF7L1	31.2	1.8		FBXO6	5.1	0.9		ULBP1	4.9	0.9
SRPX2	10.8	1.8		PAK6	5	0.9		KRT14	1395.9	1
TMEM45A	9.2	1.8		EFEMP1	175.5	1		G0S2	528.5	1
LPXN	98.2	1.9		ETS1	136	1		AIM1	91.8	1
ALDOC	63.6	1.9		FEZ1	112	1		EHF	76.2	1
COL12A1	21	1.9		CDH3	95.6	1		FBXO2	56.7	1
MTURN	16.6	1.9		IL18	87.8	1		SOX15	39	1
ANGPTL4	161.5	2		IFI16	65.3	1		CTSH	32.6	1
VDR	39.4	2		FOS	53.1	1		ACSS2	23.1	1
CHRNB1	18	2		INPP4B	27.1	1		SOX7	11.9	1
CLDN7	16.1	2		SIK1	22.7	1		RGS20	9.1	1
ERAP2	46.2	2.1		PLXNA2	22.6	1		PTPRE	8.8	1
SMARCA4	35	2.1		NBPF26	21.6	1		GPR39	8.5	1
TMEM173	29.9	2.1		FGF5	16.1	1		BCL2L2-PABPN1	7.8	1
ALS2CL	25.9	2.1		DEF6	14.2	1		CXCL16	7.8	1
ULBP3	15.6	2.1		EVA1A	10.3	1		CIB2	5.9	1
PTK7	62.5	2.2		NEDD9	9.6	1		IFNGR2	5.9	1
SH3YL1	48	2.2		HSF2BP	9.1	1		ZNF649	5.3	1
ELMO3	15.4	2.2		FGGY	8.5	1		FST	131.4	1.1
TRIM29	39.5	2.3		RAB3D	8.5	1		DKK3	130.2	1.1
HES1	17.3	2.3		C11orf45	8	1		APOBEC3C	79.6	1.1
COBLL1	15.9	2.3		SPATA18	5.1	1		EREG	42.4	1.1
MFSD2A	15.4	2.3		FGFBP1	688.5	1.1		TSPAN5	36.9	1.1
ATG16L2	14.4	2.3		G0S2	528.5	1.1		PRKAG2	18.7	1.1
GJB3	60.8	2.4		PHLDA1	60.3	1.1		KCNK6	12.8	1.1
POLM	47.1	2.4		FBXO2	56.7	1.1		IRS1	10.8	1.1
CKMT1A	27.1	2.4		FAM111A	27.4	1.1		FAM110C	7.5	1.1
WDFY2	14.2	2.4		EHBP1L1	21.2	1.1		AFAP1L1	6.5	1.1
FOXD1	13.3	2.4		FAM46B	14.5	1.1		IRAK2	6.3	1.1
MARCH4	21.1	2.5		FOXA2	14.5	1.1		ZNF618	5.9	1.1
OGFRL1	20.4	2.5		S1PR3	13.3	1.1		MAPK13	107	1.2
NUDT12	16	2.5		PARP3	12.2	1.1		TGFA	50.1	1.2
RFTN1	36.9	2.6		NAAA	9.7	1.1		MPZL2	28	1.2
EMB	30.4	2.6		RAB3B	9.3	1.1		ARRDC4	25.7	1.2
ACSS2	23.1	2.6		NAV2	7.5	1.1		HSF2BP	9.1	1.2
PEAR1	21.4	2.6		TMED7-TICAM2	7.2	1.1		SERPINA1	8.5	1.2
VEGFC	43.4	2.8		DUSP10	6.7	1.1		AMPD3	8.4	1.2
SOX15	39	2.8		ARHGAP24	6.5	1.1		PELI1	7.4	1.2
GORASP1	16.9	2.8		PRRG2	6.1	1.1		KREMEN1	7.1	1.2
SEMA3F	72.9	2.9		MMP17	6	1.1		SH3BGRL2	6.5	1.2
IFI16	65.3	2.9		TMEM189-UBE2V1	5.9	1.1		PTHLH	257.7	1.3
CLMP	32.3	3		MME	5.6	1.1		TCF7L1	31.2	1.3
TSPYL4	15.2	3		UBE2L6	62.7	1.2		NRG1	28.2	1.3
ARHGEF5	20.7	3.1		IRF6	62.1	1.2		DOCK6	16	1.3
TTC12	17.2	3.1		BCAR3	52.7	1.2		C1orf106	13.9	1.3
KCTD14	18.6	3.2		CRIP2	31.4	1.2		MAFF	11.3	1.3
LRIG3	16.7	3.2		COL12A1	21	1.2		EDN1	7.6	1.3
MAOA	16	3.2		PPL	16.5	1.2		RGPD6	6.6	1.3
SPHK1	75.4	3.3		MAML2	8.4	1.2		B3GNT5	50.2	1.4
CD82	56.8	3.3		PPP2R3A	7.2	1.2		EPHB2	45.1	1.4
IL1RAP	41.6	3.3		SAMD9	7.1	1.2		TRNP1	44.6	1.4
SOWAHC	19.2	3.3		LAMB3	935.2	1.3		CKMT1A	27.1	1.4
RUNX1	24	3.4		CLDN1	55	1.3		MOK	13.9	1.4
PLXNA2	22.6	3.4		PHLDB2	26.9	1.3		PLK3	13.4	1.4
LRRC8C	20.6	3.4		TBC1D2	26.1	1.3		LTBP2	12.4	1.4
MAPKBP1	20.3	3.4		HAS3	22.6	1.3		ETNK2	11.4	1.4
GRAMD3	19.2	3.4		TRIM4	15.1	1.3		PRKCH	9.6	1.4
LETM2	17.4	3.4		S100A4	14.3	1.3		KIAA0513	7.5	1.4
CCNG2	60	3.6		RNF144B	11.4	1.3		TMEM159	7.1	1.4
SCNN1A	145.5	3.7		ARRDC3	9.7	1.3		FGFBP1	688.5	1.5
LHFP	26.2	3.7		PARP14	8.6	1.3		JAG1	150.8	1.5
EFEMP1	175.5	3.8		TOR4A	6.5	1.3		EFNB1	69.2	1.5
G0S2	528.5	3.9		TGFA	50.1	1.4		TSEN34	42.9	1.5
LIMK2	64.7	3.9		PCK2	37.1	1.4		EPCAM	36.4	1.5
GALNT6	20.4	3.9		MTSS1	20.9	1.4		CHRNB1	18	1.5
PRICKLE1	727.1	4		RP11-73M18.2	11.8	1.4		NHSL1	9	1.5
LIMA1	249.7	4		PRAG1	11	1.4		ZFP90	8.9	1.5
DUSP7	54.8	4		ETV6	9.1	1.4		C19orf66	8.6	1.5
B3GNT5	50.2	4		RGS20	9.1	1.4		IFNLR1	8.3	1.5
EYA2	28	4		F3	914.1	1.5		S1PR5	7.8	1.5
				SLC16A3	339.3	1.5		PKP2	30.5	1.6
				CD24	197.5	1.5		DUSP5	18.4	1.6
				EPAS1	56.5	1.5		ARG2	17.4	1.6
				ZFP36	30.3	1.5		SERINC5	17.1	1.6
				TMEM265	29.7	1.5		DNAL4	13.5	1.6
				GLIPR1	27.6	1.5		GPR153	12.7	1.6
				TNS3	27.6	1.5		NRP2	12.5	1.6
				OAS3	24	1.5		IL6R	12.5	1.6
				DUSP5	18.4	1.5		MAP3K7CL	10.5	1.6
				EGFLAM	9	1.5		MMD	9.6	1.6
				KRT17	1512.3	1.6		NT5DC3	8.4	1.6
				PTHLH	257.7	1.6		ERAP2	46.2	1.7
				EFNA1	19.6	1.6		ISY1-RAB43	14.7	1.7
				ISY1-RAB43	14.7	1.6		SLC37A4	9.2	1.7
				PPP1R18	13.3	1.6		FAM196B	8.5	1.7
				GJB2	10.5	1.6		TGM2	154.8	1.8
				ZNF462	8.7	1.6		RTKN	35.5	1.8
				ALDH1A3	772.3	1.7		ENDOD1	26.5	1.8
				PORCN	126.7	1.7		LETM2	17.4	1.8
				SEMA3F	72.9	1.7		SH2B3	12.1	1.8
				TNFAIP3	36.8	1.7		ADRB2	11.1	1.8
				TP53I3	33.1	1.7		EVA1A	10.3	1.8
				SLFN5	17.5	1.7		TMEM150A	10	1.8
				TCIRG1	16.8	1.7		DTNB	9.9	1.8
				BST2	16.7	1.7		TBX1	9.1	1.8
				CLIP2	14.5	1.7		AREG	461.5	1.9
				IL6R	12.5	1.7		POLM	47.1	1.9
				RGS12	11.7	1.7		CITED4	17.1	1.9
				JDP2	11.6	1.7		CARD16	15.8	1.9
				TRIM7	9.9	1.7		ULBP2	13	1.9
				MAP3K9	9.2	1.7		TRIM26	12.2	1.9
				CORO2A	9.1	1.7		ANKEF1	11.9	1.9
				SLC6A9	8.9	1.7		TM7SF2	11.5	1.9
				PTPRE	8.8	1.7		NFKBIE	11	1.9
				DFNA5	89	1.8		EPB41L5	10.7	1.9
				ARTN	45.5	1.8		SIRPA	50.5	2
				DUSP4	18.5	1.8		SMAGP	16.9	2
				TREX1	18.2	1.8		FAM46B	14.5	2
				SPRED1	11.7	1.8		C11orf91	11.7	2
				MAGEH1	9.5	1.8		ATP10D	10.8	2
				TAP2	46.3	1.9		SLC31A2	21.4	2.1
				SUGCT	30.6	1.9		LRRC8C	20.6	2.1
				SLC31A2	21.4	1.9		KCTD14	18.6	2.1
				SYTL1	15	1.9		TMEM144	11.5	2.1
				SLC7A11	14.2	1.9		ARHGDIB	174.5	2.2
				FGD6	13.4	1.9		SPINT1	130.3	2.2
				LSM14A	12.5	1.9		CTNNBIP1	61.6	2.2
				ARAP3	12	1.9		VDR	39.4	2.2
				GRB7	11.5	1.9		WIPI1	15.8	2.2
				KCTD11	38.4	2		FGD6	13.4	2.2
				AMOTL2	20.5	2		MSRA	12.6	2.2
				GSTT2B	18.3	2		ARHGEF28	12.4	2.2
				LETM2	17.4	2		RGS12	11.7	2.2
				GSDMD	13.2	2		CKMT1B	37.6	2.3
				ANKEF1	11.9	2		RHBDF2	34.8	2.3
				DGKA	93.1	2.1		DUSP4	18.5	2.3
				AIM1	91.8	2.1		HES1	17.3	2.3
				CD82	56.8	2.1		ULBP3	15.6	2.3
				FERMT1	56.3	2.1		APOL1	14.1	2.3
				PDGFA	49.4	2.1		PARD6G	13.7	2.3
				SFRP1	38.5	2.1		PHLDA1	60.3	2.4
				RPS6KA2	29.9	2.1		ARHGEF35	23.9	2.4
				FAM110A	15.9	2.1		PTPN6	15.4	2.4
				PGF	13.7	2.1		CLIP2	14.5	2.4
				SLC4A11	12.3	2.1		WDFY2	14.2	2.4
				ATP8B1	11	2.1		UBE2D1	12.6	2.4
				PXDN	102	2.2		RAC2	164.6	2.5
				ZNF185	71.6	2.2		MICAL2	62.5	2.5
				SP100	52.8	2.2		SH3YL1	48	2.5
				CALB1	37.6	2.2		LHFP	26.2	2.5
				MAOA	16	2.2		SPA17	23.9	2.5
				PRPF40B	14.2	2.2		ACSF2	20.3	2.5
				PLPP2	12.5	2.2		PRPF40B	14.2	2.5
				TERT	725.5	2.3		SRC	73.5	2.6
				GPX3	309.9	2.3		ITGA2	48.9	2.6
				SH3YL1	48	2.3		RIN2	24.9	2.6
				PLEKHG5	13.8	2.3		CHIC2	16.7	2.6
				SOX9	13.3	2.3		CDS1	16	2.6
				BCL9L	71.5	2.4		MBP	15.9	2.6
				MAL2	23.6	2.4		SUSD6	15.8	2.6
				OR2C3	12.6	2.4		ELMO3	15.4	2.6
				IL32	21.1	2.5		BACE2	14.9	2.6
				PAQR7	19.2	2.5		PLAU	119.8	2.7
				NOTCH1	18	2.5		CTSV	33.6	2.7
				MAPKBP1	20.3	2.6		ZNF395	29.5	2.7
				ELMO3	15.4	2.6		JUN	19.9	2.7
				THSD1	14.2	2.6		TMEM87B	14.4	2.7
				ANXA3	185.3	2.7		GPX3	309.9	2.8
				ATG16L2	14.4	2.7		TRIM22	32.9	2.8
				IFI27L2	50.2	2.8		ITPKC	23.2	2.8
				VEGFC	43.4	2.8		HOMER1	17.6	2.8
				RHOBTB2	36.9	2.8		SLC23A2	17.3	2.8
				CDA	29.9	2.8		FBLIM1	86.5	2.9
				FRMD4B	21.6	2.8		MFGE8	68.1	2.9
				SUSD6	15.8	2.8		FJX1	29.7	2.9
				LGALS3	134.3	2.9		INPP4B	27.1	2.9
				FOSL2	35.5	2.9		ALDH4A1	24	2.9
				PSTPIP2	20.1	2.9		MAST4	23.7	2.9
				EGR1	53.3	3		GBP3	20.8	2.9
				ARHGAP23	44.1	3		LAMA3	770.3	3
				PLK2	41.5	3		NECTIN1	84.3	3
				ANTXR2	30	3		VEGFC	43.4	3
				SLC16A2	26.5	3		FOSL1	173.9	3.1
				ZC3H12A	24.9	3		DKK1	94.7	3.1
				SIPA1L3	19.5	3		CMTM3	41.2	3.1
				ATXN3	15.4	3		PDIA5	20.2	3.1
				S100A2	15305.5	3.1		SLC6A15	18.1	3.1
				NQO1	310.8	3.1		RBBP9	16.1	3.1
				IL4R	80.9	3.1		FAM110A	15.9	3.1
				SH2D5	34.9	3.1		FAM229B	15.5	3.1
				ITGA3	461.9	3.2		MCC	39	3.2
				KIAA1217	25.8	3.2		HBEGF	26.2	3.2
				ARHGEF3	22.1	3.2		TCF19	21.6	3.2
				ABHD4	19.1	3.2		KRT15	20.3	3.2
				CTGF	18.9	3.2		NLRP1	17.6	3.2
				JADE2	49.8	3.3		CLDN7	16.1	3.2
				IL1RAP	41.6	3.3		SH2D3A	47.1	3.3
				ENC1	34.1	3.3		ALS2CL	25.9	3.3
				ZNFX1	20.7	3.3		PSTPIP2	20.1	3.3
				SOX15	39	3.4		CYP2S1	17.9	3.3
				TCEAL3	31.9	3.4		PROSER2	45.6	3.4
				HBEGF	26.2	3.4		RFTN1	36.9	3.4
				LTBP4	19.1	3.4		SLC20A2	34.2	3.4
				TTC12	17.2	3.4		SERTAD1	18.4	3.4
				CAMK2N1	64.1	3.5		C16orf74	68.8	3.5
				RUNX1	24	3.5		UBTD1	18.7	3.5
				MAST4	23.7	3.5		SERPINE1	190.7	3.6
				EGFR	166.2	3.6		GJB3	60.8	3.6
				CDH1	110.5	3.6		DSC3	45.4	3.6
				TMEM173	29.9	3.6		KCTD11	38.4	3.6
				CCND2	105.1	3.7		PHLDB1	32.1	3.6
				EPS8L2	79	3.7		ARHGEF3	22.1	3.6
				PMEPA1	72.4	3.7		SEC14L2	61.6	3.7
				VDR	39.4	3.7		MYO6	22.5	3.7
				CDK18	25.4	3.7		MREG	20.2	3.7
				LPAR1	84.8	3.8		SIPA1L3	19.5	3.8
				TLDC1	40.2	3.8		IL4R	80.9	3.9
				PLSCR3	32.2	3.8		CASP4	47.9	3.9
				PHLDB1	32.1	3.8		IL1RAP	41.6	3.9
				HSPG2	22.4	3.8		MMP24-AS1	28.4	3.9
				BHLHE40	69.4	3.9		ADORA2B	34.2	4
				ARL4C	48.5	3.9		PYCARD	27.8	4
				TCF7L1	31.2	3.9
				GALNT6	20.4	3.9
				JAG1	150.8	4
				SEC14L2	61.6	4
				GPRC5A	36.2	4

## Sheet: Table S3B
515 DEGs (HBEC3/A549 ≥ 5-fold change)
Pathway identifier	Pathway name	#Entities found	#Entities total	Entities ratio	Entities pValue	Entities FDR	#Reactions found	#Reactions total	Reactions ratio	Species identifier	Species name	Submitted entities found	Mapped entities	Found reaction identifiers
R-HSA-168256	Immune System	192	2713	0.184295	1.11022e-16	1.02141e-14	539	1593	0.120417	9606	Homo sapiens	IFITM1;CSF2;TNFRSF6B;NCF2;IL1RAP;TRIM29;RPS6KA2;IL13RA2;TRIM22;PDK1;MEF2C;TSTD1;TAP2;HLA-B;HLA-C;FLT3LG;ATAD3B;MTAP;SERPING1;PKP1;TXNIP;ADAM8;S100A9;S100A8;COL17A1;CD274;UBA7;MAOA;DAPP1;IL20RB;KLHL13;CD1D;KLC3;FAM83F;INPP5D;PI3;NLRP1;EGR1;IL31RA;IFNLR1;SMARCA4;BST2;RAET1E;IL7R;HLA-DRB1;ULBP3;SERPINA3;SERPINA1;TREM2;IFIH1;GHR;TRIM2;RAC2;CASP1;SERPINB2;GSTO2;MME;SYK;MMP1;PLEKHG5;FOS;IL17RE;PDCD1LG2…		R-HSA-6810724;R-HSA-203797;R-HSA-9607301;R-HSA-1168393;R-HSA-9605259;R-HSA-9607304;R-HSA-1168394;R-HSA-913424;R-HSA-2317314;R-HSA-389158;R-HSA-913451;R-HSA-1168445;R-HSA-8863914;R-HSA-1168423;R-HSA-8937654;R-HSA-6786092;R-HSA-6800426;R-HSA-6800434;R-HSA-8854736;R-HSA-6786096;R-HSA-198746;R-HSA-1168456;R-HSA-1168459;R-HSA-448603;R-HSA-8863973;R-HSA-983148;R-HSA-983147;R-HSA-983146;R-HSA-983145;R-H…
R-HSA-1280215	Cytokine Signaling in Immune system	134	1108	0.0752666	1.11022e-16	1.02141e-14	228	687	0.0519314	9606	Homo sapiens	IFITM1;CSF2;TNFRSF6B;UBA7;MAOA;PTAFR;IL20RB;IL1RAP;GHR;IL1RL1;FAM83F;TRIM29;RPS6KA2;TRIM2;INPP5D;RAC2;CASP1;FYN;IL13RA2;GBP1;TRIM22;GBP3;EGR1;MEF2C;SERPINB2;GSTO2;SYK;MMP1;CCL20;HLA-B;IL31RA;HLA-C;FLT3LG;IFNLR1;FOS;IL17RE;SMARCA4;DUSP7;BST2;IL1A;MTAP;IL1B;SAA1;TNFRSF25;IRF6;IL7R;HLA-DRB1;HLA-DQB1		R-HSA-452100;R-HSA-5693012;R-HSA-452097;R-HSA-450063;R-HSA-452108;R-HSA-8987266;R-HSA-9604767;R-HSA-8987270;R-HSA-9604738;R-HSA-9606784;R-HSA-203797;R-HSA-9607301;R-HSA-1168393;R-HSA-9605259;R-HSA-9607304;R-HSA-8982163;R-HSA-8982162;R-HSA-1168394;R-HSA-8982165;R-HSA-452122;R-HSA-913424;R-HSA-8963734;R-HSA-1362485;R-HSA-449058;R-HSA-913451;R-HSA-1031716;R-HSA-1168445;R-HSA-1031713;R-HSA-1362465;R-…
R-HSA-1280218	Adaptive Immune System	95	1003	0.068134	1.11022e-16	1.02141e-14	138	264	0.0199562	9606	Homo sapiens	COL17A1;CD274;IFITM1;UBA7;NCF2;DAPP1;TREM2;KLHL13;CD1D;FAM83F;KLC3;INPP5D;FYN;XDH;MICA;PDK1;TSTD1;SYK;ERAP2;HLA-B;TAP2;HLA-C;PDCD1LG2;TAPBP;RNF144B;RAET1E;DLC1;FKBP1B;HLA-DRB1;RAPGEF3;HLA-DQB1;ULBP3		R-HSA-389381;R-HSA-199169;R-HSA-202241;R-HSA-2130725;R-HSA-202245;R-HSA-202500;R-HSA-202248;R-HSA-2130731;R-HSA-202510;R-HSA-2130478;R-HSA-939265;R-HSA-8850326;R-HSA-2130486;R-HSA-2317314;R-HSA-389158;R-HSA-202534;R-HSA-198955;R-HSA-198958;R-HSA-8863914;R-HSA-202291;R-HSA-5696358;R-HSA-8850356;R-HSA-5686625;R-HSA-202307;R-HSA-8951498;R-HSA-8951499;R-HSA-198983;R-HSA-8951500;R-HSA-1112666;R-HSA-22…
R-HSA-913531	Interferon Signaling	90	401	0.02724	1.11022e-16	1.02141e-14	19	69	0.00521581	9606	Homo sapiens	EGR1;IFITM1;UBA7;PTAFR;HLA-B;HLA-C;BST2;TRIM29;TRIM2;RAC2;IRF6;GBP1;HLA-DRB1;TRIM22;HLA-DQB1;GBP3		R-HSA-1169397;R-HSA-912680;R-HSA-909732;R-HSA-1031716;R-HSA-909729;R-HSA-997314;R-HSA-1169404;R-HSA-1031713;R-HSA-909730;R-HSA-997311;R-HSA-909724;R-HSA-997309;R-HSA-909726;R-HSA-909720;R-HSA-909722;R-HSA-1015702;R-HSA-909719;R-HSA-909718;R-HSA-1015699
R-HSA-877300	Interferon gamma signaling	82	255	0.0173222	1.11022e-16	1.02141e-14	2	16	0.00120946	9606	Homo sapiens	TRIM29;TRIM2;PTAFR;HLA-B;HLA-C;IRF6;GBP1;HLA-DRB1;TRIM22;HLA-DQB1;GBP3		R-HSA-1031716;R-HSA-1031713
R-HSA-909733	Interferon alpha/beta signaling	60	191	0.0129747	1.11022e-16	1.02141e-14	15	22	0.00166301	9606	Homo sapiens	BST2;EGR1;IFITM1;RAC2;HLA-B;HLA-C;IRF6		R-HSA-912680;R-HSA-909732;R-HSA-909729;R-HSA-997314;R-HSA-909730;R-HSA-997311;R-HSA-909724;R-HSA-997309;R-HSA-909726;R-HSA-909720;R-HSA-909722;R-HSA-1015702;R-HSA-909719;R-HSA-909718;R-HSA-1015699
R-HSA-198933	Immunoregulatory interactions between a Lymphoid and a non-Lymphoid cell	59	317	0.0215339	1.11022e-16	1.02141e-14	15	44	0.00332603	9606	Homo sapiens	COL17A1;IFITM1;RAET1E;TSTD1;HLA-B;HLA-C;TREM2;CD1D;MICA;ULBP3		R-HSA-199043;R-HSA-199587;R-HSA-199169;R-HSA-198983;R-HSA-199558;R-HSA-198955;R-HSA-199566;R-HSA-198958;R-HSA-5696358;R-HSA-8850326;R-HSA-8850356;R-HSA-199093;R-HSA-5686625;R-HSA-199583;R-HSA-199518
R-HSA-983169	Class I MHC mediated antigen processing & presentation	57	465	0.0315875	1.11022e-16	1.02141e-14	32	48	0.00362839	9606	Homo sapiens	RNF144B;UBA7;ERAP2;NCF2;TAP2;HLA-B;HLA-C;KLHL13;TAPBP		R-HSA-8951499;R-HSA-1236949;R-HSA-1236954;R-HSA-983427;R-HSA-983426;R-HSA-983425;R-HSA-983424;R-HSA-1236943;R-HSA-8863973;R-HSA-983148;R-HSA-8951595;R-HSA-983147;R-HSA-983146;R-HSA-983145;R-HSA-983144;R-HSA-983142;R-HSA-983140;R-HSA-983138;R-HSA-8863914;R-HSA-983422;R-HSA-983421;R-HSA-1236967;R-HSA-8863858;R-HSA-1236964;R-HSA-983161;R-HSA-1236965;R-HSA-1236971;R-HSA-983158;R-HSA-983157;R-HSA-9831…
R-HSA-983170	Antigen Presentation: Folding, assembly and peptide loading of class I MHC	52	102	0.00692888	1.11022e-16	1.02141e-14	15	16	0.00120946	9606	Homo sapiens	ERAP2;TAP2;HLA-B;HLA-C;TAPBP		R-HSA-8951499;R-HSA-983148;R-HSA-983146;R-HSA-983145;R-HSA-983144;R-HSA-983142;R-HSA-983427;R-HSA-983426;R-HSA-983138;R-HSA-983425;R-HSA-983424;R-HSA-983422;R-HSA-983421;R-HSA-983161;R-HSA-983158
R-HSA-1236975	Antigen processing-Cross presentation	52	187	0.0127029	1.11022e-16	1.02141e-14	11	23	0.0017386	9606	Homo sapiens	NCF2;TAP2;HLA-B;HLA-C;TAPBP		R-HSA-8863973;R-HSA-8951595;R-HSA-1236967;R-HSA-8863858;R-HSA-1236964;R-HSA-1236965;R-HSA-1236949;R-HSA-1236954;R-HSA-1236971;R-HSA-1236943;R-HSA-8863914
R-HSA-1236974	ER-Phagosome pathway	51	165	0.0112085	1.11022e-16	1.02141e-14	7	10	0.000755915	9606	Homo sapiens	TAP2;HLA-B;HLA-C;TAPBP		R-HSA-8863973;R-HSA-8951595;R-HSA-8863858;R-HSA-1236965;R-HSA-1236949;R-HSA-1236971;R-HSA-8863914
R-HSA-1236977	Endosomal/Vacuolar pathway	49	82	0.00557027	1.11022e-16	1.02141e-14	3	4	0.000302366	9606	Homo sapiens	HLA-B;HLA-C		R-HSA-1236964;R-HSA-1236954;R-HSA-1236943
R-HSA-389948	PD-1 signaling	17	48	0.00326065	1.52178e-12	1.29352e-10	4	5	0.000377958	9606	Homo sapiens	CD274;PDCD1LG2;HLA-DRB1;HLA-DQB1		R-HSA-389762;R-HSA-388828;R-HSA-389759;R-HSA-389758
R-HSA-202430	Translocation of ZAP-70 to Immunological synapse	15	42	0.00285307	2.79038e-11	2.2044e-09	4	4	0.000302366	9606	Homo sapiens	HLA-DRB1;HLA-DQB1		R-HSA-8855381;R-HSA-202168;R-HSA-202344;R-HSA-202174
R-HSA-202427	Phosphorylation of CD3 and TCR zeta chains	15	45	0.00305686	7.17206e-11	5.23561e-09	5	7	0.000529141	9606	Homo sapiens	HLA-DRB1;HLA-DQB1		R-HSA-202291;R-HSA-202214;R-HSA-202165;R-HSA-202233;R-HSA-8852200
R-HSA-202433	Generation of second messenger molecules	16	59	0.00400788	3.24889e-10	2.24174e-08	8	17	0.00128506	9606	Homo sapiens	FAM83F;HLA-DRB1;HLA-DQB1		R-HSA-202241;R-HSA-202375;R-HSA-202245;R-HSA-202325;R-HSA-202331;R-HSA-202248;R-HSA-202216;R-HSA-213407
R-HSA-388841	Costimulation by the CD28 family	20	100	0.00679302	3.97242e-10	2.58207e-08	18	35	0.0026457	9606	Homo sapiens	CD274;FAM83F;FYN;PDCD1LG2;HLA-DRB1;HLA-DQB1;PDK1		R-HSA-389381;R-HSA-2317314;R-HSA-389348;R-HSA-389158;R-HSA-389350;R-HSA-388833;R-HSA-388832;R-HSA-389762;R-HSA-388814;R-HSA-389352;R-HSA-2316429;R-HSA-389354;R-HSA-388829;R-HSA-388828;R-HSA-389759;R-HSA-388831;R-HSA-389758;R-HSA-198270
R-HSA-6809371	Formation of the cornified envelope	18	138	0.00937436	1.52533e-06	8.93212e-05	11	27	0.00204097	9606	Homo sapiens	CSTA;ST14;KRT23;KRT5;KRT17;KRT14;PKP1;DSG3;PI3;PRSS8;KRT6B;SPRR1B;KRT6A;DSC3		R-HSA-6814695;R-HSA-8849797;R-HSA-6810357;R-HSA-6811539;R-HSA-6814387;R-HSA-8849826;R-HSA-8942224;R-HSA-6814734;R-HSA-6814764;R-HSA-6814298;R-HSA-6810937
R-HSA-202424	Downstream TCR signaling	17	124	0.00842334	1.54002e-06	8.93212e-05	16	24	0.0018142	9606	Homo sapiens	INPP5D;HLA-DRB1;HLA-DQB1;PDK1		R-HSA-202307;R-HSA-202466;R-HSA-202534;R-HSA-202437;R-HSA-202500;R-HSA-202443;R-HSA-202472;R-HSA-202222;R-HSA-202478;R-HSA-202510;R-HSA-202453;R-HSA-202164;R-HSA-202459;R-HSA-202394;R-HSA-202489;R-HSA-202237
R-HSA-202403	TCR signaling	18	147	0.00998573	3.6203e-06	0.000199116	33	52	0.00393076	9606	Homo sapiens	FAM83F;INPP5D;HLA-DRB1;HLA-DQB1;PDK1		R-HSA-202307;R-HSA-202241;R-HSA-202375;R-HSA-202437;R-HSA-202245;R-HSA-202500;R-HSA-202443;R-HSA-202248;R-HSA-202510;R-HSA-8855381;R-HSA-202453;R-HSA-202325;R-HSA-202459;R-HSA-202331;R-HSA-202394;R-HSA-213407;R-HSA-202466;R-HSA-202534;R-HSA-202214;R-HSA-202472;R-HSA-202216;R-HSA-202344;R-HSA-202222;R-HSA-202478;R-HSA-8852200;R-HSA-202291;R-HSA-202165;R-HSA-202164;R-HSA-202489;R-HSA-202233;R-HSA-2…
R-HSA-2132295	MHC class II antigen presentation	17	148	0.0100537	1.50847e-05	0.000784406	24	26	0.00196538	9606	Homo sapiens	KLC3;DLC1;HLA-DRB1;HLA-DQB1		R-HSA-2130336;R-HSA-2213248;R-HSA-8951498;R-HSA-8951500;R-HSA-2130500;R-HSA-2130725;R-HSA-2130504;R-HSA-2130378;R-HSA-2130731;R-HSA-2130349;R-HSA-2130478;R-HSA-2130640;R-HSA-2130641;R-HSA-2213235;R-HSA-2213236;R-HSA-2213239;R-HSA-2130486;R-HSA-2213241;R-HSA-2130393;R-HSA-8856157;R-HSA-2213243;R-HSA-2130619;R-HSA-2213244;R-HSA-2213246
R-HSA-1442490	Collagen degradation	11	69	0.00468718	2.81374e-05	0.00140687	19	34	0.00257011	9606	Homo sapiens	COL17A1;MMP14;COL16A1;MME;MMP1;COL12A1;MMP19;COL8A1;JAZF1		R-HSA-2482180;R-HSA-2168960;R-HSA-1474196;R-HSA-1474197;R-HSA-1564179;R-HSA-2168046;R-HSA-1564120;R-HSA-1454822;R-HSA-1454757;R-HSA-1474213;R-HSA-1474210;R-HSA-1458433;R-HSA-2168982;R-HSA-2484882;R-HSA-1564143;R-HSA-1564142;R-HSA-2168923;R-HSA-2537499;R-HSA-1564169
R-HSA-449147	Signaling by Interleukins	41	647	0.0439508	8.83395e-05	0.0042403	144	493	0.0372666	9606	Homo sapiens	CSF2;MAOA;PTAFR;IL20RB;IL1RAP;IL1RL1;INPP5D;RPS6KA2;CASP1;FYN;IL13RA2;MEF2C;SERPINB2;GSTO2;SYK;MMP1;CCL20;IL31RA;IFNLR1;FOS;IL17RE;SMARCA4;DUSP7;IL1A;MTAP;IL1B;SAA1;IL7R		R-HSA-452100;R-HSA-452097;R-HSA-450063;R-HSA-452108;R-HSA-8987266;R-HSA-914182;R-HSA-8987012;R-HSA-8985988;R-HSA-8987015;R-HSA-8987270;R-HSA-8987033;R-HSA-450325;R-HSA-203797;R-HSA-8950175;R-HSA-8982163;R-HSA-8982162;R-HSA-8982165;R-HSA-449818;R-HSA-452122;R-HSA-913424;R-HSA-8963734;R-HSA-879917;R-HSA-449058;R-HSA-913451;R-HSA-879909;R-HSA-8987040;R-HSA-879910;R-HSA-879907;R-HSA-451895;R-HSA-8799…
R-HSA-9014843	Interleukin-33 signaling	3	4	0.000271721	0.000358361	0.0164846	2	2	0.000151183	9606	Homo sapiens	IL1RL1;IL1RAP		R-HSA-448629;R-HSA-448603
R-HSA-416700	Other semaphorin interactions	5	19	0.00129067	0.000501221	0.0220537	6	9	0.000680324	9606	Homo sapiens	SEMA4A;SEMA7A;PLXNB3;PLXNA2;TREM2		R-HSA-416725;R-HSA-416690;R-HSA-416723;R-HSA-434990;R-HSA-434989;R-HSA-416698
R-HSA-2559585	Oncogene Induced Senescence	7	42	0.00285307	0.000614949	0.0258278	13	19	0.00143624	9606	Homo sapiens	CDKN2B;CDKN2A		R-HSA-182594;R-HSA-6804998;R-HSA-6804996;R-HSA-8979082;R-HSA-3209109;R-HSA-3209111;R-HSA-3200023;R-HSA-6804879;R-HSA-3209114;R-HSA-3209151;R-HSA-3209096;R-HSA-3209098;R-HSA-9645672
R-HSA-6805567	Keratinization	18	226	0.0153522	0.000766673	0.0299003	18	34	0.00257011	9606	Homo sapiens	CSTA;ST14;KRT23;KRT5;KRT17;KRT14;PKP1;DSG3;PI3;PRSS8;KRT6B;SPRR1B;KRT6A;DSC3		R-HSA-6814695;R-HSA-8849797;R-HSA-6806629;R-HSA-6805573;R-HSA-8849826;R-HSA-6814734;R-HSA-6814764;R-HSA-6805546;R-HSA-6806613;R-HSA-6810357;R-HSA-6811539;R-HSA-6814387;R-HSA-6806610;R-HSA-6809393;R-HSA-6809663;R-HSA-8942224;R-HSA-6814298;R-HSA-6810937
R-HSA-6783783	Interleukin-10 signaling	10	86	0.00584199	0.000766234	0.0299003	2	15	0.00113387	9606	Homo sapiens	IL1A;CSF2;CCL20;IL1B;PTAFR		R-HSA-6784160;R-HSA-8937654
R-HSA-194840	Rho GTPase cycle	14	160	0.0108688	0.00121372	0.0436941	6	12	0.000907098	9606	Homo sapiens	ARHGEF35;ARHGAP8;PLEKHG5;ARAP2;ARHGAP25;ARHGAP22;HTR7;ARHGAP40;DLC1;RAC2;SRGAP3;ARHGEF5;AASS		R-HSA-9706390;R-HSA-194913;R-HSA-194854;R-HSA-194922;R-HSA-195146;R-HSA-194894
R-HSA-9706374	FLT3 signaling through SRC family kinases	3	6	0.000407581	0.00115115	0.0436941	4	4	0.000302366	9606	Homo sapiens	SYK;FLT3LG;FYN		R-HSA-9706336;R-HSA-9609274;R-HSA-9605259;R-HSA-9706312
R-HSA-8851708	Signaling by FGFR2 IIIa TM	5	24	0.00163032	0.00140753	0.0492636	2	2	0.000151183	9606	Homo sapiens	FGFR2		R-HSA-8851710;R-HSA-8853320
R-HSA-1474228	Degradation of the extracellular matrix	13	148	0.0100537	0.00173048	0.053645	63	105	0.00793711	9606	Homo sapiens	COL17A1;MMP14;COL16A1;MME;ADAMTS1;MMP1;COL12A1;MMP19;COL8A1;ADAM8;JAZF1		R-HSA-1474196;R-HSA-3828025;R-HSA-1474197;R-HSA-4086205;R-HSA-1604763;R-HSA-1564179;R-HSA-1592349;R-HSA-3791295;R-HSA-1604368;R-HSA-3791155;R-HSA-1604360;R-HSA-1566981;R-HSA-1566979;R-HSA-3791149;R-HSA-1458433;R-HSA-2533950;R-HSA-8940561;R-HSA-1604741;R-HSA-1564169;R-HSA-1604359;R-HSA-2482180;R-HSA-2168960;R-HSA-3788061;R-HSA-2514831;R-HSA-1454781;R-HSA-1602473;R-HSA-1592362;R-HSA-1454757;R-HSA-1…
R-HSA-6811558	PI5P, PP2A and IER3 Regulate PI3K/AKT Signaling	12	129	0.00876299	0.00160953	0.053645	3	7	0.000529141	9606	Homo sapiens	FGF5;IL1RL1;RAC2;FLT3LG;FYN;IL1RAP;FGFR2;HBEGF;IER3		R-HSA-2316434;R-HSA-6811472;R-HSA-6811454
R-HSA-1839126	FGFR2 mutant receptor activation	7	50	0.00339651	0.00166278	0.053645	17	18	0.00136065	9606	Homo sapiens	FGF5;FGFR2		R-HSA-8853319;R-HSA-2029983;R-HSA-8853313;R-HSA-2033490;R-HSA-2077424;R-HSA-8853320;R-HSA-2033488;R-HSA-2033486;R-HSA-2029992;R-HSA-2033479;R-HSA-8851710;R-HSA-2029988;R-HSA-2029989;R-HSA-2033474;R-HSA-2029984;R-HSA-2067713;R-HSA-2033472
R-HSA-5654221	Phospholipase C-mediated cascade; FGFR2	5	25	0.00169825	0.0016802	0.053645	3	3	0.000226775	9606	Homo sapiens	FGF5;FGFR2		R-HSA-5654147;R-HSA-5654159;R-HSA-5654157
R-HSA-190241	FGFR2 ligand binding and activation	5	26	0.00176618	0.00198974	0.0596921	4	5	0.000377958	9606	Homo sapiens	FGF5;FGFR2		R-HSA-190258;R-HSA-190260;R-HSA-190408;R-HSA-190413
R-HSA-2172127	DAP12 interactions	7	53	0.0036003	0.00229782	0.0666366	20	33	0.00249452	9606	Homo sapiens	FAM83F;SYK;HLA-B;HLA-C;FYN;TREM2		R-HSA-2424484;R-HSA-2424485;R-HSA-2424486;R-HSA-2424487;R-HSA-2424480;R-HSA-2424481;R-HSA-210309;R-HSA-2424482;R-HSA-2395439;R-HSA-2395412;R-HSA-210289;R-HSA-2272753;R-HSA-2396561;R-HSA-2396594;R-HSA-2424476;R-HSA-210298;R-HSA-2272795;R-HSA-2396606;R-HSA-2395801;R-HSA-210300
R-HSA-199418	Negative regulation of the PI3K/AKT network	12	137	0.00930643	0.00261905	0.0707142	3	10	0.000755915	9606	Homo sapiens	FGF5;IL1RL1;RAC2;FLT3LG;FYN;IL1RAP;FGFR2;HBEGF;IER3		R-HSA-2316434;R-HSA-6811472;R-HSA-6811454
R-HSA-448706	Interleukin-1 processing	3	8	0.000543441	0.00259751	0.0707142	5	5	0.000377958	9606	Homo sapiens	IL1A;IL1B;CASP1		R-HSA-448678;R-HSA-449058;R-HSA-448673;R-HSA-448702;R-HSA-448703
R-HSA-5660668	CLEC7A/inflammasome pathway	3	8	0.000543441	0.00259751	0.0707142	2	4	0.000302366	9606	Homo sapiens	IL1B		R-HSA-5660663;R-HSA-5660622
R-HSA-9006934	Signaling by Receptor Tyrosine Kinases	35	629	0.0427281	0.00263174	0.0710569	268	704	0.0532164	9606	Homo sapiens	NCF2;LAMA1;PLAT;THBS2;NTF4;FGF5;FAM83F;FLRT2;RPS6KA2;LRIG1;FYN;WASF3;PDK1;EGR1;MEF2C;GALNT3;SPHK1;PLEKHG5;VEGFC;FLT3LG;FOS;F3;PGF;DUSP7;MAPK13;SPINT1;ESRP2;ESRP1;FGFR2;HBEGF		R-HSA-5654614;R-HSA-5654615;R-HSA-171011;R-HSA-8848005;R-HSA-5654612;R-HSA-6785636;R-HSA-205319;R-HSA-5654608;R-HSA-1562641;R-HSA-5654622;R-HSA-5654623;R-HSA-5654620;R-HSA-5654618;R-HSA-5654596;R-HSA-5654597;R-HSA-5654594;R-HSA-203797;R-HSA-5654592;R-HSA-6785648;R-HSA-1250315;R-HSA-5654607;R-HSA-5654605;R-HSA-5654603;R-HSA-5654600;R-HSA-1963581;R-HSA-5654646;R-HSA-6803527;R-HSA-2317314;R-HSA-5654…
R-HSA-190861	Gap junction assembly	6	41	0.00278514	0.0028336	0.0736735	5	16	0.00120946	9606	Homo sapiens	GJB2;GJB4;GJB3;GJA5;GJB5		R-HSA-1629787;R-HSA-451056;R-HSA-190682;R-HSA-190698;R-HSA-190687
R-HSA-109704	PI3K Cascade	7	58	0.00393995	0.00375334	0.0938335	3	6	0.000453549	9606	Homo sapiens	FGF5;FLT3LG;FGFR2;PDK1		R-HSA-109699;R-HSA-109701;R-HSA-109702
R-HSA-2559582	Senescence-Associated Secretory Phenotype (SASP)	9	91	0.00618165	0.00401782	0.0964277	11	22	0.00166301	9606	Homo sapiens	HIST2H2AA3;IL1A;CDKN2B;CDKN2A;RPS6KA2;IL1B;FOS		R-HSA-3788745;R-HSA-182594;R-HSA-4568740;R-HSA-4568737;R-HSA-3788748;R-HSA-3797196;R-HSA-198746;R-HSA-3857328;R-HSA-3797202;R-HSA-3857345;R-HSA-3857348
R-HSA-5654695	PI-3K cascade:FGFR2	5	31	0.00210584	0.0041902	0.100565	6	7	0.000529141	9606	Homo sapiens	FGF5;FGFR2		R-HSA-5654614;R-HSA-5654612;R-HSA-5654622;R-HSA-5654620;R-HSA-5654701;R-HSA-5654697
R-HSA-5654699	SHC-mediated cascade:FGFR2	5	33	0.0022417	0.00542836	0.124852	4	4	0.000302366	9606	Homo sapiens	FGF5;FGFR2		R-HSA-5654406;R-HSA-5654407;R-HSA-5654404;R-HSA-5654402
R-HSA-198725	Nuclear Events (kinase and transcription factor activation)	8	80	0.00543441	0.00610583	0.131745	28	48	0.00362839	9606	Homo sapiens	EGR1;MEF2C;RPS6KA2;FOS;F3;DUSP7		R-HSA-9613202;R-HSA-9031624;R-HSA-9613207;R-HSA-9613210;R-HSA-9031616;R-HSA-9612483;R-HSA-199895;R-HSA-203797;R-HSA-9621386;R-HSA-198746;R-HSA-9621385;R-HSA-9031575;R-HSA-9612493;R-HSA-9621042;R-HSA-9620723;R-HSA-9620663;R-HSA-9621048;R-HSA-9612514;R-HSA-9613219;R-HSA-9612516;R-HSA-9621035;R-HSA-199929;R-HSA-9621032;R-HSA-9612073;R-HSA-9616105;R-HSA-9616110;R-HSA-9616367;R-HSA-9612076
R-HSA-5654700	FRS-mediated FGFR2 signaling	5	34	0.00230963	0.00613544	0.131745	9	9	0.000680324	9606	Homo sapiens	FGF5;FGFR2		R-HSA-5654615;R-HSA-5654608;R-HSA-5654607;R-HSA-5654399;R-HSA-8941618;R-HSA-5654605;R-HSA-5654397;R-HSA-5654618;R-HSA-5654603
R-HSA-8939246	RUNX1 regulates transcription of genes involved in differentiation of myeloid cells	3	11	0.000747232	0.00627358	0.131745	7	7	0.000529141	9606	Homo sapiens	CSF2;RUNX1		R-HSA-8939066;R-HSA-8938251;R-HSA-8939054;R-HSA-8938382;R-HSA-8938228;R-HSA-8938389;R-HSA-8938231
R-HSA-446107	Type I hemidesmosome assembly	3	11	0.000747232	0.00627358	0.131745	5	6	0.000453549	9606	Homo sapiens	COL17A1;KRT14;KRT5		R-HSA-446083;R-HSA-432956;R-HSA-446077;R-HSA-432952;R-HSA-446089
R-HSA-5655253	Signaling by FGFR2 in disease	7	65	0.00441546	0.00685116	0.137023	27	28	0.00211656	9606	Homo sapiens	FGF5;FGFR2		R-HSA-8853319;R-HSA-2029983;R-HSA-8853313;R-HSA-5654748;R-HSA-5655323;R-HSA-2033490;R-HSA-5655320;R-HSA-8853320;R-HSA-2033488;R-HSA-2033486;R-HSA-5655301;R-HSA-5655233;R-HSA-2033479;R-HSA-5655245;R-HSA-2033474;R-HSA-2067713;R-HSA-5655241;R-HSA-2033472;R-HSA-2077424;R-HSA-5655268;R-HSA-2029992;R-HSA-5655343;R-HSA-8851710;R-HSA-2029988;R-HSA-2029989;R-HSA-5655339;R-HSA-2029984
R-HSA-112399	IRS-mediated signalling	7	65	0.00441546	0.00685116	0.137023	3	9	0.000680324	9606	Homo sapiens	FGF5;FLT3LG;FGFR2;PDK1		R-HSA-109699;R-HSA-109701;R-HSA-109702
R-HSA-9630747	Diseases of Cellular Senescence	2	4	0.000271721	0.0081644	0.155124	3	3	0.000226775	9606	Homo sapiens	CDKN2A		R-HSA-9646295;R-HSA-9630795;R-HSA-9630792
R-HSA-9675132	Diseases of cellular response to stress	2	4	0.000271721	0.0081644	0.155124	3	3	0.000226775	9606	Homo sapiens	CDKN2A		R-HSA-9646295;R-HSA-9630795;R-HSA-9630792
R-HSA-8951911	RUNX3 regulates RUNX1-mediated transcription	2	4	0.000271721	0.0081644	0.155124	2	2	0.000151183	9606	Homo sapiens	RUNX1		R-HSA-8951926;R-HSA-8951910
R-HSA-2473224	Antagonism of Activin by Follistatin	2	4	0.000271721	0.0081644	0.155124	2	2	0.000151183	9606	Homo sapiens	FST;INHBA		R-HSA-2473184;R-HSA-2473186
R-HSA-190828	Gap junction trafficking	6	52	0.00353237	0.00871612	0.15689	5	20	0.00151183	9606	Homo sapiens	GJB2;GJB4;GJB3;GJA5;GJB5		R-HSA-1629787;R-HSA-451056;R-HSA-190682;R-HSA-190698;R-HSA-190687
R-HSA-2428928	IRS-related events triggered by IGF1R	7	69	0.00468718	0.00930836	0.16755	3	12	0.000907098	9606	Homo sapiens	FGF5;FLT3LG;FGFR2;PDK1		R-HSA-109699;R-HSA-109701;R-HSA-109702
R-HSA-2219530	Constitutive Signaling by Aberrant PI3K in Cancer	9	106	0.0072006	0.0103289	0.185706	1	2	0.000151183	9606	Homo sapiens	FGF5;RAC2;FLT3LG;FYN;FGFR2;HBEGF		R-HSA-2400009
R-HSA-190236	Signaling by FGFR	9	107	0.00726853	0.0109239	0.185706	89	142	0.010734	9606	Homo sapiens	FGF5;GALNT3;FLRT2;ESRP2;ESRP1;FGFR2		R-HSA-5654614;R-HSA-5654615;R-HSA-5654612;R-HSA-5654224;R-HSA-5654608;R-HSA-5654622;R-HSA-5654623;R-HSA-5654620;R-HSA-5654618;R-HSA-5654596;R-HSA-5654597;R-HSA-5654594;R-HSA-5654592;R-HSA-5654222;R-HSA-5654607;R-HSA-6803838;R-HSA-5654605;R-HSA-6803836;R-HSA-5654730;R-HSA-5654603;R-HSA-5654600;R-HSA-5654729;R-HSA-5654646;R-HSA-6803527;R-HSA-5654647;R-HSA-8851619;R-HSA-5654643;R-HSA-5654640;R-HSA-5…
R-HSA-373755	Semaphorin interactions	7	72	0.00489097	0.0115346	0.19501	21	41	0.00309925	9606	Homo sapiens	SEMA4A;SEMA7A;LIMK2;PLXNB3;PLXNA2;FYN;TREM2		R-HSA-399942;R-HSA-399941;R-HSA-399939;R-HSA-434990;R-HSA-399951;R-HSA-419087;R-HSA-434989;R-HSA-399946;R-HSA-399947;R-HSA-399944;R-HSA-416725;R-HSA-416690;R-HSA-416723;R-HSA-399952;R-HSA-399934;R-HSA-399935;R-HSA-399933;R-HSA-399930;R-HSA-416698;R-HSA-399931;R-HSA-399928
R-HSA-2428924	IGF1R signaling cascade	7	72	0.00489097	0.0115346	0.19501	3	17	0.00128506	9606	Homo sapiens	FGF5;FLT3LG;FGFR2;PDK1		R-HSA-109699;R-HSA-109701;R-HSA-109702
R-HSA-74751	Insulin receptor signalling cascade	7	72	0.00489097	0.0115346	0.19501	3	25	0.00188979	9606	Homo sapiens	FGF5;FLT3LG;FGFR2;PDK1		R-HSA-109699;R-HSA-109701;R-HSA-109702
R-HSA-157858	Gap junction trafficking and regulation	6	56	0.00380409	0.0121882	0.19501	5	24	0.0018142	9606	Homo sapiens	GJB2;GJB4;GJB3;GJA5;GJB5		R-HSA-1629787;R-HSA-451056;R-HSA-190682;R-HSA-190698;R-HSA-190687
R-HSA-2404192	Signaling by Type 1 Insulin-like Growth Factor 1 Receptor (IGF1R)	7	73	0.0049589	0.0123557	0.197691	3	19	0.00143624	9606	Homo sapiens	FGF5;FLT3LG;FGFR2;PDK1		R-HSA-109699;R-HSA-109701;R-HSA-109702
R-HSA-5654727	Negative regulation of FGFR2 signaling	5	41	0.00278514	0.012976	0.207616	3	14	0.00105828	9606	Homo sapiens	FGF5;FGFR2		R-HSA-5654677;R-HSA-5654562;R-HSA-5654729
R-HSA-446728	Cell junction organization	8	94	0.00638544	0.0149449	0.224174	9	37	0.00279689	9606	Homo sapiens	COL17A1;CDH3;KRT14;CLDN7;CDH13;KRT5;PTGS1		R-HSA-430341;R-HSA-420019;R-HSA-446083;R-HSA-432956;R-HSA-446077;R-HSA-419002;R-HSA-432952;R-HSA-419001;R-HSA-446089
R-HSA-5654696	Downstream signaling of activated FGFR2	5	42	0.00285307	0.0142531	0.224174	22	23	0.0017386	9606	Homo sapiens	FGF5;FGFR2		R-HSA-5654614;R-HSA-5654615;R-HSA-5654612;R-HSA-5654608;R-HSA-5654622;R-HSA-5654399;R-HSA-5654620;R-HSA-5654397;R-HSA-5654618;R-HSA-5654406;R-HSA-5654407;R-HSA-5654404;R-HSA-5654402;R-HSA-5654147;R-HSA-5654159;R-HSA-5654607;R-HSA-8941618;R-HSA-5654157;R-HSA-5654701;R-HSA-5654605;R-HSA-5654603;R-HSA-5654697
R-HSA-6785807	Interleukin-4 and Interleukin-13 signaling	14	216	0.0146729	0.0155049	0.232573	10	47	0.0035528	9606	Homo sapiens	IL1A;MMP1;MAOA;IL1B;SAA1;FOS;IL13RA2		R-HSA-6797271;R-HSA-451895;R-HSA-6790036;R-HSA-6789524;R-HSA-6786096;R-HSA-6789615;R-HSA-6789325;R-HSA-6786092;R-HSA-449818;R-HSA-6786058
R-HSA-114604	GPVI-mediated activation cascade	5	43	0.002921	0.0156119	0.234178	17	25	0.00188979	9606	Homo sapiens	SYK;PDPN;RAC2;FYN;PDK1		R-HSA-114689;R-HSA-139842;R-HSA-442273;R-HSA-114600;R-HSA-437932;R-HSA-437195;R-HSA-2316429;R-HSA-437192;R-HSA-429449;R-HSA-5684806;R-HSA-434836;R-HSA-5684836;R-HSA-453200;R-HSA-437936;R-HSA-5684801;R-HSA-437118;R-HSA-453183
R-HSA-194315	Signaling by Rho GTPases	25	470	0.0319272	0.0167962	0.235147	39	125	0.00944894	9606	Homo sapiens	HIST2H2AA3;ARHGEF35;ARHGAP8;NCF2;LIMK2;PLEKHG5;ARAP2;ARHGAP25;ARHGAP22;KLC3;AIM1;HTR7;ARHGAP40;DLC1;RAC2;SRGAP3;EMB;S100A9;WASF3;ARHGEF5;AASS;S100A8;PDK1		R-HSA-9706390;R-HSA-9626832;R-HSA-5668629;R-HSA-2029469;R-HSA-5218827;R-HSA-2029466;R-HSA-5623632;R-HSA-5672083;R-HSA-5666129;R-HSA-2029465;R-HSA-195146;R-HSA-419087;R-HSA-194894;R-HSA-5625883;R-HSA-5625797;R-HSA-5625796;R-HSA-9626880;R-HSA-9626816;R-HSA-9626817;R-HSA-5218841;R-HSA-5625870;R-HSA-2197690;R-HSA-3928608;R-HSA-194913;R-HSA-194854;R-HSA-5623667;R-HSA-5666160;R-HSA-442592;R-HSA-194922;…
R-HSA-2559580	Oxidative Stress Induced Senescence	9	114	0.00774404	0.0158337	0.235147	18	40	0.00302366	9606	Homo sapiens	HIST2H2AA3;CDKN2B;CDKN2A;FOS		R-HSA-182594;R-HSA-6804998;R-HSA-3222546;R-HSA-6804996;R-HSA-3229138;R-HSA-3209111;R-HSA-6804879;R-HSA-3209114;R-HSA-3209151;R-HSA-3229089;R-HSA-3222593;R-HSA-3223200;R-HSA-450292;R-HSA-450325;R-HSA-3222533;R-HSA-3240295;R-HSA-9645672;R-HSA-3229102
R-HSA-1474244	Extracellular matrix organization	19	330	0.022417	0.0169658	0.237521	121	319	0.0241137	9606	Homo sapiens	COL17A1;COL16A1;MME;MMP1;LAMA1;COL12A1;TMOD2;MMP14;EFEMP1;ADAMTS1;MFAP2;MMP19;COL8A1;DMD;ADAM8;ITGB6;JAZF1		R-HSA-2002460;R-HSA-3828025;R-HSA-1564179;R-HSA-1592349;R-HSA-1604368;R-HSA-3791155;R-HSA-8944262;R-HSA-1604360;R-HSA-2426676;R-HSA-1566981;R-HSA-1566979;R-HSA-3791149;R-HSA-1458433;R-HSA-2533950;R-HSA-1564169;R-HSA-1604359;R-HSA-2482180;R-HSA-3788061;R-HSA-4084507;R-HSA-4084505;R-HSA-1592362;R-HSA-2537499;R-HSA-2514790;R-HSA-2534240;R-HSA-2465890;R-HSA-1604690;R-HSA-2534248;R-HSA-1592398;R-HSA-1…
R-HSA-2033519	Activated point mutants of FGFR2	4	29	0.00196997	0.017044	0.238616	9	10	0.000755915	9606	Homo sapiens	FGF5;FGFR2		R-HSA-2033486;R-HSA-2029983;R-HSA-2033479;R-HSA-2033474;R-HSA-2033490;R-HSA-2029984;R-HSA-2077424;R-HSA-2033472;R-HSA-2033488
R-HSA-9634638	Estrogen-dependent nuclear events downstream of ESR-membrane signaling	4	29	0.00196997	0.017044	0.238616	3	12	0.000907098	9606	Homo sapiens	FOS;EMB;HBEGF		R-HSA-9625479;R-HSA-9632873;R-HSA-9625465
R-HSA-8948216	Collagen chain trimerization	5	44	0.00298893	0.0170545	0.238763	6	28	0.00211656	9606	Homo sapiens	COL17A1;COL16A1;COL12A1;COL8A1;JAZF1		R-HSA-8944232;R-HSA-8944218;R-HSA-8944219;R-HSA-8944225;R-HSA-8944227;R-HSA-8944262
R-HSA-8951936	RUNX3 regulates p14-ARF	3	16	0.00108688	0.0170931	0.239303	2	8	0.000604732	9606	Homo sapiens	CDKN2A;RUNX1		R-HSA-8952081;R-HSA-8952101
R-HSA-2219528	PI3K/AKT Signaling in Cancer	10	137	0.00930643	0.0184761	0.240189	3	21	0.00158742	9606	Homo sapiens	FGF5;RAC2;FLT3LG;FYN;FGFR2;HBEGF;PDK1		R-HSA-2243937;R-HSA-2243942;R-HSA-2400009
R-HSA-2559583	Cellular Senescence	13	200	0.013586	0.0188341	0.244844	34	90	0.00680324	9606	Homo sapiens	HIST2H2AA3;IL1A;CDKN2B;CDKN2A;RPS6KA2;IL1B;FOS		R-HSA-182594;R-HSA-8979082;R-HSA-3857328;R-HSA-3209151;R-HSA-3229089;R-HSA-3223200;R-HSA-450325;R-HSA-3785711;R-HSA-3240295;R-HSA-198746;R-HSA-3229102;R-HSA-4568740;R-HSA-6804998;R-HSA-3222546;R-HSA-6804996;R-HSA-3229138;R-HSA-4568737;R-HSA-3209109;R-HSA-3209111;R-HSA-3200023;R-HSA-6804879;R-HSA-3209114;R-HSA-3797202;R-HSA-3788745;R-HSA-3222593;R-HSA-450292;R-HSA-3222533;R-HSA-3788748;R-HSA-37971…
R-HSA-8878159	Transcriptional regulation by RUNX3	9	118	0.00801576	0.019279	0.250626	12	47	0.0035528	9606	Homo sapiens	TCF7L1;CDKN2A;HES1;RUNX1		R-HSA-1980047;R-HSA-8878243;R-HSA-4411367;R-HSA-8952382;R-HSA-4396347;R-HSA-8952081;R-HSA-8878237;R-HSA-8951428;R-HSA-8952101;R-HSA-4411357;R-HSA-8951926;R-HSA-8951910
R-HSA-190375	FGFR2c ligand binding and activation	3	17	0.00115481	0.0200119	0.260154	2	2	0.000151183	9606	Homo sapiens	FGF5;FGFR2		R-HSA-190258;R-HSA-190413
R-HSA-3296197	Hydroxycarboxylic acid-binding receptors	2	7	0.000475511	0.0234168	0.304418	2	3	0.000226775	9606	Homo sapiens	HCAR2;HCAR3		R-HSA-444661;R-HSA-3296309
R-HSA-168249	Innate Immune System	57	1331	0.0904151	0.0328404	0.328404	182	701	0.0529896	9606	Homo sapiens	SERPINA3;SERPINA1;NCF2;TREM2;IFIH1;RPS6KA2;RAC2;CASP1;PDK1;MEF2C;SERPINB2;MME;SYK;MMP1;PLEKHG5;HLA-B;HLA-C;FOS;TMEM173;ATAD3B;DUSP7;IL1B;TXNIP;SERPING1;PKP1;ALDOC;ADAM8;RAB7B;S100A9;TLR3;S100A8;UBA7;PTAFR;AGPAT1;CST6;FAM83F;IFI16;RNASE7;FYN;PI3;METTL7A;NLRP1;WASF3;DEF6;SUGCT;MAPK13;BST2;DLC1;SAA1;FOLR3		R-HSA-9604499;R-HSA-6810724;R-HSA-9013889;R-HSA-2395439;R-HSA-9013895;R-HSA-879362;R-HSA-6803063;R-HSA-1462023;R-HSA-450325;R-HSA-5607745;R-HSA-936475;R-HSA-203797;R-HSA-177690;R-HSA-177694;R-HSA-177692;R-HSA-5621366;R-HSA-202534;R-HSA-5621363;R-HSA-5621370;R-HSA-913725;R-HSA-2395412;R-HSA-990526;R-HSA-2130194;R-HSA-5621347;R-HSA-2272795;R-HSA-5621356;R-HSA-879411;R-HSA-5621355;R-HSA-2730856;R-HS…
R-HSA-166520	Signaling by NTRKs	11	166	0.0112764	0.025903	0.328404	55	164	0.012397	9606	Homo sapiens	NTF4;EGR1;MEF2C;RPS6KA2;PLEKHG5;FYN;FOS;F3;MAPK13;DUSP7		R-HSA-9613202;R-HSA-9032073;R-HSA-171011;R-HSA-9613207;R-HSA-9613210;R-HSA-9032067;R-HSA-9032582;R-HSA-9028505;R-HSA-9032601;R-HSA-203797;R-HSA-9621386;R-HSA-9026579;R-HSA-9621385;R-HSA-9031575;R-HSA-9621042;R-HSA-9031981;R-HSA-9620663;R-HSA-9621048;R-HSA-9028519;R-HSA-9032761;R-HSA-9613219;R-HSA-9026493;R-HSA-9621035;R-HSA-9621032;R-HSA-9612073;R-HSA-9612076;R-HSA-9026358;R-HSA-9032502;R-HSA-902…
R-HSA-5654738	Signaling by FGFR2	7	88	0.00597785	0.0301921	0.328404	32	46	0.00347721	9606	Homo sapiens	FGF5;ESRP2;ESRP1;FGFR2		R-HSA-5654614;R-HSA-5654615;R-HSA-5654612;R-HSA-5654677;R-HSA-5654608;R-HSA-5654622;R-HSA-5654620;R-HSA-190408;R-HSA-5654618;R-HSA-190413;R-HSA-5654406;R-HSA-5654407;R-HSA-5654404;R-HSA-5654402;R-HSA-5654147;R-HSA-5654159;R-HSA-5654607;R-HSA-6803838;R-HSA-5654157;R-HSA-5654605;R-HSA-6803836;R-HSA-5654603;R-HSA-5654729;R-HSA-6803527;R-HSA-5654399;R-HSA-5654397;R-HSA-190258;R-HSA-5654562;R-HSA-1902…
R-HSA-512988	Interleukin-3, Interleukin-5 and GM-CSF signaling	5	50	0.00339651	0.0275704	0.328404	24	38	0.00287248	9606	Homo sapiens	CSF2;SYK;INPP5D;FYN;IL13RA2		R-HSA-879917;R-HSA-912527;R-HSA-913451;R-HSA-909738;R-HSA-879909;R-HSA-879942;R-HSA-914182;R-HSA-879910;R-HSA-921155;R-HSA-879907;R-HSA-508247;R-HSA-453111;R-HSA-913374;R-HSA-879934;R-HSA-453104;R-HSA-913371;R-HSA-879930;R-HSA-912629;R-HSA-879925;R-HSA-912757;R-HSA-914036;R-HSA-913424;R-HSA-913360;R-HSA-912627
R-HSA-1592389	Activation of Matrix Metalloproteinases	4	35	0.00237756	0.0310247	0.328404	17	27	0.00204097	9606	Homo sapiens	MMP14;MMP1		R-HSA-1604763;R-HSA-1592316;R-HSA-1592349;R-HSA-1604350;R-HSA-1604368;R-HSA-1604690;R-HSA-1592436;R-HSA-1604360;R-HSA-1604712;R-HSA-1592297;R-HSA-1602473;R-HSA-1592362;R-HSA-1592398;R-HSA-1605825;R-HSA-1602466;R-HSA-1604741;R-HSA-1604359
R-HSA-450282	MAPK targets/ Nuclear events mediated by MAP kinases	4	35	0.00237756	0.0310247	0.328404	6	16	0.00120946	9606	Homo sapiens	MEF2C;RPS6KA2;FOS;DUSP7		R-HSA-450292;R-HSA-450325;R-HSA-199895;R-HSA-203797;R-HSA-198746;R-HSA-199929
R-HSA-194313	VEGF ligand-receptor interactions	2	8	0.000543441	0.0299278	0.328404	4	4	0.000302366	9606	Homo sapiens	VEGFC;PGF		R-HSA-195378;R-HSA-194310;R-HSA-194311;R-HSA-194308
R-HSA-195399	VEGF binds to VEGFR leading to receptor dimerization	2	8	0.000543441	0.0299278	0.328404	3	3	0.000226775	9606	Homo sapiens	VEGFC;PGF		R-HSA-194310;R-HSA-194311;R-HSA-194308
R-HSA-5602410	TLR3 deficiency - HSE	1	1	6.79302e-05	0.0328704	0.328704	1	1	7.55915e-05	9606	Homo sapiens	TLR3		R-HSA-5602549
R-HSA-9646303	Evasion of Oncogene Induced Senescence Due to p14ARF Defects	1	1	6.79302e-05	0.0328704	0.328704	1	1	7.55915e-05	9606	Homo sapiens	CDKN2A		R-HSA-9646295
R-HSA-9646304	Evasion of Oxidative Stress Induced Senescence Due to p14ARF Defects	1	1	6.79302e-05	0.0328704	0.328704	1	1	7.55915e-05	9606	Homo sapiens	CDKN2A		R-HSA-9646295
R-HSA-2424491	DAP12 signaling	4	36	0.00244549	0.0338537	0.338537	15	17	0.00128506	9606	Homo sapiens	FAM83F;SYK;FYN;TREM2		R-HSA-2424484;R-HSA-2424485;R-HSA-2424486;R-HSA-2424487;R-HSA-2424480;R-HSA-2424481;R-HSA-2424482;R-HSA-2395439;R-HSA-2395412;R-HSA-210289;R-HSA-2396561;R-HSA-2396594;R-HSA-2424476;R-HSA-2396606;R-HSA-2395801
R-HSA-6798695	Neutrophil degranulation	24	480	0.0326065	0.0351127	0.351127	10	10	0.000755915	9606	Homo sapiens	SERPINA3;SERPINB2;SERPINA1;MME;MMP1;PTAFR;HLA-B;HLA-C;AGPAT1;TMEM173;ATAD3B;CST6;SUGCT;BST2;DLC1;PKP1;ALDOC;ADAM8;METTL7A;FOLR3;RAB7B;S100A9;S100A8		R-HSA-6798743;R-HSA-6799350;R-HSA-6798739;R-HSA-6800434;R-HSA-6798751;R-HSA-6798749;R-HSA-6798748;R-HSA-6798747;R-HSA-6800426;R-HSA-6798745
R-HSA-5173105	O-linked glycosylation	9	132	0.00896678	0.0356081	0.356081	8	28	0.00211656	9606	Homo sapiens	GALNT6;ST6GALNAC2;GALNT3;ADAMTS1;B3GNT5;GCNT1;ADAMTS12;THBS2;LARGE2		R-HSA-914012;R-HSA-5617143;R-HSA-5173005;R-HSA-5173192;R-HSA-913675;R-HSA-914010;R-HSA-5617138;R-HSA-981814
R-HSA-1500931	Cell-Cell communication	9	133	0.00903471	0.0370533	0.370533	16	60	0.00453549	9606	Homo sapiens	COL17A1;CDH3;KRT14;CLDN7;CDH13;FYN;KRT5;PTGS1		R-HSA-430341;R-HSA-373734;R-HSA-446083;R-HSA-451758;R-HSA-446089;R-HSA-532603;R-HSA-420019;R-HSA-373747;R-HSA-8981534;R-HSA-373724;R-HSA-432956;R-HSA-373727;R-HSA-446077;R-HSA-419002;R-HSA-432952;R-HSA-419001
R-HSA-1226099	Signaling by FGFR in disease	7	95	0.00645337	0.0425762	0.383186	52	106	0.0080127	9606	Homo sapiens	FGF5;FGFR2		R-HSA-2023455;R-HSA-2029983;R-HSA-2023451;R-HSA-5655262;R-HSA-5655263;R-HSA-5654748;R-HSA-5655233;R-HSA-5655247;R-HSA-5655244;R-HSA-5655245;R-HSA-5655243;R-HSA-5655240;R-HSA-2067713;R-HSA-5655241;R-HSA-5655285;R-HSA-5655295;R-HSA-5655290;R-HSA-5655289;R-HSA-5655270;R-HSA-5655268;R-HSA-5655269;R-HSA-2012074;R-HSA-5655266;R-HSA-2029992;R-HSA-2012073;R-HSA-5655278;R-HSA-2029988;R-HSA-5655277;R-HSA-2…
R-HSA-9031628	NGF-stimulated transcription	5	56	0.00380409	0.041493	0.383186	24	37	0.00279689	9606	Homo sapiens	EGR1;FOS;F3		R-HSA-9613202;R-HSA-9621042;R-HSA-9031624;R-HSA-9620723;R-HSA-9613207;R-HSA-9620663;R-HSA-9613210;R-HSA-9031616;R-HSA-9621048;R-HSA-9612514;R-HSA-9612483;R-HSA-9613219;R-HSA-9612516;R-HSA-9621386;R-HSA-9621035;R-HSA-9621032;R-HSA-9621385;R-HSA-9612073;R-HSA-9616105;R-HSA-9616110;R-HSA-9616367;R-HSA-9031575;R-HSA-9612076;R-HSA-9612493
R-HSA-5668599	RHO GTPases Activate NADPH Oxidases	4	38	0.00258135	0.0399482	0.383186	11	14	0.00105828	9606	Homo sapiens	NCF2;RAC2;S100A9;S100A8		R-HSA-9626848;R-HSA-9626832;R-HSA-9626880;R-HSA-9626816;R-HSA-5668629;R-HSA-9626817;R-HSA-5218827;R-HSA-5218841;R-HSA-5668735;R-HSA-5668605;R-HSA-5668731
R-HSA-2023837	Signaling by FGFR2 amplification mutants	2	10	0.000679302	0.0447819	0.403037	4	4	0.000302366	9606	Homo sapiens	FGFR2		R-HSA-2029992;R-HSA-2029988;R-HSA-2029989;R-HSA-2067713
R-HSA-9022707	MECP2 regulates transcription factors	2	10	0.000679302	0.0447819	0.403037	2	8	0.000604732	9606	Homo sapiens	MEF2C		R-HSA-9021949;R-HSA-9021950
R-HSA-74752	Signaling by Insulin receptor	7	97	0.00658923	0.0466389	0.41975	3	34	0.00257011	9606	Homo sapiens	FGF5;FLT3LG;FGFR2;PDK1		R-HSA-109699;R-HSA-109701;R-HSA-109702
R-HSA-187037	Signaling by NTRK1 (TRKA)	9	143	0.00971401	0.0537438	0.452637	29	102	0.00771033	9606	Homo sapiens	EGR1;MEF2C;RPS6KA2;PLEKHG5;FOS;F3;MAPK13;DUSP7		R-HSA-9613202;R-HSA-9031624;R-HSA-171011;R-HSA-9613207;R-HSA-9613210;R-HSA-9031616;R-HSA-9612483;R-HSA-199895;R-HSA-203797;R-HSA-9621386;R-HSA-198746;R-HSA-9621385;R-HSA-9031575;R-HSA-9612493;R-HSA-9621042;R-HSA-9620723;R-HSA-9620663;R-HSA-9621048;R-HSA-9612514;R-HSA-9613219;R-HSA-9612516;R-HSA-9621035;R-HSA-199929;R-HSA-9621032;R-HSA-9612073;R-HSA-9616105;R-HSA-9616110;R-HSA-9616367;R-HSA-9612076
R-HSA-193648	NRAGE signals death through JNK	5	63	0.0042796	0.0622743	0.452637	4	7	0.000529141	9606	Homo sapiens	NGFR;ARHGEF35;PLEKHG5;ARHGEF5;AASS		R-HSA-205115;R-HSA-205039;R-HSA-204958;R-HSA-205132
R-HSA-6804757	Regulation of TP53 Degradation	4	43	0.002921	0.0577325	0.452637	7	30	0.00226775	9606	Homo sapiens	CDS1;DAXX;CDKN2A;PDK1		R-HSA-6804998;R-HSA-6804996;R-HSA-6795473;R-HSA-349426;R-HSA-6804879;R-HSA-3222072;R-HSA-3215295
R-HSA-3769402	Deactivation of the beta-catenin transactivating complex	4	44	0.00298893	0.0617221	0.452637	6	14	0.00105828	9606	Homo sapiens	TCF7L1;SOX15;EMB;SOX7		R-HSA-3361751;R-HSA-3769391;R-HSA-3769392;R-HSA-3364042;R-HSA-5665608;R-HSA-5626938
R-HSA-198753	ERK/MAPK targets	3	26	0.00176618	0.0576857	0.452637	3	7	0.000529141	9606	Homo sapiens	MEF2C;RPS6KA2;DUSP7		R-HSA-203797;R-HSA-198746;R-HSA-199929
R-HSA-444257	RSK activation	2	11	0.000747232	0.0530313	0.452637	4	4	0.000302366	9606	Homo sapiens	RPS6KA2;PDK1		R-HSA-9619843;R-HSA-9029434;R-HSA-442739;R-HSA-9620004
R-HSA-1614603	Cysteine formation from homocysteine	2	11	0.000747232	0.0530313	0.452637	1	2	0.000151183	9606	Homo sapiens	CBSL		R-HSA-1614524
R-HSA-351906	Apoptotic cleavage of cell adhesion proteins	2	11	0.000747232	0.0530313	0.452637	2	10	0.000755915	9606	Homo sapiens	PKP1;DSG3		R-HSA-201595;R-HSA-201631
R-HSA-428543	Inactivation of CDC42 and RAC1	2	12	0.000815162	0.0617707	0.452637	4	4	0.000302366	9606	Homo sapiens	SLIT2;SRGAP3		R-HSA-428533;R-HSA-376145;R-HSA-428522;R-HSA-428536
R-HSA-9006821	Alternative Lengthening of Telomeres (ALT)	1	2	0.00013586	0.0646625	0.452637	2	2	0.000151183	9606	Homo sapiens	DAXX		R-HSA-9670619;R-HSA-9670620
R-HSA-9670621	Defective Inhibition of DNA Recombination at Telomere	1	2	0.00013586	0.0646625	0.452637	2	2	0.000151183	9606	Homo sapiens	DAXX		R-HSA-9670619;R-HSA-9670620
R-HSA-9673013	Diseases of Telomere Maintenance	1	2	0.00013586	0.0646625	0.452637	2	2	0.000151183	9606	Homo sapiens	DAXX		R-HSA-9670619;R-HSA-9670620
R-HSA-9630791	Evasion of Oncogene Induced Senescence Due to Defective p16INK4A binding to CDK4	1	2	0.00013586	0.0646625	0.452637	1	1	7.55915e-05	9606	Homo sapiens	CDKN2A		R-HSA-9630792
R-HSA-9645722	Defective Intrinsic Pathway for Apoptosis Due to p14ARF Loss of Function	1	2	0.00013586	0.0646625	0.452637	1	1	7.55915e-05	9606	Homo sapiens	CDKN2A		R-HSA-9645766
R-HSA-9670613	Defective Inhibition of DNA Recombination at Telomere Due to DAXX Mutations	1	2	0.00013586	0.0646625	0.452637	1	1	7.55915e-05	9606	Homo sapiens	DAXX		R-HSA-9670620
R-HSA-5602566	TICAM1 deficiency - HSE	1	2	0.00013586	0.0646625	0.452637	1	1	7.55915e-05	9606	Homo sapiens	TLR3		R-HSA-5602712
R-HSA-5602415	UNC93B1 deficiency - HSE	1	2	0.00013586	0.0646625	0.452637	1	1	7.55915e-05	9606	Homo sapiens	TLR3		R-HSA-5607838
R-HSA-9670615	Defective Inhibition of DNA Recombination at Telomere Due to ATRX Mutations	1	2	0.00013586	0.0646625	0.452637	1	1	7.55915e-05	9606	Homo sapiens	DAXX		R-HSA-9670619
R-HSA-9632697	Evasion of Oxidative Stress Induced Senescence Due to Defective p16INK4A binding to CDK4	1	2	0.00013586	0.0646625	0.452637	1	1	7.55915e-05	9606	Homo sapiens	CDKN2A		R-HSA-9630792
R-HSA-77042	Formation of editosomes by ADAR proteins	1	2	0.00013586	0.0646625	0.452637	2	4	0.000302366	9606	Homo sapiens	ADARB1		R-HSA-111238;R-HSA-77613
R-HSA-1257604	PIP3 activates AKT signaling	16	319	0.0216697	0.0734308	0.483343	13	86	0.00650087	9606	Homo sapiens	EGR1;FLT3LG;IL1RAP;FGF5;IL1RL1;MECOM;RAC2;SNAI2;FYN;FGFR2;HBEGF;PDK1;IER3		R-HSA-8944104;R-HSA-2317314;R-HSA-8943817;R-HSA-2219524;R-HSA-8944078;R-HSA-8943811;R-HSA-2316429;R-HSA-114542;R-HSA-2316434;R-HSA-8944026;R-HSA-6811472;R-HSA-6811454;R-HSA-198270
R-HSA-9009391	Extra-nuclear estrogen signaling	7	110	0.00747232	0.0789868	0.483343	13	38	0.00287248	9606	Homo sapiens	MMP1;SPHK1;FOS;EMB;HBEGF;PDK1		R-HSA-9624272;R-HSA-9632918;R-HSA-9625814;R-HSA-9632858;R-HSA-9625465;R-HSA-437195;R-HSA-437192;R-HSA-9625479;R-HSA-9632906;R-HSA-9625482;R-HSA-9632873;R-HSA-9632910;R-HSA-9625487
R-HSA-2022090	Assembly of collagen fibrils and other multimeric structures	5	67	0.00455132	0.0763607	0.483343	5	26	0.00196538	9606	Homo sapiens	COL17A1;MMP1;COL12A1;COL8A1;JAZF1		R-HSA-2213200;R-HSA-2213205;R-HSA-2213207;R-HSA-2213192;R-HSA-2213208
R-HSA-8873719	RAB geranylgeranylation	5	68	0.00461925	0.08013	0.483343	2	5	0.000377958	9606	Homo sapiens	RAB25;RAB38;RAB17;RAB7B		R-HSA-8870469;R-HSA-8870466
R-HSA-6806003	Regulation of TP53 Expression and Degradation	4	46	0.00312479	0.0701253	0.483343	7	35	0.0026457	9606	Homo sapiens	CDS1;DAXX;CDKN2A;PDK1		R-HSA-6804998;R-HSA-6804996;R-HSA-6795473;R-HSA-349426;R-HSA-6804879;R-HSA-3222072;R-HSA-3215295
R-HSA-9660826	Purinergic signaling in leishmaniasis infection	4	48	0.00326065	0.0790832	0.483343	8	23	0.0017386	9606	Homo sapiens	IL1A;IL1B;CASP1;TXNIP		R-HSA-448678;R-HSA-1250272;R-HSA-449058;R-HSA-448702;R-HSA-844612;R-HSA-448703;R-HSA-1250264;R-HSA-1250253
R-HSA-9664424	Cell recruitment (pro-inflammatory response)	4	48	0.00326065	0.0790832	0.483343	8	23	0.0017386	9606	Homo sapiens	IL1A;IL1B;CASP1;TXNIP		R-HSA-448678;R-HSA-1250272;R-HSA-449058;R-HSA-448702;R-HSA-844612;R-HSA-448703;R-HSA-1250264;R-HSA-1250253
R-HSA-8853884	Transcriptional Regulation by VENTX	4	48	0.00326065	0.0790832	0.483343	4	13	0.00098269	9606	Homo sapiens	CDKN2A		R-HSA-8853921;R-HSA-8853920;R-HSA-3209114;R-HSA-3209151
R-HSA-912526	Interleukin receptor SHC signaling	3	29	0.00196997	0.0745479	0.483343	6	6	0.000453549	9606	Homo sapiens	CSF2;INPP5D;IL13RA2		R-HSA-508247;R-HSA-453111;R-HSA-912527;R-HSA-913374;R-HSA-453104;R-HSA-913424
R-HSA-141333	Biogenic amines are oxidatively deaminated to aldehydes by MAOA and MAOB	2	13	0.000883092	0.0709589	0.483343	3	3	0.000226775	9606	Homo sapiens	MAOA		R-HSA-141186;R-HSA-141202;R-HSA-141200
R-HSA-6799990	Metal sequestration by antimicrobial proteins	2	13	0.000883092	0.0709589	0.483343	2	5	0.000377958	9606	Homo sapiens	S100A9;S100A8		R-HSA-6798528;R-HSA-6798474
R-HSA-9022702	MECP2 regulates transcription of neuronal ligands	2	13	0.000883092	0.0709589	0.483343	2	8	0.000604732	9606	Homo sapiens	DLL1		R-HSA-9023348;R-HSA-9023351
R-HSA-190377	FGFR2b ligand binding and activation	2	14	0.000951022	0.0805572	0.483343	2	3	0.000226775	9606	Homo sapiens	FGFR2		R-HSA-190260;R-HSA-190408
R-HSA-75205	Dissolution of Fibrin Clot	2	14	0.000951022	0.0805572	0.483343	9	19	0.00143624	9606	Homo sapiens	SERPINB2;PLAT		R-HSA-158784;R-HSA-158800;R-HSA-158756;R-HSA-158747;R-HSA-158795;R-HSA-158744;R-HSA-159001;R-HSA-158750;R-HSA-158781
R-HSA-77108	Utilization of Ketone Bodies	2	14	0.000951022	0.0805572	0.483343	1	3	0.000226775	9606	Homo sapiens	OXCT1		R-HSA-74177
R-HSA-210990	PECAM1 interactions	2	14	0.000951022	0.0805572	0.483343	2	7	0.000529141	9606	Homo sapiens	INPP5D;FYN		R-HSA-210291;R-HSA-210290
R-HSA-8941332	RUNX2 regulates genes involved in cell migration	2	14	0.000951022	0.0805572	0.483343	2	7	0.000529141	9606	Homo sapiens	ITGBL1		R-HSA-8939833;R-HSA-8939829
R-HSA-212436	Generic Transcription Pathway	58	1554	0.105563	0.205315	0.492071	178	824	0.0622874	9606	Homo sapiens	HIST2H2AA3;CDS1;CSF2;GLS2;DLL1;GLI3;PRDX2;CCND2;SESN3;ZNF528;ZNF649;CASP1;ZNF701;HES1;ZNF700;PDK1;ZIK1;ZNF563;PRMT6;ZNF320;ZNF440;MEF2C;DAXX;TCF7L1;CDKN2B;CDKN2A;VDR;PCDH7;FOS;RUNX1;SMARCA4;AIM1;CCNG2;ITGBL1;TXNIP;ZNF699;ZNF677;ZNF556;ZNF697;ZNF433		R-HSA-8936584;R-HSA-8937097;R-HSA-8931981;R-HSA-8938382;R-HSA-2187303;R-HSA-3222072;R-HSA-8951428;R-HSA-8938887;R-HSA-8877192;R-HSA-8956568;R-HSA-8937113;R-HSA-9023132;R-HSA-8937118;R-HSA-8878237;R-HSA-8938389;R-HSA-6806394;R-HSA-8936599;R-HSA-8936616;R-HSA-8956586;R-HSA-8878243;R-HSA-8936621;R-HSA-8955822;R-HSA-8938158;R-HSA-8937134;R-HSA-8853921;R-HSA-8853920;R-HSA-8936608;R-HSA-8938913;R-HSA-8…
R-HSA-73857	RNA Polymerase II Transcription	58	1693	0.115006	0.441401	0.492071	178	885	0.0668985	9606	Homo sapiens	HIST2H2AA3;CDS1;CSF2;GLS2;DLL1;GLI3;PRDX2;CCND2;SESN3;ZNF528;ZNF649;CASP1;ZNF701;HES1;ZNF700;PDK1;ZIK1;ZNF563;PRMT6;ZNF320;ZNF440;MEF2C;DAXX;TCF7L1;CDKN2B;CDKN2A;VDR;PCDH7;FOS;RUNX1;SMARCA4;AIM1;CCNG2;ITGBL1;TXNIP;ZNF699;ZNF677;ZNF556;ZNF697;ZNF433		R-HSA-8936584;R-HSA-8937097;R-HSA-8931981;R-HSA-8938382;R-HSA-2187303;R-HSA-3222072;R-HSA-8951428;R-HSA-8938887;R-HSA-8877192;R-HSA-8956568;R-HSA-8937113;R-HSA-9023132;R-HSA-8937118;R-HSA-8878237;R-HSA-8938389;R-HSA-6806394;R-HSA-8936599;R-HSA-8936616;R-HSA-8956586;R-HSA-8878243;R-HSA-8936621;R-HSA-8955822;R-HSA-8938158;R-HSA-8937134;R-HSA-8853921;R-HSA-8853920;R-HSA-8936608;R-HSA-8938913;R-HSA-8…
R-HSA-1266738	Developmental Biology	48	1263	0.0857958	0.19551	0.492071	209	556	0.0420289	9606	Homo sapiens	HIST2H2AA3;SEMA7A;CSTA;LAMA1;ADIRF;KRT23;TREM2;EFNB3;CDH3;RPS6KA2;PLXNA2;PAK6;HES1;FYN;SRGAP3;PI3;PRSS8;SLIT2;KRT6B;KRT6A;SEMA4A;MEF2C;ST14;LIMK2;PLEKHG5;KRT5;FLI1;RUNX1;SMARCA4;MAPK13;KRT17;ARTN;KRT14;PLXNB3;PKP1;DSG3;ANGPTL4;EPHA1;SPRR1B;DSC3		R-HSA-6806629;R-HSA-3928633;R-HSA-3928632;R-HSA-3928639;R-HSA-3928627;R-HSA-3928625;R-HSA-3928624;R-HSA-3928631;R-HSA-3928628;R-HSA-3928617;R-HSA-3928623;R-HSA-8942224;R-HSA-3928610;R-HSA-8986258;R-HSA-3928608;R-HSA-3928615;R-HSA-3928614;R-HSA-3928612;R-HSA-3928602;R-HSA-6805573;R-HSA-3928601;R-HSA-3928600;R-HSA-3928607;R-HSA-418850;R-HSA-3928604;R-HSA-3928595;R-HSA-3928594;R-HSA-3928592;R-HSA-41…
R-HSA-5663202	Diseases of signal transduction by growth factor receptors and second messengers	19	529	0.0359351	0.407275	0.492071	115	448	0.033865	9606	Homo sapiens	FLT3LG;DLL1;DUSP7;FGF5;CNKSR1;ESRP1;FKBP1B;RAC2;HES1;FYN;FGFR2;HBEGF;PDK1		R-HSA-9656211;R-HSA-2023455;R-HSA-9656209;R-HSA-9656215;R-HSA-9656214;R-HSA-2023451;R-HSA-2067713;R-HSA-2900748;R-HSA-9664950;R-HSA-2730752;R-HSA-4396392;R-HSA-2400009;R-HSA-9665699;R-HSA-2900765;R-HSA-9665697;R-HSA-9665701;R-HSA-9665700;R-HSA-9665705;R-HSA-9665709;R-HSA-2243937;R-HSA-9664976;R-HSA-2243942;R-HSA-9664983;R-HSA-6803234;R-HSA-5655315;R-HSA-2769007;R-HSA-6803233;R-HSA-5655326;R-HSA-9…
R-HSA-9006925	Intracellular signaling by second messengers	16	366	0.0248624	0.170206	0.492071	13	114	0.00861743	9606	Homo sapiens	EGR1;FLT3LG;IL1RAP;FGF5;IL1RL1;MECOM;RAC2;SNAI2;FYN;FGFR2;HBEGF;PDK1;IER3		R-HSA-8944104;R-HSA-2317314;R-HSA-8943817;R-HSA-2219524;R-HSA-8944078;R-HSA-8943811;R-HSA-2316429;R-HSA-114542;R-HSA-2316434;R-HSA-8944026;R-HSA-6811472;R-HSA-6811454;R-HSA-198270
R-HSA-5683057	MAPK family signaling cascades	15	403	0.0273759	0.372681	0.492071	12	122	0.00922216	9606	Homo sapiens	FGF5;CNKSR1;CSF2;ARTN;FLT3LG;FYN;ZBTB22;EMB;IL13RA2;FGFR2;HBEGF;DUSP7		R-HSA-9657603;R-HSA-5672980;R-HSA-5672965;R-HSA-5687109;R-HSA-5672978;R-HSA-9657606;R-HSA-5675376;R-HSA-5672972;R-HSA-5672973;R-HSA-9657608;R-HSA-9657599;R-HSA-9660557
R-HSA-76002	Platelet activation, signaling and aggregation	14	296	0.0201073	0.125616	0.492071	35	115	0.00869302	9606	Homo sapiens	SERPINA3;SERPINA1;SYK;PCDH7;VEGFC;GNA15;PDPN;RAC2;SERPING1;TIMP3;FYN;TAGLN3;RAPGEF3;PDK1		R-HSA-114689;R-HSA-139842;R-HSA-396996;R-HSA-429441;R-HSA-428750;R-HSA-428749;R-HSA-428941;R-HSA-437195;R-HSA-397835;R-HSA-437192;R-HSA-429449;R-HSA-939265;R-HSA-5684806;R-HSA-434836;R-HSA-482772;R-HSA-418581;R-HSA-481044;R-HSA-418579;R-HSA-453200;R-HSA-428752;R-HSA-418576;R-HSA-5684801;R-HSA-429415;R-HSA-442273;R-HSA-432110;R-HSA-481007;R-HSA-114600;R-HSA-437932;R-HSA-2316429;R-HSA-5684836;R-HSA…
R-HSA-5673001	RAF/MAP kinase cascade	14	345	0.0234359	0.26825	0.492071	11	75	0.00566936	9606	Homo sapiens	FGF5;CNKSR1;CSF2;ARTN;FLT3LG;FYN;ZBTB22;IL13RA2;FGFR2;HBEGF;DUSP7		R-HSA-9657603;R-HSA-5672980;R-HSA-5672965;R-HSA-5672978;R-HSA-9657606;R-HSA-5675376;R-HSA-5672972;R-HSA-5672973;R-HSA-9657608;R-HSA-9657599;R-HSA-9660557
R-HSA-5684996	MAPK1/MAPK3 signaling	14	352	0.0239114	0.292299	0.492071	11	82	0.0061985	9606	Homo sapiens	FGF5;CNKSR1;CSF2;ARTN;FLT3LG;FYN;ZBTB22;IL13RA2;FGFR2;HBEGF;DUSP7		R-HSA-9657603;R-HSA-5672980;R-HSA-5672965;R-HSA-5672978;R-HSA-9657606;R-HSA-5675376;R-HSA-5672972;R-HSA-5672973;R-HSA-9657608;R-HSA-9657599;R-HSA-9660557
R-HSA-195258	RHO GTPase Effectors	12	328	0.0222811	0.416177	0.492071	33	113	0.00854184	9606	Homo sapiens	HIST2H2AA3;KLC3;AIM1;NCF2;LIMK2;DLC1;RAC2;EMB;S100A9;S100A8;WASF3;PDK1		R-HSA-9626832;R-HSA-5668629;R-HSA-2029469;R-HSA-5218827;R-HSA-2029466;R-HSA-5623632;R-HSA-5672083;R-HSA-5666129;R-HSA-2029465;R-HSA-419087;R-HSA-5625883;R-HSA-5625797;R-HSA-5625796;R-HSA-9626880;R-HSA-9626816;R-HSA-9626817;R-HSA-5218841;R-HSA-5625870;R-HSA-2197690;R-HSA-3928608;R-HSA-5623667;R-HSA-5666160;R-HSA-442592;R-HSA-5668735;R-HSA-5668605;R-HSA-5625849;R-HSA-5625848;R-HSA-5625784;R-HSA-566…
R-HSA-8939211	ESR-mediated signaling	9	256	0.0173901	0.485242	0.492071	30	110	0.00831507	9606	Homo sapiens	HIST2H2AA3;MMP1;SPHK1;FOS;EMB;RUNX1;HBEGF;PDK1		R-HSA-9624272;R-HSA-9632918;R-HSA-9625814;R-HSA-8931981;R-HSA-9011983;R-HSA-9632858;R-HSA-8932033;R-HSA-437195;R-HSA-8932037;R-HSA-437192;R-HSA-9011975;R-HSA-9009371;R-HSA-9625479;R-HSA-9632906;R-HSA-9625482;R-HSA-9632910;R-HSA-9625487;R-HSA-9009065;R-HSA-8932076;R-HSA-9011949;R-HSA-9011950;R-HSA-9012000;R-HSA-9009378;R-HSA-9625465;R-HSA-9011966;R-HSA-9011952;R-HSA-9632873;R-HSA-8932084;R-HSA-893…
R-HSA-194138	Signaling by VEGF	8	144	0.00978194	0.113518	0.492071	21	86	0.00650087	9606	Homo sapiens	NCF2;SPHK1;PLEKHG5;VEGFC;FYN;PGF;WASF3;PDK1;MAPK13		R-HSA-2317314;R-HSA-194310;R-HSA-5218827;R-HSA-194311;R-HSA-194308;R-HSA-5218824;R-HSA-2029465;R-HSA-5218823;R-HSA-5218854;R-HSA-5218821;R-HSA-2316429;R-HSA-195378;R-HSA-5218847;R-HSA-5218814;R-HSA-5218845;R-HSA-5218812;R-HSA-5218841;R-HSA-5218806;R-HSA-5218804;R-HSA-198270;R-HSA-5218832
R-HSA-168898	Toll-like Receptor Cascades	8	185	0.0125671	0.280841	0.492071	33	185	0.0139844	9606	Homo sapiens	MEF2C;RPS6KA2;SAA1;FOS;S100A9;S100A8;TLR3;DUSP7		R-HSA-9013963;R-HSA-5432849;R-HSA-9013889;R-HSA-9013895;R-HSA-9628444;R-HSA-9014343;R-HSA-1678998;R-HSA-9014342;R-HSA-1678921;R-HSA-9013979;R-HSA-847070;R-HSA-450325;R-HSA-9013978;R-HSA-199895;R-HSA-450259;R-HSA-203797;R-HSA-1678927;R-HSA-177690;R-HSA-198746;R-HSA-177694;R-HSA-168092;R-HSA-177692;R-HSA-9013974;R-HSA-168930;R-HSA-9013992;R-HSA-168929;R-HSA-168166;R-HSA-9013985;R-HSA-9013986;R-HSA-…
R-HSA-983712	Ion channel transport	8	212	0.0144012	0.414097	0.492071	12	44	0.00332603	9606	Homo sapiens	FXYD3;ATP10D;SCNN1A;FKBP1B;CLCA2;ANO9;ANO4		R-HSA-2744361;R-HSA-9659568;R-HSA-2682349;R-HSA-2672334;R-HSA-5333671;R-HSA-9684068;R-HSA-2855020;R-HSA-947591;R-HSA-2744242;R-HSA-2684901;R-HSA-939763;R-HSA-936897
R-HSA-114608	Platelet degranulation	7	137	0.00930643	0.178296	0.492071	4	11	0.000831507	9606	Homo sapiens	SERPINA3;SERPINA1;PCDH7;VEGFC;SERPING1;TIMP3;TAGLN3		R-HSA-482772;R-HSA-481044;R-HSA-481009;R-HSA-481007
R-HSA-76005	Response to elevated platelet cytosolic Ca2+	7	144	0.00978194	0.210155	0.492071	4	14	0.00105828	9606	Homo sapiens	SERPINA3;SERPINA1;PCDH7;VEGFC;SERPING1;TIMP3;TAGLN3		R-HSA-482772;R-HSA-481044;R-HSA-481009;R-HSA-481007
R-HSA-446652	Interleukin-1 family signaling	7	165	0.0112085	0.315821	0.492071	26	80	0.00604732	9606	Homo sapiens	IL1A;IL1RL1;IL1B;CASP1;SAA1;IL1RAP		R-HSA-507719;R-HSA-9012556;R-HSA-446862;R-HSA-446868;R-HSA-450133;R-HSA-9012689;R-HSA-446684;R-HSA-448603;R-HSA-446694;R-HSA-448678;R-HSA-446692;R-HSA-449058;R-HSA-168166;R-HSA-448673;R-HSA-446894;R-HSA-446701;R-HSA-446634;R-HSA-448629;R-HSA-446130;R-HSA-9012542;R-HSA-448702;R-HSA-448703;R-HSA-8848314;R-HSA-445752;R-HSA-446648;R-HSA-445753
R-HSA-168164	Toll Like Receptor 3 (TLR3) Cascade	6	102	0.00692888	0.129895	0.492071	29	61	0.00461108	9606	Homo sapiens	MEF2C;RPS6KA2;SAA1;FOS;TLR3;DUSP7		R-HSA-9013963;R-HSA-9013889;R-HSA-9013895;R-HSA-9628444;R-HSA-9014343;R-HSA-9014342;R-HSA-9013979;R-HSA-847070;R-HSA-450325;R-HSA-9013978;R-HSA-199895;R-HSA-450259;R-HSA-203797;R-HSA-177690;R-HSA-198746;R-HSA-177694;R-HSA-168092;R-HSA-177692;R-HSA-9013974;R-HSA-168930;R-HSA-9013992;R-HSA-168929;R-HSA-168166;R-HSA-9013985;R-HSA-9013986;R-HSA-9013990;R-HSA-450292;R-HSA-9014320;R-HSA-199929
R-HSA-1474290	Collagen formation	6	104	0.00706474	0.138503	0.492071	30	77	0.00582055	9606	Homo sapiens	COL17A1;COL16A1;MMP1;COL12A1;COL8A1;JAZF1		R-HSA-8948232;R-HSA-8948234;R-HSA-2002460;R-HSA-8948224;R-HSA-8948226;R-HSA-8948228;R-HSA-8948230;R-HSA-8944262;R-HSA-8948231;R-HSA-8944218;R-HSA-8944219;R-HSA-1981128;R-HSA-1980233;R-HSA-1981120;R-HSA-8944232;R-HSA-1650808;R-HSA-2022073;R-HSA-8944225;R-HSA-2213192;R-HSA-8944227;R-HSA-2089971;R-HSA-1981104;R-HSA-2213200;R-HSA-8948219;R-HSA-2213205;R-HSA-2152276;R-HSA-8948222;R-HSA-2213207;R-HSA-2…
R-HSA-9006936	Signaling by TGFB family members	6	114	0.00774404	0.185246	0.492071	13	107	0.00808829	9606	Homo sapiens	CDKN2B;FST;FKBP1B;INHBA;EMB		R-HSA-1549526;R-HSA-178215;R-HSA-2473184;R-HSA-2187303;R-HSA-2473186;R-HSA-2470508;R-HSA-2134506;R-HSA-1181149;R-HSA-1181153;R-HSA-2167924;R-HSA-2470483;R-HSA-2134519;R-HSA-170846
R-HSA-2672351	Stimuli-sensing channels	6	120	0.00815162	0.215891	0.492071	8	28	0.00211656	9606	Homo sapiens	SCNN1A;FKBP1B;CLCA2;ANO9;ANO4		R-HSA-2744361;R-HSA-9659568;R-HSA-2682349;R-HSA-2672334;R-HSA-5333671;R-HSA-2855020;R-HSA-2744242;R-HSA-2684901
R-HSA-5628897	TP53 Regulates Metabolic Genes	6	125	0.00849127	0.242651	0.492071	8	34	0.00257011	9606	Homo sapiens	PRDX2;SESN3;GLS2		R-HSA-5629189;R-HSA-5631941;R-HSA-70609;R-HSA-5629187;R-HSA-5632914;R-HSA-5632924;R-HSA-5631903;R-HSA-3341343
R-HSA-9007101	Rab regulation of trafficking	6	129	0.00876299	0.264726	0.492071	6	35	0.0026457	9606	Homo sapiens	DENND2C;ALS2CL;SYTL1;RAB38;RAB7B		R-HSA-8854209;R-HSA-8877760;R-HSA-8876191;R-HSA-8877451;R-HSA-8854329;R-HSA-8875320
R-HSA-4420097	VEGFA-VEGFR2 Pathway	6	133	0.00903471	0.287288	0.492071	17	79	0.00597173	9606	Homo sapiens	NCF2;SPHK1;PLEKHG5;FYN;WASF3;PDK1;MAPK13		R-HSA-2317314;R-HSA-5218827;R-HSA-5218824;R-HSA-2029465;R-HSA-5218823;R-HSA-5218854;R-HSA-5218821;R-HSA-2316429;R-HSA-5218847;R-HSA-5218814;R-HSA-5218845;R-HSA-5218812;R-HSA-5218841;R-HSA-5218806;R-HSA-5218804;R-HSA-198270;R-HSA-5218832
R-HSA-73887	Death Receptor Signalling	6	158	0.010733	0.433416	0.492071	43	93	0.00703001	9606	Homo sapiens	NGFR;ARHGEF35;PLEKHG5;TNFSF10;ARHGEF5;AASS		R-HSA-193665;R-HSA-141316;R-HSA-193668;R-HSA-193669;R-HSA-193672;R-HSA-75146;R-HSA-193679;R-HSA-193677;R-HSA-205132;R-HSA-9012761;R-HSA-193682;R-HSA-141139;R-HSA-193686;R-HSA-204949;R-HSA-193684;R-HSA-193694;R-HSA-204958;R-HSA-209566;R-HSA-193695;R-HSA-193696;R-HSA-193702;R-HSA-193703;R-HSA-209573;R-HSA-193636;R-HSA-193700;R-HSA-75238;R-HSA-193642;R-HSA-193643;R-HSA-193641;R-HSA-193705;R-HSA-1936…
R-HSA-2142753	Arachidonic acid metabolism	6	166	0.0112764	0.479819	0.492071	11	77	0.00582055	9606	Homo sapiens	ALOX5AP;RAB7B;ALOXE3;SUGCT;PTGS1		R-HSA-140355;R-HSA-265296;R-HSA-140359;R-HSA-2314678;R-HSA-266050;R-HSA-266051;R-HSA-8942208;R-HSA-2161768;R-HSA-265295;R-HSA-266072;R-HSA-2161950
R-HSA-168643	Nucleotide-binding domain, leucine rich repeat containing receptor (NLR) signaling pathways	5	70	0.00475511	0.0879608	0.492071	12	46	0.00347721	9606	Homo sapiens	PLEKHG5;CASP1;TXNIP;NLRP1;MAPK13		R-HSA-1250272;R-HSA-844447;R-HSA-844617;R-HSA-844618;R-HSA-844612;R-HSA-844438;R-HSA-1250264;R-HSA-879222;R-HSA-1247960;R-HSA-879201;R-HSA-622420;R-HSA-1250253
R-HSA-913709	O-linked glycosylation of mucins	5	73	0.0049589	0.100423	0.492071	4	17	0.00128506	9606	Homo sapiens	GALNT6;ST6GALNAC2;GALNT3;B3GNT5;GCNT1		R-HSA-914012;R-HSA-913675;R-HSA-914010;R-HSA-981814
R-HSA-8950505	Gene and protein expression by JAK-STAT signaling after Interleukin-12 stimulation	5	73	0.0049589	0.100423	0.492071	3	36	0.00272129	9606	Homo sapiens	MTAP;SERPINB2;GSTO2		R-HSA-8950365;R-HSA-8950175;R-HSA-8950567
R-HSA-1650814	Collagen biosynthesis and modifying enzymes	5	76	0.00516269	0.113718	0.492071	25	51	0.00385517	9606	Homo sapiens	COL17A1;COL16A1;COL12A1;COL8A1;JAZF1		R-HSA-8948232;R-HSA-8948234;R-HSA-2002460;R-HSA-8948224;R-HSA-8948226;R-HSA-8948228;R-HSA-8948230;R-HSA-8944262;R-HSA-8948231;R-HSA-8944218;R-HSA-8944219;R-HSA-1981128;R-HSA-1980233;R-HSA-1981120;R-HSA-8944232;R-HSA-1650808;R-HSA-2022073;R-HSA-8944225;R-HSA-8944227;R-HSA-2089971;R-HSA-1981104;R-HSA-8948219;R-HSA-2152276;R-HSA-8948222;R-HSA-1981157
R-HSA-448424	Interleukin-17 signaling	5	77	0.00523062	0.118329	0.492071	7	35	0.0026457	9606	Homo sapiens	MEF2C;RPS6KA2;FOS;IL17RE;DUSP7		R-HSA-450292;R-HSA-450325;R-HSA-199895;R-HSA-5678544;R-HSA-203797;R-HSA-198746;R-HSA-199929
R-HSA-204998	Cell death signalling via NRAGE, NRIF and NADE	5	80	0.00543441	0.132676	0.492071	11	17	0.00128506	9606	Homo sapiens	NGFR;ARHGEF35;PLEKHG5;ARHGEF5;AASS		R-HSA-193650;R-HSA-204949;R-HSA-204981;R-HSA-193669;R-HSA-205115;R-HSA-205112;R-HSA-205039;R-HSA-204958;R-HSA-205117;R-HSA-193677;R-HSA-205132
R-HSA-9020591	Interleukin-12 signaling	5	84	0.00570613	0.152947	0.492071	3	56	0.00423312	9606	Homo sapiens	MTAP;SERPINB2;GSTO2		R-HSA-8950365;R-HSA-8950175;R-HSA-8950567
R-HSA-8876198	RAB GEFs exchange GTP for GDP on RABs	5	94	0.00638544	0.208587	0.492071	4	21	0.00158742	9606	Homo sapiens	DENND2C;ALS2CL;RAB38;RAB7B		R-HSA-8877760;R-HSA-8876191;R-HSA-8877451;R-HSA-8875320
R-HSA-975871	MyD88 cascade initiated on plasma membrane	5	94	0.00638544	0.208587	0.492071	7	58	0.00438431	9606	Homo sapiens	MEF2C;RPS6KA2;SAA1;FOS;DUSP7		R-HSA-450292;R-HSA-450325;R-HSA-199895;R-HSA-168166;R-HSA-203797;R-HSA-198746;R-HSA-199929
R-HSA-168176	Toll Like Receptor 5 (TLR5) Cascade	5	94	0.00638544	0.208587	0.492071	7	59	0.0044599	9606	Homo sapiens	MEF2C;RPS6KA2;SAA1;FOS;DUSP7		R-HSA-450292;R-HSA-450325;R-HSA-199895;R-HSA-168166;R-HSA-203797;R-HSA-198746;R-HSA-199929
R-HSA-168142	Toll Like Receptor 10 (TLR10) Cascade	5	94	0.00638544	0.208587	0.492071	7	59	0.0044599	9606	Homo sapiens	MEF2C;RPS6KA2;SAA1;FOS;DUSP7		R-HSA-450292;R-HSA-450325;R-HSA-199895;R-HSA-168166;R-HSA-203797;R-HSA-198746;R-HSA-199929
R-HSA-447115	Interleukin-12 family signaling	5	96	0.0065213	0.220435	0.492071	3	114	0.00861743	9606	Homo sapiens	MTAP;SERPINB2;GSTO2		R-HSA-8950365;R-HSA-8950175;R-HSA-8950567
R-HSA-112310	Neurotransmitter release cycle	5	99	0.00672509	0.238577	0.492071	4	37	0.00279689	9606	Homo sapiens	GLS2;MAOA;SLC1A3;ABAT		R-HSA-70609;R-HSA-210404;R-HSA-374909;R-HSA-916855
R-HSA-8986944	Transcriptional Regulation by MECP2	5	100	0.00679302	0.244714	0.492071	5	77	0.00582055	9606	Homo sapiens	MEF2C;AIM1;DLL1		R-HSA-9021949;R-HSA-9023132;R-HSA-9021950;R-HSA-9023348;R-HSA-9023351
R-HSA-975138	TRAF6 mediated induction of NFkB and MAP kinases upon TLR7/8 or 9 activation	5	101	0.00686095	0.250892	0.492071	7	48	0.00362839	9606	Homo sapiens	MEF2C;RPS6KA2;SAA1;FOS;DUSP7		R-HSA-450292;R-HSA-450325;R-HSA-199895;R-HSA-168166;R-HSA-203797;R-HSA-198746;R-HSA-199929
R-HSA-975155	MyD88 dependent cascade initiated on endosome	5	102	0.00692888	0.25711	0.492071	7	63	0.00476226	9606	Homo sapiens	MEF2C;RPS6KA2;SAA1;FOS;DUSP7		R-HSA-450292;R-HSA-450325;R-HSA-199895;R-HSA-168166;R-HSA-203797;R-HSA-198746;R-HSA-199929
R-HSA-168181	Toll Like Receptor 7/8 (TLR7/8) Cascade	5	104	0.00706474	0.269652	0.492071	7	66	0.00498904	9606	Homo sapiens	MEF2C;RPS6KA2;SAA1;FOS;DUSP7		R-HSA-450292;R-HSA-450325;R-HSA-199895;R-HSA-168166;R-HSA-203797;R-HSA-198746;R-HSA-199929
R-HSA-937061	TRIF(TICAM1)-mediated TLR4 signaling	5	107	0.00726853	0.288704	0.492071	7	58	0.00438431	9606	Homo sapiens	MEF2C;RPS6KA2;SAA1;FOS;DUSP7		R-HSA-450292;R-HSA-450325;R-HSA-199895;R-HSA-168166;R-HSA-203797;R-HSA-198746;R-HSA-199929
R-HSA-166166	MyD88-independent TLR4 cascade	5	107	0.00726853	0.288704	0.492071	7	60	0.00453549	9606	Homo sapiens	MEF2C;RPS6KA2;SAA1;FOS;DUSP7		R-HSA-450292;R-HSA-450325;R-HSA-199895;R-HSA-168166;R-HSA-203797;R-HSA-198746;R-HSA-199929
R-HSA-168138	Toll Like Receptor 9 (TLR9) Cascade	5	107	0.00726853	0.288704	0.492071	7	68	0.00514022	9606	Homo sapiens	MEF2C;RPS6KA2;SAA1;FOS;DUSP7		R-HSA-450292;R-HSA-450325;R-HSA-199895;R-HSA-168166;R-HSA-203797;R-HSA-198746;R-HSA-199929
R-HSA-193704	p75 NTR receptor-mediated signalling	5	109	0.00740439	0.301539	0.492071	38	50	0.00377958	9606	Homo sapiens	NGFR;ARHGEF35;PLEKHG5;ARHGEF5;AASS		R-HSA-193665;R-HSA-193668;R-HSA-193669;R-HSA-193672;R-HSA-193679;R-HSA-193677;R-HSA-205132;R-HSA-9012761;R-HSA-193682;R-HSA-193686;R-HSA-204949;R-HSA-193684;R-HSA-193694;R-HSA-204958;R-HSA-209566;R-HSA-193695;R-HSA-193696;R-HSA-193702;R-HSA-193703;R-HSA-209573;R-HSA-193636;R-HSA-193700;R-HSA-193642;R-HSA-193643;R-HSA-193641;R-HSA-193705;R-HSA-193646;R-HSA-205039;R-HSA-193647;R-HSA-193650;R-HSA-19…
R-HSA-166058	MyD88:MAL(TIRAP) cascade initiated on plasma membrane	5	111	0.00754025	0.31446	0.492071	7	64	0.00483786	9606	Homo sapiens	MEF2C;RPS6KA2;SAA1;FOS;DUSP7		R-HSA-450292;R-HSA-450325;R-HSA-199895;R-HSA-168166;R-HSA-203797;R-HSA-198746;R-HSA-199929
R-HSA-168188	Toll Like Receptor TLR6:TLR2 Cascade	5	111	0.00754025	0.31446	0.492071	7	66	0.00498904	9606	Homo sapiens	MEF2C;RPS6KA2;SAA1;FOS;DUSP7		R-HSA-450292;R-HSA-450325;R-HSA-199895;R-HSA-168166;R-HSA-203797;R-HSA-198746;R-HSA-199929
R-HSA-168179	Toll Like Receptor TLR1:TLR2 Cascade	5	114	0.00774404	0.333969	0.492071	7	66	0.00498904	9606	Homo sapiens	MEF2C;RPS6KA2;SAA1;FOS;DUSP7		R-HSA-450292;R-HSA-450325;R-HSA-199895;R-HSA-168166;R-HSA-203797;R-HSA-198746;R-HSA-199929
R-HSA-181438	Toll Like Receptor 2 (TLR2) Cascade	5	114	0.00774404	0.333969	0.492071	7	68	0.00514022	9606	Homo sapiens	MEF2C;RPS6KA2;SAA1;FOS;DUSP7		R-HSA-450292;R-HSA-450325;R-HSA-199895;R-HSA-168166;R-HSA-203797;R-HSA-198746;R-HSA-199929
R-HSA-163125	Post-translational modification: synthesis of GPI-anchored proteins	5	115	0.00781197	0.340497	0.492071	2	16	0.00120946	9606	Homo sapiens	PGAP1;NTM;LYPD3;FOLR3;ULBP2		R-HSA-162729;R-HSA-8940388
R-HSA-5607764	CLEC7A (Dectin-1) signaling	5	120	0.00815162	0.373241	0.492071	5	45	0.00340162	9606	Homo sapiens	SYK;IL1B;PDK1		R-HSA-5660663;R-HSA-5607745;R-HSA-202534;R-HSA-5660622;R-HSA-5607738
R-HSA-6803157	Antimicrobial peptides	5	123	0.00835541	0.392901	0.492071	9	58	0.00438431	9606	Homo sapiens	RNASE7;PI3;S100A9;S100A8;DEF6		R-HSA-6803063;R-HSA-1462023;R-HSA-8948027;R-HSA-6810724;R-HSA-1461971;R-HSA-6798528;R-HSA-1461982;R-HSA-1462014;R-HSA-6798474
R-HSA-69231	Cyclin D associated events in G1	4	51	0.00346444	0.0935265	0.492071	10	15	0.00113387	9606	Homo sapiens	CDKN2B;CCND2;CDKN2A		R-HSA-182594;R-HSA-8941915;R-HSA-8942607;R-HSA-9018017;R-HSA-69227;R-HSA-8942803;R-HSA-1226094;R-HSA-8942836;R-HSA-1226095;R-HSA-8941895
R-HSA-69236	G1 Phase	4	51	0.00346444	0.0935265	0.492071	10	15	0.00113387	9606	Homo sapiens	CDKN2B;CCND2;CDKN2A		R-HSA-182594;R-HSA-8941915;R-HSA-8942607;R-HSA-9018017;R-HSA-69227;R-HSA-8942803;R-HSA-1226094;R-HSA-8942836;R-HSA-1226095;R-HSA-8941895
R-HSA-451927	Interleukin-2 family signaling	4	52	0.00353237	0.0986003	0.492071	32	59	0.0044599	9606	Homo sapiens	CSF2;SYK;INPP5D;IL13RA2		R-HSA-8985929;R-HSA-912527;R-HSA-452100;R-HSA-508292;R-HSA-452097;R-HSA-450063;R-HSA-452108;R-HSA-8983298;R-HSA-9006850;R-HSA-8983300;R-HSA-8985988;R-HSA-508247;R-HSA-9006873;R-HSA-913374;R-HSA-452122;R-HSA-913424;R-HSA-449115;R-HSA-8963734;R-HSA-9006870;R-HSA-451942;R-HSA-919404;R-HSA-8985900;R-HSA-9009700;R-HSA-8983335;R-HSA-453111;R-HSA-451895;R-HSA-8985914;R-HSA-9006844;R-HSA-453104;R-HSA-898…
R-HSA-3214858	RMTs methylate histone arginines	4	53	0.0036003	0.103799	0.492071	10	22	0.00166301	9606	Homo sapiens	HIST2H2AA3;PRMT6;PCDH7;SMARCA4		R-HSA-5661126;R-HSA-5205820;R-HSA-5205867;R-HSA-5216234;R-HSA-5205799;R-HSA-3215448;R-HSA-5205798;R-HSA-5205861;R-HSA-5229203;R-HSA-5205824
R-HSA-9607240	FLT3 Signaling	4	64	0.00434753	0.168425	0.492071	38	43	0.00325043	9606	Homo sapiens	FAM83F;SYK;FLT3LG;FYN		R-HSA-6786789;R-HSA-9645137;R-HSA-9706323;R-HSA-9695828;R-HSA-9706328;R-HSA-9606622;R-HSA-9604767;R-HSA-9706330;R-HSA-9706308;R-HSA-9604738;R-HSA-9606784;R-HSA-9706304;R-HSA-9645126;R-HSA-8854736;R-HSA-9607301;R-HSA-9605259;R-HSA-9607304;R-HSA-9706319;R-HSA-9706312;R-HSA-9645134;R-HSA-9706315;R-HSA-9706293;R-HSA-9706354;R-HSA-9609274;R-HSA-9706364;R-HSA-9698170;R-HSA-9607224;R-HSA-9706298;R-HSA-9…
R-HSA-201722	Formation of the beta-catenin:TCF transactivating complex	4	67	0.00455132	0.188073	0.492071	13	13	0.00098269	9606	Homo sapiens	HIST2H2AA3;TCF7L1;TERT;SMARCA4		R-HSA-3299569;R-HSA-3322422;R-HSA-4411367;R-HSA-3451153;R-HSA-3364026;R-HSA-3322427;R-HSA-3322424;R-HSA-4411372;R-HSA-201712;R-HSA-4411351;R-HSA-3364014;R-HSA-4411357;R-HSA-3451147
R-HSA-421270	Cell-cell junction organization	4	67	0.00455132	0.188073	0.492071	3	21	0.00158742	9606	Homo sapiens	CDH3;CLDN7;CDH13		R-HSA-420019;R-HSA-419002;R-HSA-419001
R-HSA-450294	MAP kinase activation	4	69	0.00468718	0.20156	0.492071	6	32	0.00241893	9606	Homo sapiens	MEF2C;RPS6KA2;FOS;DUSP7		R-HSA-450292;R-HSA-450325;R-HSA-199895;R-HSA-203797;R-HSA-198746;R-HSA-199929
R-HSA-3906995	Diseases associated with O-glycosylation of proteins	4	78	0.00529855	0.265269	0.492071	2	9	0.000680324	9606	Homo sapiens	GALNT3;ADAMTS1;ADAMTS12;THBS2		R-HSA-5096537;R-HSA-6785565
R-HSA-170834	Signaling by TGF-beta Receptor Complex	4	85	0.00577406	0.317057	0.492071	6	82	0.0061985	9606	Homo sapiens	CDKN2B;FKBP1B;EMB		R-HSA-2167924;R-HSA-178215;R-HSA-2187303;R-HSA-2134519;R-HSA-2134506;R-HSA-170846
R-HSA-416482	G alpha (12/13) signalling events	4	87	0.00590992	0.332033	0.492071	1	15	0.00113387	9606	Homo sapiens	ARHGEF35;PLEKHG5;ARHGEF5;AASS		R-HSA-419166
R-HSA-216083	Integrin cell surface interactions	4	87	0.00590992	0.332033	0.492071	3	55	0.00415753	9606	Homo sapiens	COL16A1;COL8A1;ITGB6;JAZF1		R-HSA-216050;R-HSA-2327695;R-HSA-2470555
R-HSA-1614635	Sulfur amino acid metabolism	4	94	0.00638544	0.384566	0.492071	3	37	0.00279689	9606	Homo sapiens	MTAP;TSTD1;CBSL		R-HSA-1614524;R-HSA-1237160;R-HSA-1655879
R-HSA-168928	DDX58/IFIH1-mediated induction of interferon-alpha/beta	4	96	0.0065213	0.399518	0.492071	29	46	0.00347721	9606	Homo sapiens	IFIH1;UBA7;RAC2;SAA1		R-HSA-9604499;R-HSA-168909;R-HSA-990528;R-HSA-936412;R-HSA-933532;R-HSA-933530;R-HSA-936475;R-HSA-918232;R-HSA-933528;R-HSA-933526;R-HSA-918230;R-HSA-933527;R-HSA-918229;R-HSA-933525;R-HSA-918227;R-HSA-933523;R-HSA-918225;R-HSA-168934;R-HSA-168166;R-HSA-168935;R-HSA-933538;R-HSA-933539;R-HSA-933537;R-HSA-913725;R-HSA-990526;R-HSA-937343;R-HSA-936381;R-HSA-936378;R-HSA-936563
R-HSA-2682334	EPH-Ephrin signaling	4	101	0.00686095	0.436581	0.492071	50	56	0.00423312	9606	Homo sapiens	EFNB3;LIMK2;FYN;EPHA1		R-HSA-3928633;R-HSA-3928632;R-HSA-3928639;R-HSA-3928627;R-HSA-3928625;R-HSA-3928624;R-HSA-3928631;R-HSA-3928628;R-HSA-3928617;R-HSA-3928623;R-HSA-3928610;R-HSA-3928608;R-HSA-3928615;R-HSA-3928614;R-HSA-3928612;R-HSA-3928602;R-HSA-3928601;R-HSA-3928600;R-HSA-3928607;R-HSA-4093339;R-HSA-4093336;R-HSA-3928604;R-HSA-3928595;R-HSA-3928594;R-HSA-4093332;R-HSA-3928592;R-HSA-4093330;R-HSA-4093331;R-HSA-3…
R-HSA-8934593	Regulation of RUNX1 Expression and Activity	3	32	0.00217377	0.0933186	0.492071	18	19	0.00143624	9606	Homo sapiens	CCND2;RUNX1		R-HSA-8938440;R-HSA-8935785;R-HSA-8938507;R-HSA-8937134;R-HSA-8937728;R-HSA-8938853;R-HSA-8937767;R-HSA-8938887;R-HSA-8865320;R-HSA-8935864;R-HSA-8939129;R-HSA-8935930;R-HSA-8936058;R-HSA-8937744;R-HSA-8937682;R-HSA-8938867;R-HSA-8935766;R-HSA-8938487
R-HSA-210500	Glutamate Neurotransmitter Release Cycle	3	32	0.00217377	0.0933186	0.492071	2	8	0.000604732	9606	Homo sapiens	GLS2;SLC1A3		R-HSA-70609;R-HSA-210404
R-HSA-622312	Inflammasomes	3	33	0.0022417	0.0999679	0.492071	10	28	0.00211656	9606	Homo sapiens	CASP1;TXNIP;NLRP1		R-HSA-1250272;R-HSA-844447;R-HSA-844617;R-HSA-844618;R-HSA-844612;R-HSA-844438;R-HSA-1250264;R-HSA-879222;R-HSA-879201;R-HSA-1250253
R-HSA-418990	Adherens junctions interactions	3	35	0.00237756	0.113811	0.492071	2	16	0.00120946	9606	Homo sapiens	CDH3;CDH13		R-HSA-419002;R-HSA-419001
R-HSA-1266695	Interleukin-7 signaling	3	36	0.00244549	0.120991	0.492071	16	26	0.00196538	9606	Homo sapiens	IL13RA2;IL7R;SMARCA4		R-HSA-449958;R-HSA-8865605;R-HSA-1295540;R-HSA-6785165;R-HSA-1295519;R-HSA-8983077;R-HSA-1295516;R-HSA-8983078;R-HSA-451895;R-HSA-8983003;R-HSA-1264832;R-HSA-9025969;R-HSA-8983059;R-HSA-449978;R-HSA-8983061;R-HSA-8983063
R-HSA-2129379	Molecules associated with elastic fibres	3	38	0.00258135	0.135827	0.492071	5	10	0.000755915	9606	Homo sapiens	EFEMP1;MFAP2;ITGB6		R-HSA-2161282;R-HSA-2328048;R-HSA-2396029;R-HSA-1592387;R-HSA-2395320
R-HSA-1980145	Signaling by NOTCH2	3	38	0.00258135	0.135827	0.492071	5	20	0.00151183	9606	Homo sapiens	HES1;DLL1		R-HSA-2976716;R-HSA-2197562;R-HSA-2172172;R-HSA-1980048;R-HSA-157629
R-HSA-111465	Apoptotic cleavage of cellular proteins	3	38	0.00258135	0.135827	0.492071	3	38	0.00287248	9606	Homo sapiens	SATB1;PKP1;DSG3		R-HSA-201595;R-HSA-352268;R-HSA-201631
R-HSA-8939243	RUNX1 interacts with co-factors whose precise effect on RUNX1 targets is not known	3	39	0.00264928	0.143468	0.492071	5	5	0.000377958	9606	Homo sapiens	PCDH7;RUNX1;SMARCA4		R-HSA-8878054;R-HSA-8938217;R-HSA-8878050;R-HSA-8937989;R-HSA-8878056
R-HSA-5083635	Defective B3GALTL causes Peters-plus syndrome (PpS)	3	39	0.00264928	0.143468	0.492071	1	1	7.55915e-05	9606	Homo sapiens	ADAMTS1;ADAMTS12;THBS2		R-HSA-6785565
R-HSA-389356	CD28 co-stimulation	3	39	0.00264928	0.143468	0.492071	12	19	0.00143624	9606	Homo sapiens	FAM83F;FYN;PDK1		R-HSA-389381;R-HSA-2317314;R-HSA-389348;R-HSA-389158;R-HSA-389350;R-HSA-388832;R-HSA-388831;R-HSA-388814;R-HSA-198270;R-HSA-389352;R-HSA-2316429;R-HSA-389354
R-HSA-354192	Integrin signaling	3	39	0.00264928	0.143468	0.492071	4	24	0.0018142	9606	Homo sapiens	SYK;RAPGEF3;PDK1		R-HSA-429415;R-HSA-429441;R-HSA-432110;R-HSA-939265
R-HSA-390471	Association of TriC/CCT with target proteins during biosynthesis	3	40	0.00271721	0.151248	0.492071	2	2	0.000151183	9606	Homo sapiens	EFNB3;SPHK1;SIK1		R-HSA-390470;R-HSA-391266
R-HSA-168638	NOD1/2 Signaling Pathway	3	40	0.00271721	0.151248	0.492071	2	18	0.00136065	9606	Homo sapiens	PLEKHG5;CASP1;MAPK13		R-HSA-1247960;R-HSA-622420
R-HSA-5173214	O-glycosylation of TSR domain-containing proteins	3	41	0.00278514	0.159159	0.492071	2	2	0.000151183	9606	Homo sapiens	ADAMTS1;ADAMTS12;THBS2		R-HSA-5173005;R-HSA-5173192
R-HSA-1566948	Elastic fibre formation	3	46	0.00312479	0.200413	0.492071	9	17	0.00128506	9606	Homo sapiens	EFEMP1;MFAP2;ITGB6		R-HSA-2161282;R-HSA-2328048;R-HSA-2328037;R-HSA-2396029;R-HSA-2129353;R-HSA-2129385;R-HSA-1592387;R-HSA-2395320;R-HSA-2129375
R-HSA-3928662	EPHB-mediated forward signaling	3	51	0.00346444	0.24383	0.492071	22	26	0.00196538	9606	Homo sapiens	EFNB3;LIMK2;FYN		R-HSA-3928601;R-HSA-3928600;R-HSA-3928632;R-HSA-4093339;R-HSA-4093336;R-HSA-3928595;R-HSA-3928627;R-HSA-4093332;R-HSA-3928592;R-HSA-4093330;R-HSA-4093331;R-HSA-3928598;R-HSA-3928617;R-HSA-3928623;R-HSA-3928588;R-HSA-3928610;R-HSA-3928577;R-HSA-3928608;R-HSA-3928583;R-HSA-3928645;R-HSA-3928644;R-HSA-3928612
R-HSA-76009	Platelet Aggregation (Plug Formation)	3	53	0.0036003	0.261608	0.492071	4	27	0.00204097	9606	Homo sapiens	SYK;RAPGEF3;PDK1		R-HSA-429415;R-HSA-429441;R-HSA-432110;R-HSA-939265
R-HSA-75153	Apoptotic execution phase	3	54	0.00366823	0.27056	0.492071	3	57	0.00430872	9606	Homo sapiens	SATB1;PKP1;DSG3		R-HSA-201595;R-HSA-352268;R-HSA-201631
R-HSA-3928665	EPH-ephrin mediated repulsion of cells	3	55	0.00373616	0.279544	0.492071	8	9	0.000680324	9606	Homo sapiens	EFNB3;FYN;EPHA1		R-HSA-4093327;R-HSA-3928607;R-HSA-3928654;R-HSA-3928604;R-HSA-3928642;R-HSA-3928657;R-HSA-3928628;R-HSA-3928660
R-HSA-373752	Netrin-1 signaling	3	59	0.00400788	0.315696	0.492071	10	37	0.00279689	9606	Homo sapiens	PLEKHG5;FYN;SLIT2;MAPK13		R-HSA-451366;R-HSA-373716;R-HSA-418868;R-HSA-418850;R-HSA-373715;R-HSA-418865;R-HSA-374701;R-HSA-418874;R-HSA-418858;R-HSA-418856
R-HSA-8866654	E3 ubiquitin ligases ubiquitinate target proteins	3	61	0.00414374	0.333824	0.492071	6	16	0.00120946	9606	Homo sapiens	TRIM29;HLA-B;RNF152		R-HSA-8943080;R-HSA-8953946;R-HSA-8943083;R-HSA-8953917;R-HSA-8938829;R-HSA-8938815
R-HSA-3000171	Non-integrin membrane-ECM interactions	3	61	0.00414374	0.333824	0.492071	3	22	0.00166301	9606	Homo sapiens	LAMA1;DMD;JAZF1		R-HSA-2328129;R-HSA-2426355;R-HSA-2465890
R-HSA-9012852	Signaling by NOTCH3	3	63	0.0042796	0.351931	0.492071	6	37	0.00279689	9606	Homo sapiens	HES1;DLL1		R-HSA-9013069;R-HSA-9021325;R-HSA-9013567;R-HSA-157145;R-HSA-9013284;R-HSA-9013652
R-HSA-5339562	Uptake and actions of bacterial toxins	3	63	0.0042796	0.351931	0.492071	10	66	0.00498904	9606	Homo sapiens	ANTXR2;HBEGF		R-HSA-5210959;R-HSA-5210943;R-HSA-5336417;R-HSA-5210892;R-HSA-5336420;R-HSA-5336422;R-HSA-5210918;R-HSA-5210932;R-HSA-5336413;R-HSA-5210912
R-HSA-1483166	Synthesis of PA	3	65	0.00441546	0.369981	0.492071	2	17	0.00128506	9606	Homo sapiens	NEXN;AGPAT1		R-HSA-8954398;R-HSA-75885
R-HSA-156590	Glutathione conjugation	3	67	0.00455132	0.387937	0.492071	1	14	0.00105828	9606	Homo sapiens	GSTO2;GSTT2B		R-HSA-176054
R-HSA-2644603	Signaling by NOTCH1 in Cancer	3	68	0.00461925	0.396869	0.492071	12	39	0.00294807	9606	Homo sapiens	HES1;DLL1		R-HSA-2900748;R-HSA-2220976;R-HSA-2900765;R-HSA-2220944;R-HSA-2220979;R-HSA-2769007;R-HSA-2730752;R-HSA-2737728;R-HSA-2769008;R-HSA-2691219;R-HSA-2660819;R-HSA-4396392
R-HSA-2644606	Constitutive Signaling by NOTCH1 PEST Domain Mutants	3	68	0.00461925	0.396869	0.492071	5	21	0.00158742	9606	Homo sapiens	HES1;DLL1		R-HSA-2220944;R-HSA-2220979;R-HSA-2769007;R-HSA-2769008;R-HSA-4396392
R-HSA-2894862	Constitutive Signaling by NOTCH1 HD+PEST Domain Mutants	3	68	0.00461925	0.396869	0.492071	5	21	0.00158742	9606	Homo sapiens	HES1;DLL1		R-HSA-2900748;R-HSA-2220976;R-HSA-2900765;R-HSA-2220979;R-HSA-4396392
R-HSA-2644602	Signaling by NOTCH1 PEST Domain Mutants in Cancer	3	68	0.00461925	0.396869	0.492071	5	21	0.00158742	9606	Homo sapiens	HES1;DLL1		R-HSA-2220944;R-HSA-2220979;R-HSA-2769007;R-HSA-2769008;R-HSA-4396392
R-HSA-2894858	Signaling by NOTCH1 HD+PEST Domain Mutants in Cancer	3	68	0.00461925	0.396869	0.492071	5	21	0.00158742	9606	Homo sapiens	HES1;DLL1		R-HSA-2900748;R-HSA-2220976;R-HSA-2900765;R-HSA-2220979;R-HSA-4396392
R-HSA-8943724	Regulation of PTEN gene transcription	3	70	0.00475511	0.414625	0.492071	5	15	0.00113387	9606	Homo sapiens	EGR1;MECOM;SNAI2		R-HSA-8944104;R-HSA-8943817;R-HSA-8944026;R-HSA-8944078;R-HSA-8943811
R-HSA-8848021	Signaling by PTK6	3	71	0.00482304	0.423441	0.492071	13	53	0.00400635	9606	Homo sapiens	KHDRBS3;STAP2;HBEGF		R-HSA-8848005;R-HSA-8857583;R-HSA-8857549;R-HSA-8848077;R-HSA-8857577;R-HSA-8848087;R-HSA-8848023;R-HSA-8857555;R-HSA-8849042;R-HSA-8857565;R-HSA-8848124;R-HSA-8847995;R-HSA-9634702
R-HSA-9006927	Signaling by Non-Receptor Tyrosine Kinases	3	71	0.00482304	0.423441	0.492071	13	53	0.00400635	9606	Homo sapiens	KHDRBS3;STAP2;HBEGF		R-HSA-8848005;R-HSA-8857583;R-HSA-8857549;R-HSA-8848077;R-HSA-8857577;R-HSA-8848087;R-HSA-8848023;R-HSA-8857555;R-HSA-8849042;R-HSA-8857565;R-HSA-8848124;R-HSA-8847995;R-HSA-9634702
R-HSA-9616222	Transcriptional regulation of granulopoiesis	3	71	0.00482304	0.423441	0.492071	3	27	0.00204097	9606	Homo sapiens	HIST2H2AA3;FLI1;RUNX1		R-HSA-9616243;R-HSA-9616214;R-HSA-8865505
R-HSA-8936459	RUNX1 regulates genes involved in megakaryocyte differentiation and platelet function	3	78	0.00529855	0.483702	0.492071	33	33	0.00249452	9606	Homo sapiens	HIST2H2AA3;PRMT6;RUNX1		R-HSA-8936584;R-HSA-8937097;R-HSA-8937037;R-HSA-8934735;R-HSA-8938176;R-HSA-8938328;R-HSA-8937113;R-HSA-8938201;R-HSA-8937050;R-HSA-8936989;R-HSA-8937118;R-HSA-8936979;R-HSA-8934742;R-HSA-8936599;R-HSA-8938199;R-HSA-8936616;R-HSA-8936621;R-HSA-8938158;R-HSA-8936608;R-HSA-8936481;R-HSA-8938338;R-HSA-8936995;R-HSA-8938022;R-HSA-8938150;R-HSA-8937016;R-HSA-8935740;R-HSA-8937022;R-HSA-8938174;R-HSA-8…
R-HSA-1834949	Cytosolic sensors of pathogen-associated DNA	3	78	0.00529855	0.483702	0.492071	15	49	0.00370398	9606	Homo sapiens	IFI16;TMEM173;TLR3		R-HSA-1834939;R-HSA-3249392;R-HSA-2396007;R-HSA-2396002;R-HSA-3249371;R-HSA-168910;R-HSA-1964496;R-HSA-2396009;R-HSA-8948709;R-HSA-3244643;R-HSA-3249378;R-HSA-3134804;R-HSA-1834951;R-HSA-3134800;R-HSA-3249390
R-HSA-3000178	ECM proteoglycans	3	79	0.00536648	0.492071	0.492071	4	23	0.0017386	9606	Homo sapiens	LAMA1;TMOD2;ITGB6		R-HSA-2424246;R-HSA-2396124;R-HSA-2681681;R-HSA-2681667
R-HSA-428540	Activation of RAC1	2	15	0.00101895	0.0905287	0.492071	4	4	0.000302366	9606	Homo sapiens	PAK6;SLIT2		R-HSA-428535;R-HSA-428531;R-HSA-428515;R-HSA-428511
R-HSA-1502540	Signaling by Activin	2	15	0.00101895	0.0905287	0.492071	7	10	0.000755915	9606	Homo sapiens	FST;INHBA		R-HSA-1549526;R-HSA-1181153;R-HSA-2473184;R-HSA-2470483;R-HSA-2473186;R-HSA-2470508;R-HSA-1181149
R-HSA-8941856	RUNX3 regulates NOTCH signaling	2	16	0.00108688	0.100839	0.492071	4	7	0.000529141	9606	Homo sapiens	HES1		R-HSA-1980047;R-HSA-8878243;R-HSA-4396347;R-HSA-8878237
R-HSA-2197563	NOTCH2 intracellular domain regulates transcription	2	16	0.00108688	0.100839	0.492071	2	9	0.000680324	9606	Homo sapiens	HES1		R-HSA-2976716;R-HSA-2197562
R-HSA-399956	CRMPs in Sema3A signaling	2	18	0.00122274	0.122345	0.492071	5	5	0.000377958	9606	Homo sapiens	PLXNA2;FYN		R-HSA-399951;R-HSA-399946;R-HSA-399947;R-HSA-399931;R-HSA-399944
R-HSA-190372	FGFR3c ligand binding and activation	2	18	0.00122274	0.122345	0.492071	3	4	0.000302366	9606	Homo sapiens	FGF5;GALNT3		R-HSA-8851619;R-HSA-190388;R-HSA-190261
R-HSA-399955	SEMA3A-Plexin repulsion signaling by inhibiting Integrin adhesion	2	19	0.00129067	0.13348	0.492071	6	8	0.000604732	9606	Homo sapiens	PLXNA2;FYN		R-HSA-399942;R-HSA-399941;R-HSA-399934;R-HSA-399935;R-HSA-399933;R-HSA-399928
R-HSA-3270619	IRF3-mediated induction of type I IFN	2	19	0.00129067	0.13348	0.492071	3	5	0.000377958	9606	Homo sapiens	IFI16;TMEM173		R-HSA-1834939;R-HSA-2396007;R-HSA-2396002
R-HSA-9020558	Interleukin-2 signaling	2	19	0.00129067	0.13348	0.492071	11	19	0.00143624	9606	Homo sapiens	SYK;IL13RA2		R-HSA-451942;R-HSA-451895;R-HSA-919404;R-HSA-452100;R-HSA-508292;R-HSA-452097;R-HSA-450063;R-HSA-452108;R-HSA-452122;R-HSA-508282;R-HSA-452091
R-HSA-399954	Sema3A PAK dependent Axon repulsion	2	19	0.00129067	0.13348	0.492071	3	6	0.000453549	9606	Homo sapiens	PLXNA2;FYN		R-HSA-399939;R-HSA-399952;R-HSA-399930
R-HSA-190239	FGFR3 ligand binding and activation	2	19	0.00129067	0.13348	0.492071	3	6	0.000453549	9606	Homo sapiens	FGF5;GALNT3		R-HSA-8851619;R-HSA-190388;R-HSA-190261
R-HSA-2142712	Synthesis of 12-eicosatetraenoic acid derivatives	2	19	0.00129067	0.13348	0.492071	2	6	0.000453549	9606	Homo sapiens	ALOXE3		R-HSA-8942208;R-HSA-2161950
R-HSA-210744	Regulation of gene expression in late stage (branching morphogenesis) pancreatic bud precursor cells	2	20	0.0013586	0.144832	0.492071	2	4	0.000302366	9606	Homo sapiens	HES1		R-HSA-1980047;R-HSA-210836
R-HSA-6803207	TP53 Regulates Transcription of Caspase Activators and Caspases	2	20	0.0013586	0.144832	0.492071	2	17	0.00128506	9606	Homo sapiens	CASP1		R-HSA-6798082;R-HSA-6798081
R-HSA-2892247	POU5F1 (OCT4), SOX2, NANOG activate genes related to proliferation	2	21	0.00142653	0.156376	0.492071	2	16	0.00120946	9606	Homo sapiens	EPHA1		R-HSA-480509;R-HSA-2972967
R-HSA-140179	Amine Oxidase reactions	2	22	0.00149446	0.168085	0.492071	3	6	0.000453549	9606	Homo sapiens	MAOA		R-HSA-141186;R-HSA-141202;R-HSA-141200
R-HSA-196791	Vitamin D (calciferol) metabolism	2	22	0.00149446	0.168085	0.492071	3	19	0.00143624	9606	Homo sapiens	CYP27B1;VDR		R-HSA-8963915;R-HSA-4546387;R-HSA-209868
R-HSA-3928664	Ephrin signaling	2	23	0.00156239	0.179938	0.492071	11	11	0.000831507	9606	Homo sapiens	EFNB3;FYN		R-HSA-3928633;R-HSA-3928639;R-HSA-3928594;R-HSA-3928625;R-HSA-3928641;R-HSA-3928640;R-HSA-3928631;R-HSA-3928615;R-HSA-3928614;R-HSA-3928580;R-HSA-4093329
R-HSA-844456	The NLRP3 inflammasome	2	23	0.00156239	0.179938	0.492071	4	18	0.00136065	9606	Homo sapiens	CASP1;TXNIP		R-HSA-1250272;R-HSA-844612;R-HSA-1250264;R-HSA-1250253
R-HSA-881907	Gastrin-CREB signalling pathway via PKC and MAPK	2	24	0.00163032	0.191912	0.492071	6	9	0.000680324	9606	Homo sapiens	RPS6KA2;HBEGF		R-HSA-199895;R-HSA-2179415;R-HSA-198746;R-HSA-2179387;R-HSA-2179402;R-HSA-2179407
R-HSA-1834941	STING mediated induction of host immune responses	2	24	0.00163032	0.191912	0.492071	10	19	0.00143624	9606	Homo sapiens	IFI16;TMEM173		R-HSA-1834939;R-HSA-3244643;R-HSA-3249378;R-HSA-2396007;R-HSA-2396002;R-HSA-3249371;R-HSA-1834951;R-HSA-2396009;R-HSA-3134800;R-HSA-3249390
R-HSA-912631	Regulation of signaling by CBL	2	24	0.00163032	0.191912	0.492071	3	7	0.000529141	9606	Homo sapiens	SYK;FYN		R-HSA-879917;R-HSA-912629;R-HSA-912627
R-HSA-5210891	Uptake and function of anthrax toxins	2	25	0.00169825	0.203986	0.492071	6	20	0.00151183	9606	Homo sapiens	ANTXR2		R-HSA-5210959;R-HSA-5210943;R-HSA-5210892;R-HSA-5210918;R-HSA-5210932;R-HSA-5210912
R-HSA-389357	CD28 dependent PI3K/Akt signaling	2	26	0.00176618	0.21614	0.492071	5	9	0.000680324	9606	Homo sapiens	FYN;PDK1		R-HSA-2317314;R-HSA-389158;R-HSA-388832;R-HSA-198270;R-HSA-2316429
R-HSA-196836	Vitamin C (ascorbate) metabolism	2	26	0.00176618	0.21614	0.492071	1	9	0.000680324	9606	Homo sapiens	GSTO2		R-HSA-198813
R-HSA-9013695	NOTCH4 Intracellular Domain Regulates Transcription	2	26	0.00176618	0.21614	0.492071	1	9	0.000680324	9606	Homo sapiens	HES1		R-HSA-9013711
R-HSA-9617828	FOXO-mediated transcription of cell cycle genes	2	27	0.00183411	0.228357	0.492071	2	22	0.00166301	9606	Homo sapiens	CCNG2		R-HSA-9620837;R-HSA-9620828
R-HSA-6803529	FGFR2 alternative splicing	2	28	0.00190204	0.24062	0.492071	3	4	0.000302366	9606	Homo sapiens	ESRP2;ESRP1		R-HSA-6803527;R-HSA-6803838;R-HSA-6803836
R-HSA-3238698	WNT ligand biogenesis and trafficking	2	28	0.00190204	0.24062	0.492071	8	12	0.000907098	9606	Homo sapiens	TINAGL1;WNT7A		R-HSA-3247840;R-HSA-3238691;R-HSA-3247843;R-HSA-3247844;R-HSA-3238694;R-HSA-3781941;R-HSA-3247837;R-HSA-3781943
R-HSA-74182	Ketone body metabolism	2	28	0.00190204	0.24062	0.492071	1	11	0.000831507	9606	Homo sapiens	OXCT1		R-HSA-74177
R-HSA-933542	TRAF6 mediated NF-kB activation	2	29	0.00196997	0.252911	0.492071	3	4	0.000302366	9606	Homo sapiens	IFIH1;SAA1		R-HSA-933530;R-HSA-168166;R-HSA-933528
R-HSA-8854691	Interleukin-20 family signaling	2	29	0.00196997	0.252911	0.492071	31	56	0.00423312	9606	Homo sapiens	IL20RB;IFNLR1		R-HSA-9009227;R-HSA-448708;R-HSA-8987084;R-HSA-8987150;R-HSA-8987266;R-HSA-8987202;R-HSA-8987141;R-HSA-8987012;R-HSA-8987015;R-HSA-8987270;R-HSA-8987161;R-HSA-8987097;R-HSA-8987033;R-HSA-8987096;R-HSA-448661;R-HSA-8986972;R-HSA-8982163;R-HSA-8982162;R-HSA-8982165;R-HSA-8987156;R-HSA-8987220;R-HSA-448728;R-HSA-8986985;R-HSA-8987179;R-HSA-8987105;R-HSA-8987104;R-HSA-8987040;R-HSA-448744;R-HSA-89871…
R-HSA-5669034	TNFs bind their physiological receptors	2	30	0.00203791	0.265217	0.492071	2	13	0.00098269	9606	Homo sapiens	TNFRSF6B;TNFRSF25		R-HSA-5693012;R-HSA-5675948
R-HSA-1296059	G protein gated Potassium channels	2	31	0.00210584	0.277522	0.492071	2	3	0.000226775	9606	Homo sapiens	KCNJ5;KCNJ15		R-HSA-1013020;R-HSA-1013012
R-HSA-1296041	Activation of G protein gated Potassium channels	2	31	0.00210584	0.277522	0.492071	2	3	0.000226775	9606	Homo sapiens	KCNJ5;KCNJ15		R-HSA-1013020;R-HSA-1013012
R-HSA-997272	Inhibition of voltage gated Ca2+ channels via Gbeta/gamma subunits	2	31	0.00210584	0.277522	0.492071	2	3	0.000226775	9606	Homo sapiens	KCNJ5;KCNJ15		R-HSA-1013020;R-HSA-1013012
R-HSA-204174	Regulation of pyruvate dehydrogenase (PDH) complex	2	31	0.00210584	0.277522	0.492071	2	4	0.000302366	9606	Homo sapiens	PKP1;PDK1		R-HSA-203946;R-HSA-9011543
R-HSA-5218921	VEGFR2 mediated cell proliferation	2	31	0.00210584	0.277522	0.492071	3	12	0.000907098	9606	Homo sapiens	SPHK1;PDK1		R-HSA-5218845;R-HSA-5218823;R-HSA-5218821
R-HSA-5686938	Regulation of TLR by endogenous ligand	2	31	0.00210584	0.277522	0.492071	1	12	0.000907098	9606	Homo sapiens	S100A9;S100A8		R-HSA-5432849
R-HSA-525793	Myogenesis	2	32	0.00217377	0.289814	0.492071	10	14	0.00105828	9606	Homo sapiens	MEF2C;CDH3		R-HSA-376117;R-HSA-448951;R-HSA-375140;R-HSA-376119;R-HSA-448963;R-HSA-449200;R-HSA-448958;R-HSA-448957;R-HSA-376121;R-HSA-448955
R-HSA-3928663	EPHA-mediated growth cone collapse	2	33	0.0022417	0.30208	0.492071	3	4	0.000302366	9606	Homo sapiens	FYN;EPHA1		R-HSA-3928651;R-HSA-3928602;R-HSA-3928648
R-HSA-9006115	Signaling by NTRK2 (TRKB)	2	33	0.0022417	0.30208	0.492071	26	38	0.00287248	9606	Homo sapiens	NTF4;FYN		R-HSA-9032073;R-HSA-9026377;R-HSA-9026891;R-HSA-9026890;R-HSA-9026894;R-HSA-9026510;R-HSA-9032067;R-HSA-9032582;R-HSA-9028505;R-HSA-9032601;R-HSA-9032798;R-HSA-9026579;R-HSA-9032402;R-HSA-9032532;R-HSA-9028328;R-HSA-9032426;R-HSA-9031981;R-HSA-9026531;R-HSA-9028519;R-HSA-9032761;R-HSA-9028728;R-HSA-9028730;R-HSA-9026493;R-HSA-9037040;R-HSA-9026358;R-HSA-9032502
R-HSA-171319	Telomere Extension By Telomerase	2	34	0.00230963	0.314308	0.492071	7	10	0.000755915	9606	Homo sapiens	EFNB3;TERT		R-HSA-163090;R-HSA-163120;R-HSA-163099;R-HSA-163096;R-HSA-164616;R-HSA-164617;R-HSA-164620
R-HSA-8940973	RUNX2 regulates osteoblast differentiation	2	34	0.00230963	0.314308	0.492071	2	24	0.0018142	9606	Homo sapiens	HES1;GLI3		R-HSA-9008177;R-HSA-9008215
R-HSA-936440	Negative regulators of DDX58/IFIH1 signaling	2	36	0.00244549	0.338611	0.492071	8	13	0.00098269	9606	Homo sapiens	IFIH1;UBA7		R-HSA-990526;R-HSA-937343;R-HSA-936412;R-HSA-936381;R-HSA-936378;R-HSA-936475;R-HSA-936563;R-HSA-990528
R-HSA-5223345	Miscellaneous transport and binding events	2	36	0.00244549	0.338611	0.492071	2	13	0.00098269	9606	Homo sapiens	NIPAL1;LRRC8C		R-HSA-5336453;R-HSA-8941543
R-HSA-9013508	NOTCH3 Intracellular Domain Regulates Transcription	2	36	0.00244549	0.338611	0.492071	3	22	0.00166301	9606	Homo sapiens	HES1		R-HSA-9021325;R-HSA-9013567;R-HSA-9013652
R-HSA-2173789	TGF-beta receptor signaling activates SMADs	2	36	0.00244549	0.338611	0.492071	3	39	0.00294807	9606	Homo sapiens	FKBP1B;EMB		R-HSA-2167924;R-HSA-178215;R-HSA-170846
R-HSA-9645723	Diseases of programmed cell death	2	37	0.00251342	0.350666	0.492071	2	24	0.0018142	9606	Homo sapiens	PRDX2;CDKN2A		R-HSA-9645766;R-HSA-8868573
R-HSA-9675126	Diseases of mitotic cell cycle	2	38	0.00258135	0.362645	0.492071	3	5	0.000377958	9606	Homo sapiens	DAXX;CCND2		R-HSA-9659782;R-HSA-9670619;R-HSA-9670620
R-HSA-1296065	Inwardly rectifying K+ channels	2	38	0.00258135	0.362645	0.492071	2	7	0.000529141	9606	Homo sapiens	KCNJ5;KCNJ15		R-HSA-1013020;R-HSA-1013012
R-HSA-442742	CREB1 phosphorylation through NMDA receptor-mediated activation of RAS signaling	2	39	0.00264928	0.374539	0.492071	5	7	0.000529141	9606	Homo sapiens	RPS6KA2;PDK1		R-HSA-9619843;R-HSA-442724;R-HSA-9029434;R-HSA-442739;R-HSA-9620004
R-HSA-549127	Organic cation transport	2	39	0.00264928	0.374539	0.492071	2	9	0.000680324	9606	Homo sapiens	SLC22A15;RUNX1		R-HSA-549241;R-HSA-549297
R-HSA-1855204	Synthesis of IP3 and IP4 in the cytosol	2	39	0.00264928	0.374539	0.492071	2	12	0.000907098	9606	Homo sapiens	INPP5D;PLCH2		R-HSA-1855221;R-HSA-1855218
R-HSA-2173796	SMAD2/SMAD3:SMAD4 heterotrimer regulates transcription	2	39	0.00264928	0.374539	0.492071	1	17	0.00128506	9606	Homo sapiens	CDKN2B		R-HSA-2187303
R-HSA-390522	Striated Muscle Contraction	2	40	0.00271721	0.386342	0.492071	4	4	0.000302366	9606	Homo sapiens	TMOD2;DMD		R-HSA-390597;R-HSA-390598;R-HSA-390593;R-HSA-390595
R-HSA-8964539	Glutamate and glutamine metabolism	2	40	0.00271721	0.386342	0.492071	1	14	0.00105828	9606	Homo sapiens	GLS2		R-HSA-70609
R-HSA-5654687	Downstream signaling of activated FGFR1	2	42	0.00285307	0.409646	0.492071	23	24	0.0018142	9606	Homo sapiens	FGF5;FLRT2		R-HSA-5654582;R-HSA-5654167;R-HSA-5654165;R-HSA-5654578;R-HSA-5654591;R-HSA-5654586;R-HSA-5654587;R-HSA-5654584;R-HSA-5654392;R-HSA-5654692;R-HSA-5654596;R-HSA-5654149;R-HSA-5654597;R-HSA-5654594;R-HSA-5654690;R-HSA-5656064;R-HSA-5654592;R-HSA-5654575;R-HSA-5654573;R-HSA-5654571;R-HSA-5654600;R-HSA-8941623;R-HSA-5654569
R-HSA-933541	TRAF6 mediated IRF7 activation	2	43	0.002921	0.421135	0.492071	6	11	0.000831507	9606	Homo sapiens	IFIH1;RAC2		R-HSA-9604499;R-HSA-918230;R-HSA-933527;R-HSA-933525;R-HSA-933538;R-HSA-933537
R-HSA-8941326	RUNX2 regulates bone development	2	43	0.002921	0.421135	0.492071	2	32	0.00241893	9606	Homo sapiens	HES1;GLI3		R-HSA-9008177;R-HSA-9008215
R-HSA-452723	Transcriptional regulation of pluripotent stem cells	2	45	0.00305686	0.443762	0.492071	2	35	0.0026457	9606	Homo sapiens	EPHA1		R-HSA-480509;R-HSA-2972967
R-HSA-9670095	Inhibition of DNA recombination at telomere	2	48	0.00326065	0.476755	0.492071	4	4	0.000302366	9606	Homo sapiens	HIST2H2AA3;DAXX		R-HSA-9670114;R-HSA-9670149;R-HSA-9670101;R-HSA-9007926
R-HSA-991365	Activation of GABAB receptors	2	49	0.00332858	0.487487	0.492071	2	8	0.000604732	9606	Homo sapiens	KCNJ5;KCNJ15		R-HSA-1013020;R-HSA-1013012
R-HSA-977444	GABA B receptor activation	2	49	0.00332858	0.487487	0.492071	2	9	0.000680324	9606	Homo sapiens	KCNJ5;KCNJ15		R-HSA-1013020;R-HSA-1013012
R-HSA-8854214	TBC/RABGAPs	2	49	0.00332858	0.487487	0.492071	2	14	0.00105828	9606	Homo sapiens	SYTL1;RAB7B		R-HSA-8854209;R-HSA-8854329
R-HSA-9657689	Defective SERPING1 causes hereditary angioedema	1	3	0.000203791	0.0954115	0.492071	3	3	0.000226775	9606	Homo sapiens	SERPING1		R-HSA-9651456;R-HSA-9651467;R-HSA-9650447
R-HSA-9632693	Evasion of Oxidative Stress Induced Senescence Due to p16INK4A Defects	1	3	0.000203791	0.0954115	0.492071	2	2	0.000151183	9606	Homo sapiens	CDKN2A		R-HSA-9630795;R-HSA-9630792
R-HSA-8853333	Signaling by FGFR2 fusions	1	3	0.000203791	0.0954115	0.492071	2	2	0.000151183	9606	Homo sapiens	FGFR2		R-HSA-8853319;R-HSA-8853313
R-HSA-205017	NFG and proNGF binds to p75NTR	1	3	0.000203791	0.0954115	0.492071	2	2	0.000151183	9606	Homo sapiens	NGFR		R-HSA-193653;R-HSA-193642
R-HSA-9630750	Evasion of Oncogene Induced Senescence Due to p16INK4A Defects	1	3	0.000203791	0.0954115	0.492071	2	2	0.000151183	9606	Homo sapiens	CDKN2A		R-HSA-9630795;R-HSA-9630792
R-HSA-9632700	Evasion of Oxidative Stress Induced Senescence Due to Defective p16INK4A binding to CDK4 and CDK6	1	3	0.000203791	0.0954115	0.492071	1	1	7.55915e-05	9606	Homo sapiens	CDKN2A		R-HSA-9630795
R-HSA-9630794	Evasion of Oncogene Induced Senescence Due to Defective p16INK4A binding to CDK4 and CDK6	1	3	0.000203791	0.0954115	0.492071	1	1	7.55915e-05	9606	Homo sapiens	CDKN2A		R-HSA-9630795
R-HSA-5619099	Defective AVP does not bind AVPR1A,B and causes neurohypophyseal diabetes insipidus (NDI)	1	3	0.000203791	0.0954115	0.492071	1	1	7.55915e-05	9606	Homo sapiens	PCDH1		R-HSA-5621425
R-HSA-5602571	TRAF3 deficiency - HSE	1	3	0.000203791	0.0954115	0.492071	1	1	7.55915e-05	9606	Homo sapiens	TLR3		R-HSA-5602624
R-HSA-1299361	TWIK-related alkaline pH activated K+ channel (TALK)	1	3	0.000203791	0.0954115	0.492071	1	1	7.55915e-05	9606	Homo sapiens	FGFR2		R-HSA-1299359
R-HSA-190827	Transport of connexins along the secretory pathway	1	3	0.000203791	0.0954115	0.492071	1	2	0.000151183	9606	Homo sapiens	GJB2		R-HSA-190698
R-HSA-190704	Oligomerization of connexins into connexons	1	3	0.000203791	0.0954115	0.492071	1	3	0.000226775	9606	Homo sapiens	GJB2		R-HSA-190687
R-HSA-9026357	NTF4 activates NTRK2 (TRKB) signaling	1	4	0.000271721	0.125152	0.492071	3	3	0.000226775	9606	Homo sapiens	NTF4		R-HSA-9026377;R-HSA-9026510;R-HSA-9026358
R-HSA-3656535	TGFBR1 LBD Mutants in Cancer	1	4	0.000271721	0.125152	0.492071	1	1	7.55915e-05	9606	Homo sapiens	FKBP1B		R-HSA-3656382
R-HSA-5619047	Defective SLC2A9 causes hypouricemia renal 2 (RHUC2)	1	4	0.000271721	0.125152	0.492071	1	1	7.55915e-05	9606	Homo sapiens	SLC2A9		R-HSA-5638209
R-HSA-75064	mRNA Editing: A to I Conversion	1	4	0.000271721	0.125152	0.492071	3	6	0.000453549	9606	Homo sapiens	ADARB1		R-HSA-111238;R-HSA-77613;R-HSA-77615
R-HSA-75102	C6 deamination of adenosine	1	4	0.000271721	0.125152	0.492071	1	2	0.000151183	9606	Homo sapiens	ADARB1		R-HSA-77615
R-HSA-844615	The AIM2 inflammasome	1	4	0.000271721	0.125152	0.492071	1	4	0.000302366	9606	Homo sapiens	CASP1		R-HSA-844618
R-HSA-844455	The NLRP1 inflammasome	1	5	0.000339651	0.153916	0.492071	4	4	0.000302366	9606	Homo sapiens	NLRP1		R-HSA-844447;R-HSA-844438;R-HSA-879222;R-HSA-879201
R-HSA-209563	Axonal growth stimulation	1	5	0.000339651	0.153916	0.492071	2	2	0.000151183	9606	Homo sapiens	NGFR		R-HSA-193668;R-HSA-193646
R-HSA-5579012	Defective MAOA causes Brunner syndrome (BRUNS)	1	5	0.000339651	0.153916	0.492071	1	1	7.55915e-05	9606	Homo sapiens	MAOA		R-HSA-5603108
R-HSA-5579014	Defective CYP27B1 causes Rickets vitamin D-dependent 1A (VDDR1A)	1	5	0.000339651	0.153916	0.492071	1	1	7.55915e-05	9606	Homo sapiens	CYP27B1		R-HSA-5602186
R-HSA-3249367	STAT6-mediated induction of chemokines	1	5	0.000339651	0.153916	0.492071	3	6	0.000453549	9606	Homo sapiens	TMEM173		R-HSA-3249378;R-HSA-3249371;R-HSA-3249390
R-HSA-844623	The IPAF inflammasome	1	5	0.000339651	0.153916	0.492071	1	2	0.000151183	9606	Homo sapiens	CASP1		R-HSA-844617
R-HSA-111446	Activation of BIM and translocation to mitochondria	1	5	0.000339651	0.153916	0.492071	1	2	0.000151183	9606	Homo sapiens	DLC1		R-HSA-139918
R-HSA-8981607	Intracellular oxygen transport	1	5	0.000339651	0.153916	0.492071	2	6	0.000453549	9606	Homo sapiens	CYGB		R-HSA-8982617;R-HSA-5340214
R-HSA-205025	NADE modulates death signalling	1	6	0.000407581	0.181736	0.492071	3	3	0.000226775	9606	Homo sapiens	NGFR		R-HSA-193650;R-HSA-204981;R-HSA-205117
R-HSA-9013957	TLR3-mediated TICAM1-dependent programmed cell death	1	6	0.000407581	0.181736	0.492071	3	3	0.000226775	9606	Homo sapiens	TLR3		R-HSA-9013963;R-HSA-9013889;R-HSA-9013895
R-HSA-9026527	Activated NTRK2 signals through PLCG1	1	6	0.000407581	0.181736	0.492071	3	3	0.000226775	9606	Homo sapiens	NTF4		R-HSA-9026894;R-HSA-9026579;R-HSA-9026531
R-HSA-140834	Extrinsic Pathway of Fibrin Clot Formation	1	6	0.000407581	0.181736	0.492071	7	8	0.000604732	9606	Homo sapiens	F3		R-HSA-140736;R-HSA-140823;R-HSA-140825;R-HSA-140777;R-HSA-140761;R-HSA-140783;R-HSA-140748
R-HSA-8941333	RUNX2 regulates genes involved in differentiation of myeloid cells	1	6	0.000407581	0.181736	0.492071	1	2	0.000151183	9606	Homo sapiens	RUNX1		R-HSA-8938382
R-HSA-388479	Vasopressin-like receptors	1	6	0.000407581	0.181736	0.492071	1	3	0.000226775	9606	Homo sapiens	PCDH1		R-HSA-388468
R-HSA-193670	p75NTR negatively regulates cell cycle via SC1	1	6	0.000407581	0.181736	0.492071	1	3	0.000226775	9606	Homo sapiens	NGFR		R-HSA-193643
R-HSA-8939247	RUNX1 regulates transcription of genes involved in interleukin signaling	1	7	0.000475511	0.208644	0.492071	5	5	0.000377958	9606	Homo sapiens	RUNX1		R-HSA-8938938;R-HSA-8934688;R-HSA-8938913;R-HSA-8934690;R-HSA-8938981
R-HSA-8939245	RUNX1 regulates transcription of genes involved in BCR signaling	1	7	0.000475511	0.208644	0.492071	4	4	0.000302366	9606	Homo sapiens	RUNX1		R-HSA-8938987;R-HSA-8938930;R-HSA-8938965;R-HSA-8938951
R-HSA-9032759	NTRK2 activates RAC1	1	7	0.000475511	0.208644	0.492071	2	2	0.000151183	9606	Homo sapiens	FYN		R-HSA-9032761;R-HSA-9032798
R-HSA-5619062	Defective SLC1A3 causes episodic ataxia 6 (EA6)	1	7	0.000475511	0.208644	0.492071	1	1	7.55915e-05	9606	Homo sapiens	SLC1A3		R-HSA-5625015
R-HSA-9706377	FLT3 signaling by CBL mutants	1	7	0.000475511	0.208644	0.492071	1	1	7.55915e-05	9606	Homo sapiens	FLT3LG		R-HSA-9706356
R-HSA-165158	Activation of AKT2	1	7	0.000475511	0.208644	0.492071	2	3	0.000226775	9606	Homo sapiens	PDK1		R-HSA-109701;R-HSA-109702
R-HSA-3656534	Loss of Function of TGFBR1 in Cancer	1	7	0.000475511	0.208644	0.492071	1	2	0.000151183	9606	Homo sapiens	FKBP1B		R-HSA-3656382
R-HSA-8849474	PTK6 Activates STAT3	1	7	0.000475511	0.208644	0.492071	4	9	0.000680324	9606	Homo sapiens	STAP2		R-HSA-8848087;R-HSA-8848023;R-HSA-8848077;R-HSA-8848124
R-HSA-9014826	Interleukin-36 pathway	1	7	0.000475511	0.208644	0.492071	1	3	0.000226775	9606	Homo sapiens	IL1RAP		R-HSA-8848314
R-HSA-8866376	Reelin signalling pathway	1	7	0.000475511	0.208644	0.492071	1	4	0.000302366	9606	Homo sapiens	FYN		R-HSA-8855237
R-HSA-8849468	PTK6 Regulates Proteins Involved in RNA Processing	1	7	0.000475511	0.208644	0.492071	1	7	0.000529141	9606	Homo sapiens	KHDRBS3		R-HSA-8849042
R-HSA-8935964	RUNX1 regulates expression of components of tight junctions	1	8	0.000543441	0.234668	0.492071	6	6	0.000453549	9606	Homo sapiens	RUNX1		R-HSA-8935960;R-HSA-8935980;R-HSA-8936000;R-HSA-8935988;R-HSA-8935972;R-HSA-8936007
R-HSA-8985586	SLIT2:ROBO1 increases RHOA activity	1	8	0.000543441	0.234668	0.492071	2	2	0.000151183	9606	Homo sapiens	SLIT2		R-HSA-8985594;R-HSA-8985591
R-HSA-9652817	Signaling by MAPK mutants	1	8	0.000543441	0.234668	0.492071	1	1	7.55915e-05	9606	Homo sapiens	DUSP7		R-HSA-9652816
R-HSA-75158	TRAIL signaling	1	8	0.000543441	0.234668	0.492071	5	6	0.000453549	9606	Homo sapiens	TNFSF10		R-HSA-141139;R-HSA-75187;R-HSA-141316;R-HSA-75238;R-HSA-75146
R-HSA-5635851	GLI proteins bind promoters of Hh responsive genes to promote transcription	1	8	0.000543441	0.234668	0.492071	3	4	0.000302366	9606	Homo sapiens	GLI3		R-HSA-5635846;R-HSA-5635853;R-HSA-5635848
R-HSA-193681	Ceramide signalling	1	8	0.000543441	0.234668	0.492071	1	2	0.000151183	9606	Homo sapiens	NGFR		R-HSA-193672
R-HSA-8852405	Signaling by MST1	1	8	0.000543441	0.234668	0.492071	1	4	0.000302366	9606	Homo sapiens	SPINT1		R-HSA-6800198
R-HSA-2660825	Signaling by NOTCH1 t(7;9)(NOTCH1:M1580_K2555) Translocation Mutant	1	8	0.000543441	0.234668	0.492071	1	5	0.000377958	9606	Homo sapiens	DLL1		R-HSA-2660819
R-HSA-2660826	Constitutive Signaling by NOTCH1 t(7;9)(NOTCH1:M1580_K2555) Translocation Mutant	1	8	0.000543441	0.234668	0.492071	1	5	0.000377958	9606	Homo sapiens	DLL1		R-HSA-2660819
R-HSA-8857538	PTK6 promotes HIF1A stabilization	1	9	0.000611372	0.259838	0.492071	6	6	0.000453549	9606	Homo sapiens	HBEGF		R-HSA-8857555;R-HSA-8857583;R-HSA-8857565;R-HSA-8857549;R-HSA-9634702;R-HSA-8857577
R-HSA-8939256	RUNX1 regulates transcription of genes involved in WNT signaling	1	9	0.000611372	0.259838	0.492071	4	4	0.000302366	9606	Homo sapiens	RUNX1		R-HSA-8877879;R-HSA-8932076;R-HSA-8877884;R-HSA-8932084
R-HSA-9645135	STAT5 Activation	1	9	0.000611372	0.259838	0.492071	3	3	0.000226775	9606	Homo sapiens	FLT3LG		R-HSA-9645137;R-HSA-9645126;R-HSA-9645134
R-HSA-140180	COX reactions	1	9	0.000611372	0.259838	0.492071	2	2	0.000151183	9606	Homo sapiens	PTGS1		R-HSA-140355;R-HSA-140359
R-HSA-6806942	MET Receptor Activation	1	9	0.000611372	0.259838	0.492071	2	5	0.000377958	9606	Homo sapiens	SPINT1		R-HSA-6800299;R-HSA-6800200
R-HSA-199920	CREB phosphorylation	1	9	0.000611372	0.259838	0.492071	1	4	0.000302366	9606	Homo sapiens	RPS6KA2		R-HSA-199895
R-HSA-164944	Nef and signal transduction	1	9	0.000611372	0.259838	0.492071	1	5	0.000377958	9606	Homo sapiens	FYN		R-HSA-200908
R-HSA-163765	ChREBP activates metabolic gene expression	1	9	0.000611372	0.259838	0.492071	1	6	0.000453549	9606	Homo sapiens	AGPAT1		R-HSA-163748
R-HSA-3304351	Signaling by TGF-beta Receptor Complex in Cancer	1	9	0.000611372	0.259838	0.492071	1	7	0.000529141	9606	Homo sapiens	FKBP1B		R-HSA-3656382
R-HSA-4411364	Binding of TCF/LEF:CTNNB1 to target gene promoters	1	10	0.000679302	0.284182	0.492071	4	4	0.000302366	9606	Homo sapiens	TCF7L1		R-HSA-4411351;R-HSA-4411367;R-HSA-4411357;R-HSA-4411372
R-HSA-428890	Role of ABL in ROBO-SLIT signaling	1	10	0.000679302	0.284182	0.492071	4	4	0.000302366	9606	Homo sapiens	SLIT2		R-HSA-428885;R-HSA-428883;R-HSA-376141;R-HSA-428888
R-HSA-8931987	RUNX1 regulates estrogen receptor mediated transcription	1	10	0.000679302	0.284182	0.492071	7	8	0.000604732	9606	Homo sapiens	RUNX1		R-HSA-8932076;R-HSA-8931981;R-HSA-8932033;R-HSA-8932084;R-HSA-8932020;R-HSA-8932037;R-HSA-8932021
R-HSA-5336415	Uptake and function of diphtheria toxin	1	10	0.000679302	0.284182	0.492071	4	5	0.000377958	9606	Homo sapiens	HBEGF		R-HSA-5336417;R-HSA-5336420;R-HSA-5336422;R-HSA-5336413
R-HSA-8951430	RUNX3 regulates WNT signaling	1	10	0.000679302	0.284182	0.492071	3	5	0.000377958	9606	Homo sapiens	TCF7L1		R-HSA-4411367;R-HSA-8951428;R-HSA-4411357
R-HSA-162791	Attachment of GPI anchor to uPAR	1	10	0.000679302	0.284182	0.492071	1	2	0.000151183	9606	Homo sapiens	PGAP1		R-HSA-162729
R-HSA-210455	Astrocytic Glutamate-Glutamine Uptake And Metabolism	1	10	0.000679302	0.284182	0.492071	1	3	0.000226775	9606	Homo sapiens	SLC1A3		R-HSA-210439
R-HSA-112313	Neurotransmitter uptake and metabolism In glial cells	1	10	0.000679302	0.284182	0.492071	1	3	0.000226775	9606	Homo sapiens	SLC1A3		R-HSA-210439
R-HSA-209822	Glycoprotein hormones	1	10	0.000679302	0.284182	0.492071	1	4	0.000302366	9606	Homo sapiens	INHBA		R-HSA-378975
R-HSA-9032500	Activated NTRK2 signals through FYN	1	11	0.000747232	0.307727	0.492071	7	7	0.000529141	9606	Homo sapiens	FYN		R-HSA-9032601;R-HSA-9032761;R-HSA-9032798;R-HSA-9037040;R-HSA-9032532;R-HSA-9032582;R-HSA-9032502
R-HSA-212718	EGFR interacts with phospholipase C-gamma	1	11	0.000747232	0.307727	0.492071	3	3	0.000226775	9606	Homo sapiens	HBEGF		R-HSA-212706;R-HSA-212710;R-HSA-212713
R-HSA-9028335	Activated NTRK2 signals through PI3K	1	11	0.000747232	0.307727	0.492071	2	2	0.000151183	9606	Homo sapiens	NTF4		R-HSA-9028505;R-HSA-9028519
R-HSA-193634	Axonal growth inhibition (RHOA activation)	1	11	0.000747232	0.307727	0.492071	5	6	0.000453549	9606	Homo sapiens	NGFR		R-HSA-9012761;R-HSA-193696;R-HSA-193655;R-HSA-209573;R-HSA-193636
R-HSA-8939242	RUNX1 regulates transcription of genes involved in differentiation of keratinocytes	1	11	0.000747232	0.307727	0.492071	6	8	0.000604732	9606	Homo sapiens	RUNX1		R-HSA-8955885;R-HSA-8955822;R-HSA-8938063;R-HSA-8955748;R-HSA-8955893;R-HSA-8938053
R-HSA-3371378	Regulation by c-FLIP	1	11	0.000747232	0.307727	0.492071	2	4	0.000302366	9606	Homo sapiens	TNFSF10		R-HSA-3465448;R-HSA-3371359
R-HSA-69416	Dimerization of procaspase-8	1	11	0.000747232	0.307727	0.492071	1	3	0.000226775	9606	Homo sapiens	TNFSF10		R-HSA-141156
R-HSA-444473	Formyl peptide receptors bind formyl peptides and many other ligands	1	11	0.000747232	0.307727	0.492071	1	3	0.000226775	9606	Homo sapiens	SAA1		R-HSA-391913
R-HSA-1462054	Alpha-defensins	1	11	0.000747232	0.307727	0.492071	3	12	0.000907098	9606	Homo sapiens	DEF6		R-HSA-1461971;R-HSA-1461982;R-HSA-1462014
R-HSA-9634635	Estrogen-stimulated signaling through PRKCZ	1	12	0.000815162	0.330499	0.492071	6	6	0.000453549	9606	Homo sapiens	PDK1		R-HSA-9632918;R-HSA-9632906;R-HSA-9632858;R-HSA-9632910;R-HSA-437195;R-HSA-437192
R-HSA-193692	Regulated proteolysis of p75NTR	1	12	0.000815162	0.330499	0.492071	5	5	0.000377958	9606	Homo sapiens	NGFR		R-HSA-193682;R-HSA-193702;R-HSA-193700;R-HSA-193679;R-HSA-209532
R-HSA-193697	p75NTR regulates axonogenesis	1	12	0.000815162	0.330499	0.492071	7	8	0.000604732	9606	Homo sapiens	NGFR		R-HSA-9012761;R-HSA-193696;R-HSA-193655;R-HSA-209573;R-HSA-193636;R-HSA-193668;R-HSA-193646
R-HSA-9020958	Interleukin-21 signaling	1	12	0.000815162	0.330499	0.492071	4	5	0.000377958	9606	Homo sapiens	IL13RA2		R-HSA-9006873;R-HSA-9006844;R-HSA-9006850;R-HSA-9006870
R-HSA-5625970	RHO GTPases activate KTN1	1	12	0.000815162	0.330499	0.492071	1	2	0.000151183	9606	Homo sapiens	KLC3		R-HSA-5672083
R-HSA-433692	Proton-coupled monocarboxylate transport	1	12	0.000815162	0.330499	0.492071	1	2	0.000151183	9606	Homo sapiens	EMB		R-HSA-433698
R-HSA-379398	Enzymatic degradation of Dopamine by monoamine oxidase	1	12	0.000815162	0.330499	0.492071	1	2	0.000151183	9606	Homo sapiens	MAOA		R-HSA-379382
R-HSA-450341	Activation of the AP-1 family of transcription factors	1	12	0.000815162	0.330499	0.492071	2	5	0.000377958	9606	Homo sapiens	FOS		R-HSA-450292;R-HSA-450325
R-HSA-75072	mRNA Editing	1	12	0.000815162	0.330499	0.492071	3	9	0.000680324	9606	Homo sapiens	ADARB1		R-HSA-111238;R-HSA-77613;R-HSA-77615
R-HSA-916853	Degradation of GABA	1	12	0.000815162	0.330499	0.492071	1	3	0.000226775	9606	Homo sapiens	ABAT		R-HSA-916855
R-HSA-450520	HuR (ELAVL1) binds and stabilizes mRNA	1	12	0.000815162	0.330499	0.492071	2	7	0.000529141	9606	Homo sapiens	EMB		R-HSA-450595;R-HSA-450387
R-HSA-428542	Regulation of commissural axon pathfinding by SLIT and ROBO	1	12	0.000815162	0.330499	0.492071	1	5	0.000377958	9606	Homo sapiens	SLIT2		R-HSA-373715
R-HSA-8851680	Butyrophilin (BTN) family interactions	1	12	0.000815162	0.330499	0.492071	1	8	0.000604732	9606	Homo sapiens	XDH		R-HSA-8851044
R-HSA-9014325	TICAM1,TRAF6-dependent induction of TAK1 complex	1	13	0.000883092	0.352524	0.492071	6	6	0.000453549	9606	Homo sapiens	TLR3		R-HSA-847070;R-HSA-450259;R-HSA-177690;R-HSA-177694;R-HSA-177692;R-HSA-9628444
R-HSA-933543	NF-kB activation through FADD/RIP-1 pathway mediated by caspase-8 and -10	1	13	0.000883092	0.352524	0.492071	5	5	0.000377958	9606	Homo sapiens	IFIH1		R-HSA-933532;R-HSA-168934;R-HSA-933526;R-HSA-933539;R-HSA-933523
R-HSA-2179392	EGFR Transactivation by Gastrin	1	13	0.000883092	0.352524	0.492071	4	6	0.000453549	9606	Homo sapiens	HBEGF		R-HSA-2179415;R-HSA-2179387;R-HSA-2179402;R-HSA-2179407
R-HSA-380612	Metabolism of serotonin	1	13	0.000883092	0.352524	0.492071	1	2	0.000151183	9606	Homo sapiens	MAOA		R-HSA-141186
R-HSA-1236973	Cross-presentation of particulate exogenous antigens (phagosomes)	1	13	0.000883092	0.352524	0.492071	1	3	0.000226775	9606	Homo sapiens	NCF2		R-HSA-1236967
R-HSA-390666	Serotonin receptors	1	13	0.000883092	0.352524	0.492071	1	4	0.000302366	9606	Homo sapiens	HTR7		R-HSA-390931
R-HSA-209952	Peptide hormone biosynthesis	1	13	0.000883092	0.352524	0.492071	1	5	0.000377958	9606	Homo sapiens	INHBA		R-HSA-378975
R-HSA-1296346	Tandem pore domain potassium channels	1	13	0.000883092	0.352524	0.492071	1	6	0.000453549	9606	Homo sapiens	FGFR2		R-HSA-1299359
R-HSA-9013973	TICAM1-dependent activation of IRF3/IRF7	1	14	0.000951022	0.373825	0.492071	7	9	0.000680324	9606	Homo sapiens	TLR3		R-HSA-9013992;R-HSA-9013979;R-HSA-9013978;R-HSA-9013985;R-HSA-9013986;R-HSA-9013990;R-HSA-9013974
R-HSA-5218900	CASP8 activity is inhibited	1	14	0.000951022	0.373825	0.492071	2	3	0.000226775	9606	Homo sapiens	TNFSF10		R-HSA-3465429;R-HSA-5675456
R-HSA-2025928	Calcineurin activates NFAT	1	14	0.000951022	0.373825	0.492071	2	3	0.000226775	9606	Homo sapiens	FKBP1B		R-HSA-2025882;R-HSA-9690461
R-HSA-5658623	FGFRL1 modulation of FGFR1 signaling	1	14	0.000951022	0.373825	0.492071	1	2	0.000151183	9606	Homo sapiens	FGF5		R-HSA-5654511
R-HSA-5638303	Inhibition of Signaling by Overexpressed EGFR	1	14	0.000951022	0.373825	0.492071	1	2	0.000151183	9606	Homo sapiens	HBEGF		R-HSA-1225978
R-HSA-5638302	Signaling by Overexpressed Wild-Type EGFR in Cancer	1	14	0.000951022	0.373825	0.492071	1	2	0.000151183	9606	Homo sapiens	HBEGF		R-HSA-1225978
R-HSA-9706019	RHOBTB3 ATPase cycle	1	14	0.000951022	0.373825	0.492071	1	3	0.000226775	9606	Homo sapiens	HTR7		R-HSA-9706390
R-HSA-1483226	Synthesis of PI	1	14	0.000951022	0.373825	0.492071	1	3	0.000226775	9606	Homo sapiens	CDS1		R-HSA-1483121
R-HSA-425381	Bicarbonate transporters	1	14	0.000951022	0.373825	0.492071	1	4	0.000302366	9606	Homo sapiens	SLC4A3		R-HSA-425482
R-HSA-391908	Prostanoid ligand receptors	1	14	0.000951022	0.373825	0.492071	1	8	0.000604732	9606	Homo sapiens	PTGER4		R-HSA-391940
R-HSA-9026519	Activated NTRK2 signals through RAS	1	15	0.00101895	0.394427	0.492071	4	4	0.000302366	9606	Homo sapiens	NTF4		R-HSA-9028328;R-HSA-9026891;R-HSA-9026890;R-HSA-9026493
R-HSA-1250342	PI3K events in ERBB4 signaling	1	15	0.00101895	0.394427	0.492071	2	2	0.000151183	9606	Homo sapiens	HBEGF		R-HSA-1250370;R-HSA-1250353
R-HSA-190373	FGFR1c ligand binding and activation	1	15	0.00101895	0.394427	0.492071	2	3	0.000226775	9606	Homo sapiens	FGF5		R-HSA-190256;R-HSA-190429
R-HSA-209560	NF-kB is activated and signals survival	1	15	0.00101895	0.394427	0.492071	2	4	0.000302366	9606	Homo sapiens	NGFR		R-HSA-193703;R-HSA-193705
R-HSA-1839122	Signaling by activated point mutants of FGFR1	1	15	0.00101895	0.394427	0.492071	2	4	0.000302366	9606	Homo sapiens	FGF5		R-HSA-2023455;R-HSA-2023451
R-HSA-202670	ERKs are inactivated	1	15	0.00101895	0.394427	0.492071	1	2	0.000151183	9606	Homo sapiens	DUSP7		R-HSA-203797
R-HSA-75035	Chk1/Chk2(Cds1) mediated inactivation of Cyclin B:Cdk1 complex	1	15	0.00101895	0.394427	0.492071	1	5	0.000377958	9606	Homo sapiens	CDS1		R-HSA-75809
R-HSA-376172	DSCAM interactions	1	15	0.00101895	0.394427	0.492071	1	6	0.000453549	9606	Homo sapiens	PLEKHG5;MAPK13		R-HSA-451366
R-HSA-9694719	Maturation of protein 3a	1	15	0.00101895	0.394427	0.492071	1	7	0.000529141	9606	Homo sapiens	ST6GALNAC2		R-HSA-9694718
R-HSA-9683673	Maturation of protein 3a	1	15	0.00101895	0.394427	0.492071	1	7	0.000529141	9606	Homo sapiens	ST6GALNAC2		R-HSA-9683769
R-HSA-209543	p75NTR recruits signalling complexes	1	16	0.00108688	0.414352	0.492071	9	9	0.000680324	9606	Homo sapiens	NGFR		R-HSA-193665;R-HSA-193686;R-HSA-193684;R-HSA-193656;R-HSA-193641;R-HSA-193694;R-HSA-209566;R-HSA-193695;R-HSA-193647
R-HSA-9028731	Activated NTRK2 signals through FRS2 and FRS3	1	16	0.00108688	0.414352	0.492071	7	7	0.000529141	9606	Homo sapiens	NTF4		R-HSA-9032073;R-HSA-9028728;R-HSA-9032426;R-HSA-9028730;R-HSA-9031981;R-HSA-9032067;R-HSA-9032402
R-HSA-4641265	Repression of WNT target genes	1	16	0.00108688	0.414352	0.492071	5	7	0.000529141	9606	Homo sapiens	TCF7L1		R-HSA-5334050;R-HSA-8944349;R-HSA-8944352;R-HSA-4641231;R-HSA-5229348
R-HSA-179812	GRB2 events in EGFR signaling	1	16	0.00108688	0.414352	0.492071	2	3	0.000226775	9606	Homo sapiens	HBEGF		R-HSA-177938;R-HSA-177943
R-HSA-8985947	Interleukin-9 signaling	1	16	0.00108688	0.414352	0.492071	7	13	0.00098269	9606	Homo sapiens	IL13RA2		R-HSA-8985929;R-HSA-451895;R-HSA-8985914;R-HSA-8985900;R-HSA-8985973;R-HSA-8985988;R-HSA-8963734
R-HSA-2691232	Constitutive Signaling by NOTCH1 HD Domain Mutants	1	16	0.00108688	0.414352	0.492071	3	6	0.000453549	9606	Homo sapiens	DLL1		R-HSA-2730752;R-HSA-2737728;R-HSA-2691219
R-HSA-2691230	Signaling by NOTCH1 HD Domain Mutants in Cancer	1	16	0.00108688	0.414352	0.492071	3	6	0.000453549	9606	Homo sapiens	DLL1		R-HSA-2730752;R-HSA-2737728;R-HSA-2691219
R-HSA-879415	Advanced glycosylation endproduct receptor signaling	1	16	0.00108688	0.414352	0.492071	2	4	0.000302366	9606	Homo sapiens	SAA1		R-HSA-879411;R-HSA-879362
R-HSA-1679131	Trafficking and processing of endosomal TLR	1	16	0.00108688	0.414352	0.492071	3	7	0.000529141	9606	Homo sapiens	TLR3		R-HSA-1678921;R-HSA-1678927;R-HSA-1678998
R-HSA-75892	Platelet Adhesion to exposed collagen	1	16	0.00108688	0.414352	0.492071	2	6	0.000453549	9606	Homo sapiens	FYN		R-HSA-114577;R-HSA-432295
R-HSA-380615	Serotonin clearance from the synaptic cleft	1	16	0.00108688	0.414352	0.492071	1	3	0.000226775	9606	Homo sapiens	MAOA		R-HSA-141186
R-HSA-8983432	Interleukin-15 signaling	1	16	0.00108688	0.414352	0.492071	5	17	0.00128506	9606	Homo sapiens	IL13RA2		R-HSA-8983298;R-HSA-449115;R-HSA-9009700;R-HSA-8983300;R-HSA-8983335
R-HSA-379397	Enzymatic degradation of dopamine by COMT	1	16	0.00108688	0.414352	0.492071	1	4	0.000302366	9606	Homo sapiens	MAOA		R-HSA-379395
R-HSA-9617629	Regulation of FOXO transcriptional activity by acetylation	1	16	0.00108688	0.414352	0.492071	1	9	0.000680324	9606	Homo sapiens	TXNIP		R-HSA-9617735
R-HSA-5661231	Metallothioneins bind metals	1	16	0.00108688	0.414352	0.492071	2	27	0.00204097	9606	Homo sapiens	MT1E		R-HSA-5662614;R-HSA-5662595
R-HSA-8877330	RUNX1 and FOXP3 control the development of regulatory T lymphocytes (Tregs)	1	17	0.00115481	0.433624	0.492071	20	20	0.00151183	9606	Homo sapiens	RUNX1		R-HSA-8877414;R-HSA-8939082;R-HSA-8877348;R-HSA-8877345;R-HSA-8877391;R-HSA-8877485;R-HSA-8877421;R-HSA-8865547;R-HSA-8865546;R-HSA-8877385;R-HSA-8877192;R-HSA-8877493;R-HSA-8877396;R-HSA-8877490;R-HSA-8877360;R-HSA-8939088;R-HSA-8877404;R-HSA-8877338;R-HSA-8877369;R-HSA-9006422
R-HSA-9661069	Defective binding of RB1 mutants to E2F1,(E2F2, E2F3)	1	17	0.00115481	0.433624	0.492071	1	1	7.55915e-05	9606	Homo sapiens	CCND2		R-HSA-9659782
R-HSA-389359	CD28 dependent Vav1 pathway	1	17	0.00115481	0.433624	0.492071	5	6	0.000453549	9606	Homo sapiens	FYN		R-HSA-389348;R-HSA-389350;R-HSA-388814;R-HSA-389352;R-HSA-389354
R-HSA-162658	Golgi Cisternae Pericentriolar Stack Reorganization	1	17	0.00115481	0.433624	0.492071	5	6	0.000453549	9606	Homo sapiens	GORASP1		R-HSA-2172194;R-HSA-2314566;R-HSA-2172183;R-HSA-2314569;R-HSA-2214351
R-HSA-9659787	Aberrant regulation of mitotic G1/S transition in cancer due to RB1 defects	1	17	0.00115481	0.433624	0.492071	1	2	0.000151183	9606	Homo sapiens	CCND2		R-HSA-9659782
R-HSA-918233	TRAF3-dependent IRF activation pathway	1	17	0.00115481	0.433624	0.492071	4	9	0.000680324	9606	Homo sapiens	IFIH1		R-HSA-918232;R-HSA-918229;R-HSA-918227;R-HSA-918225
R-HSA-1839130	Signaling by activated point mutants of FGFR3	1	17	0.00115481	0.433624	0.492071	2	6	0.000453549	9606	Homo sapiens	FGF5		R-HSA-2012074;R-HSA-2012073
R-HSA-9033807	ABO blood group biosynthesis	1	17	0.00115481	0.433624	0.492071	1	7	0.000529141	9606	Homo sapiens	FUT1		R-HSA-9033949
R-HSA-6788467	IL-6-type cytokine receptor ligand interactions	1	17	0.00115481	0.433624	0.492071	1	14	0.00105828	9606	Homo sapiens	IL31RA		R-HSA-448660
R-HSA-5654227	Phospholipase C-mediated cascade; FGFR3	1	18	0.00122274	0.452262	0.492071	3	3	0.000226775	9606	Homo sapiens	FGF5		R-HSA-5654148;R-HSA-5654224;R-HSA-5654222
R-HSA-8847993	ERBB2 Activates PTK6 Signaling	1	18	0.00122274	0.452262	0.492071	2	2	0.000151183	9606	Homo sapiens	HBEGF		R-HSA-8848005;R-HSA-8847995
R-HSA-205043	NRIF signals cell death from the nucleus	1	18	0.00122274	0.452262	0.492071	4	7	0.000529141	9606	Homo sapiens	NGFR		R-HSA-204949;R-HSA-193669;R-HSA-205112;R-HSA-193677
R-HSA-1433559	Regulation of KIT signaling	1	18	0.00122274	0.452262	0.492071	3	8	0.000604732	9606	Homo sapiens	FYN		R-HSA-205319;R-HSA-1433506;R-HSA-205244
R-HSA-9018681	Biosynthesis of protectins	1	18	0.00122274	0.452262	0.492071	2	6	0.000453549	9606	Homo sapiens	SUGCT		R-HSA-9024890;R-HSA-9020257
R-HSA-9023661	Biosynthesis of E-series 18(R)-resolvins	1	18	0.00122274	0.452262	0.492071	1	7	0.000529141	9606	Homo sapiens	SUGCT		R-HSA-9018877
R-HSA-1170546	Prolactin receptor signaling	1	18	0.00122274	0.452262	0.492071	1	14	0.00105828	9606	Homo sapiens	GHR		R-HSA-982810
R-HSA-180336	SHC1 events in EGFR signaling	1	19	0.00129067	0.470288	0.492071	4	4	0.000302366	9606	Homo sapiens	HBEGF		R-HSA-177936;R-HSA-177925;R-HSA-177945;R-HSA-177933
R-HSA-168927	TICAM1, RIP1-mediated IKK complex recruitment	1	19	0.00129067	0.470288	0.492071	3	3	0.000226775	9606	Homo sapiens	TLR3		R-HSA-168930;R-HSA-9014343;R-HSA-9014342
R-HSA-6785631	ERBB2 Regulates Cell Motility	1	19	0.00129067	0.470288	0.492071	2	2	0.000151183	9606	Homo sapiens	HBEGF		R-HSA-6785636;R-HSA-6785648
R-HSA-193639	p75NTR signals via NF-kB	1	19	0.00129067	0.470288	0.492071	11	13	0.00098269	9606	Homo sapiens	NGFR		R-HSA-193665;R-HSA-193686;R-HSA-193703;R-HSA-193684;R-HSA-193656;R-HSA-193641;R-HSA-193705;R-HSA-193694;R-HSA-209566;R-HSA-193695;R-HSA-193647
R-HSA-434316	Fatty Acids bound to GPR40 (FFAR1) regulate insulin secretion	1	19	0.00129067	0.470288	0.492071	4	5	0.000377958	9606	Homo sapiens	GNA15		R-HSA-400023;R-HSA-416530;R-HSA-399998;R-HSA-400027
R-HSA-418885	DCC mediated attractive signaling	1	19	0.00129067	0.470288	0.492071	8	12	0.000907098	9606	Homo sapiens	FYN		R-HSA-373716;R-HSA-418868;R-HSA-418850;R-HSA-418865;R-HSA-374701;R-HSA-418874;R-HSA-418858;R-HSA-418856
R-HSA-399997	Acetylcholine regulates insulin secretion	1	19	0.00129067	0.470288	0.492071	4	7	0.000529141	9606	Homo sapiens	GNA15		R-HSA-400023;R-HSA-399998;R-HSA-400027;R-HSA-399995
R-HSA-2173791	TGF-beta receptor signaling in EMT (epithelial to mesenchymal transition)	1	19	0.00129067	0.470288	0.492071	2	6	0.000453549	9606	Homo sapiens	FKBP1B		R-HSA-2134519;R-HSA-2134506
R-HSA-1810476	RIP-mediated NFkB activation via ZBP1	1	19	0.00129067	0.470288	0.492071	1	4	0.000302366	9606	Homo sapiens	TLR3		R-HSA-168910
R-HSA-171007	p38MAPK events	1	19	0.00129067	0.470288	0.492071	1	5	0.000377958	9606	Homo sapiens	PLEKHG5;MAPK13		R-HSA-171011
R-HSA-446353	Cell-extracellular matrix interactions	1	19	0.00129067	0.470288	0.492071	1	10	0.000755915	9606	Homo sapiens	PTGS1		R-HSA-430341
R-HSA-9706369	Negative regulation of FLT3	1	20	0.0013586	0.487722	0.492071	12	12	0.000907098	9606	Homo sapiens	FLT3LG		R-HSA-9706293;R-HSA-9706354;R-HSA-9706323;R-HSA-9706364;R-HSA-9706350;R-HSA-9706287;R-HSA-9706319;R-HSA-9698408;R-HSA-9706328;R-HSA-9706298;R-HSA-9706330;R-HSA-9706315
R-HSA-5083625	Defective GALNT3 causes familial hyperphosphatemic tumoral calcinosis (HFTC)	1	20	0.0013586	0.487722	0.492071	1	1	7.55915e-05	9606	Homo sapiens	GALNT3		R-HSA-5096537
R-HSA-9603798	Class I peroxisomal membrane protein import	1	20	0.0013586	0.487722	0.492071	3	6	0.000453549	9606	Homo sapiens	TRIM29		R-HSA-9603784;R-HSA-9603775;R-HSA-9603804
R-HSA-5576886	Phase 4 - resting membrane potential	1	20	0.0013586	0.487722	0.492071	1	2	0.000151183	9606	Homo sapiens	FGFR2		R-HSA-5578910
R-HSA-140534	Caspase activation via Death Receptors in the presence of ligand	1	20	0.0013586	0.487722	0.492071	4	9	0.000680324	9606	Homo sapiens	TNFSF10		R-HSA-139952;R-HSA-141156;R-HSA-3465448;R-HSA-3371359
R-HSA-379401	Dopamine clearance from the synaptic cleft	1	20	0.0013586	0.487722	0.492071	2	7	0.000529141	9606	Homo sapiens	MAOA		R-HSA-379382;R-HSA-379395
R-HSA-211916	Vitamins	1	20	0.0013586	0.487722	0.492071	1	5	0.000377958	9606	Homo sapiens	CYP27B1		R-HSA-209868
R-HSA-388844	Receptor-type tyrosine-protein phosphatases	1	20	0.0013586	0.487722	0.492071	1	6	0.000453549	9606	Homo sapiens	IL1RAP		R-HSA-6800380
R-HSA-3232118	SUMOylation of transcription factors	1	20	0.0013586	0.487722	0.492071	1	11	0.000831507	9606	Homo sapiens	CDKN2A		R-HSA-2997706
R-HSA-111471	Apoptotic factor-mediated response	1	20	0.0013586	0.487722	0.492071	2	28	0.00211656	9606	Homo sapiens	CDKN2A		R-HSA-9645694;R-HSA-9645692
R-HSA-1250347	SHC1 events in ERBB4 signaling	1	21	0.00142653	0.504583	0.504583	4	4	0.000302366	9606	Homo sapiens	HBEGF		R-HSA-1250357;R-HSA-1250383;R-HSA-1250380;R-HSA-1250348
R-HSA-1963640	GRB2 events in ERBB2 signaling	1	21	0.00142653	0.504583	0.504583	2	4	0.000302366	9606	Homo sapiens	HBEGF		R-HSA-1306969;R-HSA-1306972
R-HSA-3134975	Regulation of innate immune responses to cytosolic DNA	1	21	0.00142653	0.504583	0.504583	4	9	0.000680324	9606	Homo sapiens	TMEM173		R-HSA-3249392;R-HSA-3134804;R-HSA-1964496;R-HSA-8948709
R-HSA-3000471	Scavenging by Class B Receptors	1	21	0.00142653	0.504583	0.504583	2	5	0.000377958	9606	Homo sapiens	SAA1		R-HSA-2512800;R-HSA-2197646
R-HSA-430039	mRNA decay by 5' to 3' exoribonuclease	1	21	0.00142653	0.504583	0.504583	1	3	0.000226775	9606	Homo sapiens	PLCH2		R-HSA-429860
R-HSA-190242	FGFR1 ligand binding and activation	1	21	0.00142653	0.504583	0.504583	2	7	0.000529141	9606	Homo sapiens	FGF5		R-HSA-190256;R-HSA-190429
R-HSA-419408	Lysosphingolipid and LPA receptors	1	21	0.00142653	0.504583	0.504583	1	5	0.000377958	9606	Homo sapiens	LPAR3		R-HSA-419389
R-HSA-1483148	Synthesis of PG	1	21	0.00142653	0.504583	0.504583	1	5	0.000377958	9606	Homo sapiens	CDS1		R-HSA-1483165
R-HSA-9671793	Diseases of hemostasis	1	21	0.00142653	0.504583	0.504583	3	18	0.00136065	9606	Homo sapiens	SERPING1		R-HSA-9651456;R-HSA-9651467;R-HSA-9650447
R-HSA-9651496	Defects of contact activation system (CAS) and kallikrein/kinin system (KKS)	1	21	0.00142653	0.504583	0.504583	3	18	0.00136065	9606	Homo sapiens	SERPING1		R-HSA-9651456;R-HSA-9651467;R-HSA-9650447
R-HSA-964975	Vitamins B6 activation to pyridoxal phosphate	1	21	0.00142653	0.504583	0.504583	1	6	0.000453549	9606	Homo sapiens	AOX1;XDH		R-HSA-3204311
R-HSA-5660526	Response to metal ions	1	21	0.00142653	0.504583	0.504583	2	31	0.00234334	9606	Homo sapiens	MT1E		R-HSA-5662614;R-HSA-5662595
R-HSA-8878171	Transcriptional regulation by RUNX1	9	261	0.0177298	0.508214	0.508214	123	132	0.00997808	9606	Homo sapiens	HIST2H2AA3;PRMT6;CSF2;CCND2;PCDH7;RUNX1;SMARCA4		R-HSA-8936584;R-HSA-8937097;R-HSA-8931981;R-HSA-8938382;R-HSA-8938887;R-HSA-8877192;R-HSA-8956568;R-HSA-8937113;R-HSA-8937118;R-HSA-8938389;R-HSA-8936599;R-HSA-8936616;R-HSA-8956586;R-HSA-8936621;R-HSA-8955822;R-HSA-8938158;R-HSA-8937134;R-HSA-8936608;R-HSA-8938913;R-HSA-8877485;R-HSA-8938150;R-HSA-8935864;R-HSA-8938938;R-HSA-8877493;R-HSA-8877490;R-HSA-8938174;R-HSA-8938930;R-HSA-8936628;R-HSA-8…
R-HSA-157579	Telomere Maintenance	4	111	0.00754025	0.50845	0.50845	13	34	0.00257011	9606	Homo sapiens	HIST2H2AA3;DAXX;EFNB3;TERT		R-HSA-9670101;R-HSA-181450;R-HSA-164616;R-HSA-164617;R-HSA-164620;R-HSA-163090;R-HSA-9670114;R-HSA-163120;R-HSA-9670149;R-HSA-163099;R-HSA-163096;R-HSA-176700;R-HSA-9007926
R-HSA-9020702	Interleukin-1 signaling	4	111	0.00754025	0.50845	0.50845	15	47	0.0035528	9606	Homo sapiens	IL1A;IL1B;SAA1;IL1RAP		R-HSA-446694;R-HSA-507719;R-HSA-446692;R-HSA-168166;R-HSA-446862;R-HSA-446894;R-HSA-446701;R-HSA-446634;R-HSA-446868;R-HSA-450133;R-HSA-446130;R-HSA-446684;R-HSA-445752;R-HSA-446648;R-HSA-445753
R-HSA-549132	Organic cation/anion/zwitterion transport	2	51	0.00346444	0.508531	0.508531	2	12	0.000907098	9606	Homo sapiens	SLC22A15;RUNX1		R-HSA-549241;R-HSA-549297
R-HSA-2142691	Synthesis of Leukotrienes (LT) and Eoxins (EX)	2	52	0.00353237	0.518839	0.518839	5	19	0.00143624	9606	Homo sapiens	ALOX5AP;SUGCT		R-HSA-265296;R-HSA-266050;R-HSA-266051;R-HSA-2161768;R-HSA-266072
R-HSA-5654219	Phospholipase C-mediated cascade: FGFR1	1	22	0.00149446	0.52089	0.52089	3	3	0.000226775	9606	Homo sapiens	FGF5		R-HSA-5654167;R-HSA-5654165;R-HSA-5654149
R-HSA-1963642	PI3K events in ERBB2 signaling	1	22	0.00149446	0.52089	0.52089	2	7	0.000529141	9606	Homo sapiens	HBEGF		R-HSA-1306979;R-HSA-1250346
R-HSA-400511	Synthesis, secretion, and inactivation of Glucose-dependent Insulinotropic Polypeptide (GIP)	1	22	0.00149446	0.52089	0.52089	2	7	0.000529141	9606	Homo sapiens	FAP		R-HSA-9023627;R-HSA-9023626
R-HSA-9020265	Biosynthesis of aspirin-triggered D-series resolvins	1	22	0.00149446	0.52089	0.52089	2	10	0.000755915	9606	Homo sapiens	SUGCT		R-HSA-9020252;R-HSA-9020270
R-HSA-1614517	Sulfide oxidation to sulfate	1	22	0.00149446	0.52089	0.52089	1	6	0.000453549	9606	Homo sapiens	TSTD1		R-HSA-1655879
R-HSA-9706574	RHOBTB GTPase Cycle	1	22	0.00149446	0.52089	0.52089	1	7	0.000529141	9606	Homo sapiens	HTR7		R-HSA-9706390
R-HSA-166016	Toll Like Receptor 4 (TLR4) Cascade	5	144	0.00978194	0.526779	0.526779	7	95	0.00718119	9606	Homo sapiens	MEF2C;RPS6KA2;SAA1;FOS;DUSP7		R-HSA-450292;R-HSA-450325;R-HSA-199895;R-HSA-168166;R-HSA-203797;R-HSA-198746;R-HSA-199929
R-HSA-5654741	Signaling by FGFR3	2	53	0.0036003	0.529003	0.529003	28	43	0.00325043	9606	Homo sapiens	FGF5;GALNT3		R-HSA-5654679;R-HSA-5654224;R-HSA-5654416;R-HSA-5654623;R-HSA-5654148;R-HSA-5654222;R-HSA-5654413;R-HSA-5654730;R-HSA-5654408;R-HSA-5654409;R-HSA-5654646;R-HSA-5654647;R-HSA-5654709;R-HSA-8851619;R-HSA-5654643;R-HSA-5654640;R-HSA-5654641;R-HSA-5654705;R-HSA-5654631;R-HSA-5654628;R-HSA-5654565;R-HSA-8941628;R-HSA-190388;R-HSA-5654625;R-HSA-190261;R-HSA-5654637;R-HSA-5654634;R-HSA-5654633
R-HSA-8852135	Protein ubiquitination	3	84	0.00570613	0.532862	0.532862	6	32	0.00241893	9606	Homo sapiens	TRIM29;HLA-B;RNF152		R-HSA-8943080;R-HSA-8953946;R-HSA-8943083;R-HSA-8953917;R-HSA-8938829;R-HSA-8938815
R-HSA-1980143	Signaling by NOTCH1	3	84	0.00570613	0.532862	0.532862	7	39	0.00294807	9606	Homo sapiens	HES1;DLL1		R-HSA-1980047;R-HSA-157632;R-HSA-1980074;R-HSA-1980138;R-HSA-4396347;R-HSA-1980039;R-HSA-1912359
R-HSA-180292	GAB1 signalosome	1	23	0.00156239	0.536662	0.536662	9	11	0.000831507	9606	Homo sapiens	HBEGF		R-HSA-177923;R-HSA-177939;R-HSA-177926;R-HSA-177927;R-HSA-177924;R-HSA-177941;R-HSA-177930;R-HSA-177944;R-HSA-177935
R-HSA-190872	Transport of connexons to the plasma membrane	1	23	0.00156239	0.536662	0.536662	1	3	0.000226775	9606	Homo sapiens	GJB2		R-HSA-451056
R-HSA-2979096	NOTCH2 Activation and Transmission of Signal to the Nucleus	1	23	0.00156239	0.536662	0.536662	3	11	0.000831507	9606	Homo sapiens	DLL1		R-HSA-2172172;R-HSA-1980048;R-HSA-157629
R-HSA-6804760	Regulation of TP53 Activity through Methylation	1	23	0.00156239	0.536662	0.536662	1	12	0.000907098	9606	Homo sapiens	CDS1		R-HSA-6804266
R-HSA-417957	P2Y receptors	1	23	0.00156239	0.536662	0.536662	1	13	0.00098269	9606	Homo sapiens	TAPBP		R-HSA-417825
R-HSA-8963899	Plasma lipoprotein remodeling	2	54	0.00366823	0.53902	0.53902	3	30	0.00226775	9606	Homo sapiens	LIPG;ANGPTL4		R-HSA-6784676;R-HSA-6784628;R-HSA-8980228
R-HSA-8878166	Transcriptional regulation by RUNX2	5	147	0.00998573	0.544925	0.544925	5	84	0.00634969	9606	Homo sapiens	ITGBL1;HES1;GLI3;RUNX1		R-HSA-8939833;R-HSA-8938382;R-HSA-9008177;R-HSA-8939829;R-HSA-9008215
R-HSA-2173793	Transcriptional activity of SMAD2/SMAD3:SMAD4 heterotrimer	2	55	0.00373616	0.548888	0.548888	1	38	0.00287248	9606	Homo sapiens	CDKN2B		R-HSA-2187303
R-HSA-5654710	PI-3K cascade:FGFR3	1	24	0.00163032	0.551916	0.551916	6	7	0.000529141	9606	Homo sapiens	FGF5		R-HSA-5654709;R-HSA-5654643;R-HSA-5654640;R-HSA-5654641;R-HSA-5654705;R-HSA-5654637
R-HSA-192456	Digestion of dietary lipid	1	24	0.00163032	0.551916	0.551916	3	8	0.000604732	9606	Homo sapiens	CEL		R-HSA-192417;R-HSA-192425;R-HSA-192430
R-HSA-392517	Rap1 signalling	1	24	0.00163032	0.551916	0.551916	2	7	0.000529141	9606	Homo sapiens	RAPGEF3		R-HSA-392834;R-HSA-939265
R-HSA-2142688	Synthesis of 5-eicosatetraenoic acids	1	24	0.00163032	0.551916	0.551916	1	4	0.000302366	9606	Homo sapiens	ALOX5AP		R-HSA-265296
R-HSA-1237112	Methionine salvage pathway	1	24	0.00163032	0.551916	0.551916	1	7	0.000529141	9606	Homo sapiens	MTAP		R-HSA-1237160
R-HSA-9018896	Biosynthesis of E-series 18(S)-resolvins	1	24	0.00163032	0.551916	0.551916	1	9	0.000680324	9606	Homo sapiens	SUGCT		R-HSA-9018862
R-HSA-1606322	ZBP1(DAI) mediated induction of type I IFNs	1	24	0.00163032	0.551916	0.551916	1	11	0.000831507	9606	Homo sapiens	TLR3		R-HSA-168910
R-HSA-8964058	HDL remodeling	1	24	0.00163032	0.551916	0.551916	1	13	0.00098269	9606	Homo sapiens	LIPG		R-HSA-8980228
R-HSA-449836	Other interleukin signaling	1	24	0.00163032	0.551916	0.551916	1	17	0.00128506	9606	Homo sapiens	IFNLR1		R-HSA-448661
R-HSA-195721	Signaling by WNT	11	332	0.0225528	0.553	0.553	37	157	0.0118679	9606	Homo sapiens	HIST2H2AA3;TCF7L1;TINAGL1;TERT;SOX15;RAC2;WNT7A;PRICKLE1;EMB;SOX7;SMARCA4		R-HSA-3299569;R-HSA-3322422;R-HSA-3364026;R-HSA-3769392;R-HSA-4641231;R-HSA-3322427;R-HSA-3322424;R-HSA-3781941;R-HSA-3781943;R-HSA-3858475;R-HSA-4608855;R-HSA-3247840;R-HSA-3238691;R-HSA-4608852;R-HSA-3247843;R-HSA-4411351;R-HSA-3247844;R-HSA-8944349;R-HSA-3769391;R-HSA-3238694;R-HSA-3364014;R-HSA-5665608;R-HSA-4411357;R-HSA-8944362;R-HSA-3361751;R-HSA-4411367;R-HSA-3451153;R-HSA-4411365;R-HSA-8…
R-HSA-977225	Amyloid fiber formation	3	88	0.00597785	0.564131	0.564131	10	33	0.00249452	9606	Homo sapiens	HIST2H2AA3;SAA1;SNCA		R-HSA-976734;R-HSA-5661157;R-HSA-5660757;R-HSA-977224;R-HSA-5660752;R-HSA-5658496;R-HSA-5660753;R-HSA-977136;R-HSA-5658104;R-HSA-5661161
R-HSA-6806834	Signaling by MET	3	88	0.00597785	0.564131	0.564131	7	49	0.00370398	9606	Homo sapiens	SPINT1;LAMA1;LRIG1		R-HSA-8875431;R-HSA-8875443;R-HSA-8875490;R-HSA-8874079;R-HSA-8875374;R-HSA-6800299;R-HSA-6800200
R-HSA-373753	Nephrin family interactions	1	25	0.00169825	0.566668	0.566668	7	13	0.00098269	9606	Homo sapiens	FYN		R-HSA-532603;R-HSA-373734;R-HSA-373747;R-HSA-8981534;R-HSA-451758;R-HSA-373724;R-HSA-373727
R-HSA-6807004	Negative regulation of MET activity	1	25	0.00169825	0.566668	0.566668	4	10	0.000755915	9606	Homo sapiens	LRIG1		R-HSA-8875431;R-HSA-8875443;R-HSA-8875490;R-HSA-8875374
R-HSA-389513	CTLA4 inhibitory signaling	1	25	0.00169825	0.566668	0.566668	2	5	0.000377958	9606	Homo sapiens	FYN		R-HSA-388833;R-HSA-388829
R-HSA-2142700	Synthesis of Lipoxins (LX)	1	25	0.00169825	0.566668	0.566668	3	8	0.000604732	9606	Homo sapiens	ALOX5AP		R-HSA-2161907;R-HSA-266051;R-HSA-2161917
R-HSA-71288	Creatine metabolism	1	25	0.00169825	0.566668	0.566668	1	6	0.000453549	9606	Homo sapiens	CKMT1A;CKMT1B		R-HSA-200326
R-HSA-5693571	Nonhomologous End-Joining (NHEJ)	2	57	0.00387202	0.568177	0.568177	7	13	0.00098269	9606	Homo sapiens	POLM;GPR89B		R-HSA-5693574;R-HSA-5686900;R-HSA-5693604;R-HSA-5686704;R-HSA-5687360;R-HSA-5693599;R-HSA-5686685
R-HSA-2122947	NOTCH1 Intracellular Domain Regulates Transcription	2	57	0.00387202	0.568177	0.568177	3	18	0.00136065	9606	Homo sapiens	HES1		R-HSA-1980047;R-HSA-4396347;R-HSA-1912359
R-HSA-70268	Pyruvate metabolism	2	57	0.00387202	0.568177	0.568177	2	15	0.00113387	9606	Homo sapiens	PKP1;PDK1		R-HSA-203946;R-HSA-9011543
R-HSA-380108	Chemokine receptors bind chemokines	2	57	0.00387202	0.568177	0.568177	2	19	0.00143624	9606	Homo sapiens	CCL20;ACKR3		R-HSA-374214;R-HSA-373087
R-HSA-2162123	Synthesis of Prostaglandins (PG) and Thromboxanes (TX)	2	58	0.00393995	0.577596	0.577596	4	32	0.00241893	9606	Homo sapiens	RAB7B;PTGS1		R-HSA-140355;R-HSA-140359;R-HSA-2314678;R-HSA-265295
R-HSA-1483249	Inositol phosphate metabolism	3	90	0.00611372	0.579279	0.579279	6	71	0.005367	9606	Homo sapiens	NUDT11;INPP5D;PLCH2		R-HSA-1855165;R-HSA-1855198;R-HSA-1855221;R-HSA-2023973;R-HSA-2023971;R-HSA-1855218
R-HSA-5654704	SHC-mediated cascade:FGFR3	1	26	0.00176618	0.580936	0.580936	4	4	0.000302366	9606	Homo sapiens	FGF5		R-HSA-5654646;R-HSA-5654647;R-HSA-5654625;R-HSA-5654634
R-HSA-5627117	RHO GTPases Activate ROCKs	1	26	0.00176618	0.580936	0.580936	2	7	0.000529141	9606	Homo sapiens	LIMK2		R-HSA-419087;R-HSA-3928608
R-HSA-416572	Sema4D induced cell migration and growth-cone collapse	1	26	0.00176618	0.580936	0.580936	1	7	0.000529141	9606	Homo sapiens	LIMK2		R-HSA-419087
R-HSA-167044	Signalling to RAS	1	26	0.00176618	0.580936	0.580936	1	10	0.000755915	9606	Homo sapiens	PLEKHG5;MAPK13		R-HSA-171011
R-HSA-210991	Basigin interactions	1	26	0.00176618	0.580936	0.580936	1	10	0.000755915	9606	Homo sapiens	MMP1		R-HSA-375135
R-HSA-201681	TCF dependent signaling in response to WNT	7	216	0.0146729	0.583694	0.583694	19	71	0.005367	9606	Homo sapiens	HIST2H2AA3;TCF7L1;TERT;SOX15;EMB;SOX7;SMARCA4		R-HSA-3299569;R-HSA-3322422;R-HSA-3361751;R-HSA-4411367;R-HSA-3451153;R-HSA-3364026;R-HSA-3769392;R-HSA-3322427;R-HSA-3322424;R-HSA-5626938;R-HSA-4411372;R-HSA-201712;R-HSA-4411351;R-HSA-3769391;R-HSA-3364042;R-HSA-3364014;R-HSA-5665608;R-HSA-4411357;R-HSA-3451147
R-HSA-69541	Stabilization of p53	2	59	0.00400788	0.586864	0.586864	3	15	0.00113387	9606	Homo sapiens	CDS1;CDKN2A		R-HSA-69685;R-HSA-349426;R-HSA-6804879
R-HSA-5654706	FRS-mediated FGFR3 signaling	1	27	0.00183411	0.594735	0.594735	9	9	0.000680324	9606	Homo sapiens	FGF5		R-HSA-5654631;R-HSA-5654628;R-HSA-8941628;R-HSA-5654416;R-HSA-5654623;R-HSA-5654413;R-HSA-5654408;R-HSA-5654633;R-HSA-5654409
R-HSA-76066	RNA Polymerase III Transcription Initiation From Type 2 Promoter	1	27	0.00183411	0.594735	0.594735	4	4	0.000302366	9606	Homo sapiens	CEL		R-HSA-112150;R-HSA-83805;R-HSA-83788;R-HSA-83790
R-HSA-400451	Free fatty acids regulate insulin secretion	1	27	0.00183411	0.594735	0.594735	4	7	0.000529141	9606	Homo sapiens	GNA15		R-HSA-400023;R-HSA-416530;R-HSA-399998;R-HSA-400027
R-HSA-2033514	FGFR3 mutant receptor activation	1	27	0.00183411	0.594735	0.594735	3	9	0.000680324	9606	Homo sapiens	FGF5		R-HSA-2077420;R-HSA-2012074;R-HSA-2012073
R-HSA-9018676	Biosynthesis of D-series resolvins	1	27	0.00183411	0.594735	0.594735	2	11	0.000831507	9606	Homo sapiens	SUGCT		R-HSA-9020253;R-HSA-9020258
R-HSA-194002	Glucocorticoid biosynthesis	1	27	0.00183411	0.594735	0.594735	1	9	0.000680324	9606	Homo sapiens	HSD11B1		R-HSA-194023
R-HSA-209968	Thyroxine biosynthesis	1	27	0.00183411	0.594735	0.594735	1	11	0.000831507	9606	Homo sapiens	DUOX1		R-HSA-5693681
R-HSA-197264	Nicotinamide salvaging	2	60	0.00407581	0.595981	0.595981	2	12	0.000907098	9606	Homo sapiens	NUDT12;PARP8		R-HSA-6809287;R-HSA-8938073
R-HSA-177929	Signaling by EGFR	2	61	0.00414374	0.604946	0.604946	40	49	0.00370398	9606	Homo sapiens	LRIG1;HBEGF		R-HSA-177922;R-HSA-177923;R-HSA-177926;R-HSA-177927;R-HSA-177924;R-HSA-177925;R-HSA-177930;R-HSA-182986;R-HSA-183051;R-HSA-8951490;R-HSA-177934;R-HSA-182990;R-HSA-177935;R-HSA-183055;R-HSA-177933;R-HSA-177938;R-HSA-183058;R-HSA-182994;R-HSA-177939;R-HSA-177936;R-HSA-177937;R-HSA-182993;R-HSA-177942;R-HSA-177943;R-HSA-177941;R-HSA-183002;R-HSA-183067;R-HSA-177944;R-HSA-177945;R-HSA-8867047;R-HSA-2…
R-HSA-140877	Formation of Fibrin Clot (Clotting Cascade)	2	61	0.00414374	0.604946	0.604946	10	61	0.00461108	9606	Homo sapiens	SERPING1;F3		R-HSA-140736;R-HSA-140823;R-HSA-158357;R-HSA-9650473;R-HSA-140825;R-HSA-140777;R-HSA-140761;R-HSA-158399;R-HSA-140783;R-HSA-140748
R-HSA-109606	Intrinsic Pathway for Apoptosis	2	61	0.00414374	0.604946	0.604946	3	62	0.00468667	9606	Homo sapiens	CDKN2A;DLC1		R-HSA-139918;R-HSA-9645694;R-HSA-9645692
R-HSA-109581	Apoptosis	6	189	0.0128388	0.605047	0.605047	10	141	0.0106584	9606	Homo sapiens	SATB1;CDKN2A;DLC1;TNFSF10;PKP1;DSG3		R-HSA-139952;R-HSA-141156;R-HSA-201595;R-HSA-352268;R-HSA-3465448;R-HSA-3371359;R-HSA-139918;R-HSA-201631;R-HSA-9645694;R-HSA-9645692
R-HSA-5654689	PI-3K cascade:FGFR1	1	28	0.00190204	0.60808	0.60808	6	7	0.000529141	9606	Homo sapiens	FGF5		R-HSA-5654692;R-HSA-5654596;R-HSA-5654594;R-HSA-5654690;R-HSA-5654592;R-HSA-5654591
R-HSA-76061	RNA Polymerase III Transcription Initiation From Type 1 Promoter	1	28	0.00190204	0.60808	0.60808	4	5	0.000377958	9606	Homo sapiens	CEL		R-HSA-76054;R-HSA-76056;R-HSA-83723;R-HSA-76060
R-HSA-912694	Regulation of IFNA signaling	1	28	0.00190204	0.60808	0.60808	4	5	0.000377958	9606	Homo sapiens	RAC2		R-HSA-997311;R-HSA-997309;R-HSA-912680;R-HSA-997314
R-HSA-9670439	Signaling by phosphorylated juxtamembrane, extracellular and kinase domain KIT mutants	1	28	0.00190204	0.60808	0.60808	7	11	0.000831507	9606	Homo sapiens	FYN		R-HSA-9670418;R-HSA-9670417;R-HSA-9670416;R-HSA-9670426;R-HSA-9670414;R-HSA-9670413;R-HSA-9670412
R-HSA-9013507	NOTCH3 Activation and Transmission of Signal to the Nucleus	1	28	0.00190204	0.60808	0.60808	3	15	0.00113387	9606	Homo sapiens	DLL1		R-HSA-9013069;R-HSA-157145;R-HSA-9013284
R-HSA-977068	Termination of O-glycan biosynthesis	1	28	0.00190204	0.60808	0.60808	1	5	0.000377958	9606	Homo sapiens	ST6GALNAC2		R-HSA-981814
R-HSA-71384	Ethanol oxidation	1	28	0.00190204	0.60808	0.60808	1	8	0.000604732	9606	Homo sapiens	ACSS2		R-HSA-71735
R-HSA-5662702	Melanin biosynthesis	1	28	0.00190204	0.60808	0.60808	1	11	0.000831507	9606	Homo sapiens	AIM1		R-HSA-5662662
R-HSA-112409	RAF-independent MAPK1/3 activation	1	28	0.00190204	0.60808	0.60808	1	12	0.000907098	9606	Homo sapiens	DUSP7		R-HSA-5675376
R-HSA-2173788	Downregulation of TGF-beta receptor signaling	1	28	0.00190204	0.60808	0.60808	2	28	0.00211656	9606	Homo sapiens	EMB		R-HSA-2167924;R-HSA-178215
R-HSA-418038	Nucleotide-like (purinergic) receptors	1	28	0.00190204	0.60808	0.60808	1	15	0.00113387	9606	Homo sapiens	TAPBP		R-HSA-417825
R-HSA-189200	Cellular hexose transport	1	28	0.00190204	0.60808	0.60808	1	17	0.00128506	9606	Homo sapiens	SLC2A9		R-HSA-429036
R-HSA-141424	Amplification of signal from the kinetochores	3	94	0.00638544	0.608562	0.608562	4	4	0.000302366	9606	Homo sapiens	AIM1;DLC1;EMB		R-HSA-141409;R-HSA-141431;R-HSA-141422;R-HSA-141439
R-HSA-141444	Amplification of signal from unattached kinetochores via a MAD2 inhibitory signal	3	94	0.00638544	0.608562	0.608562	4	4	0.000302366	9606	Homo sapiens	AIM1;DLC1;EMB		R-HSA-141409;R-HSA-141431;R-HSA-141422;R-HSA-141439
R-HSA-5250924	B-WICH complex positively regulates rRNA expression	2	62	0.00421167	0.613759	0.613759	3	3	0.000226775	9606	Homo sapiens	HIST2H2AA3;ZNRD1		R-HSA-5250930;R-HSA-5250947;R-HSA-5250938
R-HSA-5654736	Signaling by FGFR1	2	62	0.00421167	0.613759	0.613759	29	48	0.00362839	9606	Homo sapiens	FGF5;FLRT2		R-HSA-5654167;R-HSA-5654165;R-HSA-5654672;R-HSA-5654673;R-HSA-5654596;R-HSA-5654149;R-HSA-5654597;R-HSA-5654594;R-HSA-5656064;R-HSA-5654592;R-HSA-5654600;R-HSA-190429;R-HSA-5654582;R-HSA-5654578;R-HSA-5654591;R-HSA-5654586;R-HSA-5654587;R-HSA-5654584;R-HSA-5654392;R-HSA-190256;R-HSA-5654692;R-HSA-5654690;R-HSA-5654560;R-HSA-5654511;R-HSA-5654575;R-HSA-5654573;R-HSA-5654571;R-HSA-8941623;R-HSA-565…
R-HSA-74160	Gene expression (Transcription)	60	1851	0.125739	0.6202	0.6202	223	996	0.0752891	9606	Homo sapiens	HIST2H2AA3;CDS1;CSF2;GLS2;DLL1;GLI3;PRDX2;CCND2;ZNRD1;SESN3;ZNF528;ZNF649;CASP1;ZNF701;HES1;ZNF700;PDK1;ZIK1;ZNF563;PRMT6;ZNF320;ZNF440;MEF2C;DAXX;TCF7L1;CDKN2B;CDKN2A;VDR;PCDH7;FOS;CEL;RUNX1;SMARCA4;AIM1;CCNG2;ITGBL1;TXNIP;ZNF699;ZNF677;ZNF556;ZNF697;ZNF433		R-HSA-8936584;R-HSA-5334097;R-HSA-8937097;R-HSA-427527;R-HSA-5334099;R-HSA-8931981;R-HSA-2187303;R-HSA-3222072;R-HSA-8951428;R-HSA-433672;R-HSA-427528;R-HSA-8877192;R-HSA-8956568;R-HSA-8937113;R-HSA-112149;R-HSA-9023132;R-HSA-8937118;R-HSA-112150;R-HSA-112153;R-HSA-112155;R-HSA-8878237;R-HSA-73757;R-HSA-8936599;R-HSA-73758;R-HSA-8936616;R-HSA-8956586;R-HSA-8878243;R-HSA-8936621;R-HSA-8938158;R-HS…
R-HSA-982772	Growth hormone receptor signaling	1	29	0.00196997	0.620987	0.620987	25	28	0.00211656	9606	Homo sapiens	GHR		R-HSA-1168789;R-HSA-982792;R-HSA-1168768;R-HSA-982810;R-HSA-1168839;R-HSA-1168777;R-HSA-1168393;R-HSA-1168456;R-HSA-982807;R-HSA-1168459;R-HSA-1168394;R-HSA-1362485;R-HSA-1169210;R-HSA-1168445;R-HSA-1168767;R-HSA-1168894;R-HSA-982778;R-HSA-1362465;R-HSA-1169188;R-HSA-1168423;R-HSA-1168809;R-HSA-1169192;R-HSA-982775;R-HSA-1168813;R-HSA-982768
R-HSA-418592	ADP signalling through P2Y purinoceptor 1	1	29	0.00196997	0.620987	0.620987	4	7	0.000529141	9606	Homo sapiens	GNA15		R-HSA-418581;R-HSA-418579;R-HSA-418576;R-HSA-428941
R-HSA-166208	mTORC1-mediated signalling	1	29	0.00196997	0.620987	0.620987	3	8	0.000604732	9606	Homo sapiens	FKBP1B		R-HSA-165718;R-HSA-9679044;R-HSA-165692
R-HSA-428930	Thromboxane signalling through TP receptor	1	29	0.00196997	0.620987	0.620987	3	8	0.000604732	9606	Homo sapiens	GNA15		R-HSA-428752;R-HSA-428750;R-HSA-428749
R-HSA-1855167	Synthesis of pyrophosphates in the cytosol	1	29	0.00196997	0.620987	0.620987	4	15	0.00113387	9606	Homo sapiens	NUDT11		R-HSA-1855165;R-HSA-1855198;R-HSA-2023973;R-HSA-2023971
R-HSA-392451	G beta:gamma signalling through PI3Kgamma	1	29	0.00196997	0.620987	0.620987	1	4	0.000302366	9606	Homo sapiens	PDK1		R-HSA-9603279
R-HSA-164952	The role of Nef in HIV-1 replication and disease pathogenesis	1	29	0.00196997	0.620987	0.620987	1	20	0.00151183	9606	Homo sapiens	FYN		R-HSA-200908
R-HSA-73772	RNA Polymerase I Promoter Escape	2	64	0.00434753	0.630933	0.630933	2	2	0.000151183	9606	Homo sapiens	HIST2H2AA3;ZNRD1		R-HSA-73769;R-HSA-74986
R-HSA-5654688	SHC-mediated cascade:FGFR1	1	30	0.00203791	0.633469	0.633469	4	4	0.000302366	9606	Homo sapiens	FGF5		R-HSA-5654582;R-HSA-5654597;R-HSA-5654573;R-HSA-5654600
R-HSA-420029	Tight junction interactions	1	30	0.00203791	0.633469	0.633469	1	3	0.000226775	9606	Homo sapiens	CLDN7		R-HSA-420019
R-HSA-8963889	Assembly of active LPL and LIPC lipase complexes	1	30	0.00203791	0.633469	0.633469	2	12	0.000907098	9606	Homo sapiens	ANGPTL4		R-HSA-6784676;R-HSA-6784628
R-HSA-181430	Norepinephrine Neurotransmitter Release Cycle	1	30	0.00203791	0.633469	0.633469	1	6	0.000453549	9606	Homo sapiens	MAOA		R-HSA-374909
R-HSA-5621575	CD209 (DC-SIGN) signaling	1	30	0.00203791	0.633469	0.633469	1	11	0.000831507	9606	Homo sapiens	FYN		R-HSA-5624486
R-HSA-8862803	Deregulated CDK5 triggers multiple neurodegenerative pathways in Alzheimer's disease models	1	30	0.00203791	0.633469	0.633469	1	22	0.00166301	9606	Homo sapiens	PRDX2		R-HSA-8868573
R-HSA-8863678	Neurodegenerative Diseases	1	30	0.00203791	0.633469	0.633469	1	22	0.00166301	9606	Homo sapiens	PRDX2		R-HSA-8868573
R-HSA-5621480	Dectin-2 family	2	65	0.00441546	0.639295	0.639295	6	12	0.000907098	9606	Homo sapiens	SYK;FYN		R-HSA-5621366;R-HSA-5621347;R-HSA-5621363;R-HSA-5621356;R-HSA-5621355;R-HSA-5621370
R-HSA-3299685	Detoxification of Reactive Oxygen Species	2	65	0.00441546	0.639295	0.639295	2	34	0.00257011	9606	Homo sapiens	PRDX2;NCF2		R-HSA-1222376;R-HSA-3341343
R-HSA-5654693	FRS-mediated FGFR1 signaling	1	31	0.00210584	0.645541	0.645541	9	9	0.000680324	9606	Homo sapiens	FGF5		R-HSA-5654578;R-HSA-5654575;R-HSA-5654586;R-HSA-5654587;R-HSA-5654571;R-HSA-5654584;R-HSA-5654392;R-HSA-8941623;R-HSA-5654569
R-HSA-3000157	Laminin interactions	1	31	0.00210584	0.645541	0.645541	9	15	0.00113387	9606	Homo sapiens	LAMA1		R-HSA-216051;R-HSA-2426676;R-HSA-2328145;R-HSA-4084507;R-HSA-2426450;R-HSA-2396083;R-HSA-2426530;R-HSA-4084505;R-HSA-2327803
R-HSA-1971475	A tetrasaccharide linker sequence is required for GAG synthesis	1	31	0.00210584	0.645541	0.645541	1	5	0.000377958	9606	Homo sapiens	XYLT1		R-HSA-1878002
R-HSA-3214842	HDMs demethylate histones	1	31	0.00210584	0.645541	0.645541	2	17	0.00128506	9606	Homo sapiens	ARID5B		R-HSA-4724284;R-HSA-5661115
R-HSA-6783589	Interleukin-6 family signaling	1	31	0.00210584	0.645541	0.645541	1	34	0.00257011	9606	Homo sapiens	IL31RA		R-HSA-448660
R-HSA-1433557	Signaling by SCF-KIT	2	66	0.00448339	0.647507	0.647507	20	39	0.00294807	9606	Homo sapiens	FAM83F;FYN		R-HSA-1433428;R-HSA-205319;R-HSA-1433488;R-HSA-1433456;R-HSA-1562641;R-HSA-1433501;R-HSA-1470012;R-HSA-1470010;R-HSA-1472121;R-HSA-1470009;R-HSA-205234;R-HSA-1433542;R-HSA-205238;R-HSA-205205;R-HSA-1433506;R-HSA-1433454;R-HSA-1433451;R-HSA-1433418;R-HSA-1433514;R-HSA-205244
R-HSA-70263	Gluconeogenesis	2	66	0.00448339	0.647507	0.647507	2	26	0.00196538	9606	Homo sapiens	SLC37A2;ALDOC		R-HSA-3257122;R-HSA-71495
R-HSA-390466	Chaperonin-mediated protein folding	3	100	0.00679302	0.649874	0.649874	2	19	0.00143624	9606	Homo sapiens	EFNB3;SPHK1;SIK1		R-HSA-390470;R-HSA-391266
R-HSA-5693565	Recruitment and ATM-mediated phosphorylation of repair and signaling proteins at DNA double strand breaks	2	67	0.00455132	0.65557	0.65557	7	39	0.00294807	9606	Homo sapiens	CDS1;EYA2		R-HSA-5683735;R-HSA-69891;R-HSA-5683792;R-HSA-5683774;R-HSA-5683967;R-HSA-5683964;R-HSA-5683801
R-HSA-977443	GABA receptor activation	2	67	0.00455132	0.65557	0.65557	2	12	0.000907098	9606	Homo sapiens	KCNJ5;KCNJ15		R-HSA-1013020;R-HSA-1013012
R-HSA-186712	Regulation of beta-cell development	2	67	0.00455132	0.65557	0.65557	2	26	0.00196538	9606	Homo sapiens	HES1		R-HSA-1980047;R-HSA-210836
R-HSA-6802957	Oncogenic MAPK signaling	3	101	0.00686095	0.65645	0.65645	26	46	0.00347721	9606	Homo sapiens	CNKSR1;ESRP1;DUSP7		R-HSA-6802919;R-HSA-9656211;R-HSA-6802918;R-HSA-9656209;R-HSA-9652816;R-HSA-9656215;R-HSA-6802914;R-HSA-6803234;R-HSA-9656214;R-HSA-6803233;R-HSA-6802912;R-HSA-6802927;R-HSA-6802926;R-HSA-6802925;R-HSA-6802922;R-HSA-6802921;R-HSA-6802935;R-HSA-6802934;R-HSA-6802933;R-HSA-6802932;R-HSA-6802943;R-HSA-6802942;R-HSA-6802911;R-HSA-6802910;R-HSA-6803230;R-HSA-6803227
R-HSA-5689901	Metalloprotease DUBs	1	32	0.00217377	0.657217	0.657217	2	6	0.000453549	9606	Homo sapiens	HIST2H2AA3		R-HSA-5691381;R-HSA-5691411
R-HSA-5357769	Caspase activation via extrinsic apoptotic signalling pathway	1	32	0.00217377	0.657217	0.657217	4	17	0.00128506	9606	Homo sapiens	TNFSF10		R-HSA-139952;R-HSA-141156;R-HSA-3465448;R-HSA-3371359
R-HSA-8874081	MET activates PTK2 signaling	1	32	0.00217377	0.657217	0.657217	1	5	0.000377958	9606	Homo sapiens	LAMA1		R-HSA-8874079
R-HSA-2122948	Activated NOTCH1 Transmits Signal to the Nucleus	1	32	0.00217377	0.657217	0.657217	4	21	0.00158742	9606	Homo sapiens	DLL1		R-HSA-157632;R-HSA-1980074;R-HSA-1980138;R-HSA-1980039
R-HSA-70635	Urea cycle	1	32	0.00217377	0.657217	0.657217	1	8	0.000604732	9606	Homo sapiens	ARG2		R-HSA-452036
R-HSA-5674400	Constitutive Signaling by AKT1 E17K in Cancer	1	32	0.00217377	0.657217	0.657217	2	18	0.00136065	9606	Homo sapiens	PDK1		R-HSA-2243937;R-HSA-2243942
R-HSA-400685	Sema4D in semaphorin signaling	1	32	0.00217377	0.657217	0.657217	1	13	0.00098269	9606	Homo sapiens	LIMK2		R-HSA-419087
R-HSA-69273	Cyclin A/B1/B2 associated events during G2/M transition	1	32	0.00217377	0.657217	0.657217	1	25	0.00188979	9606	Homo sapiens	EMB		R-HSA-170072
R-HSA-352230	Amino acid transport across the plasma membrane	2	68	0.00461925	0.663485	0.663485	2	36	0.00272129	9606	Homo sapiens	SLC6A15;ABAT;SLC38A5		R-HSA-352182;R-HSA-352059
R-HSA-73863	RNA Polymerase I Transcription Termination	1	33	0.0022417	0.668508	0.668508	3	4	0.000302366	9606	Homo sapiens	ZNRD1		R-HSA-74993;R-HSA-74992;R-HSA-74994
R-HSA-8850843	Phosphate bond hydrolysis by NTPDase proteins	1	33	0.0022417	0.668508	0.668508	2	12	0.000907098	9606	Homo sapiens	ENTPD3		R-HSA-8851110;R-HSA-8851129
R-HSA-75109	Triglyceride biosynthesis	1	33	0.0022417	0.668508	0.668508	1	7	0.000529141	9606	Homo sapiens	FGGY		R-HSA-75887
R-HSA-140837	Intrinsic Pathway of Fibrin Clot Formation	1	33	0.0022417	0.668508	0.668508	3	24	0.0018142	9606	Homo sapiens	SERPING1		R-HSA-158357;R-HSA-9650473;R-HSA-158399
R-HSA-9018679	Biosynthesis of EPA-derived SPMs	1	33	0.0022417	0.668508	0.668508	2	17	0.00128506	9606	Homo sapiens	SUGCT		R-HSA-9018877;R-HSA-9018862
R-HSA-901032	ER Quality Control Compartment (ERQC)	1	33	0.0022417	0.668508	0.668508	1	9	0.000680324	9606	Homo sapiens	LIMK2		R-HSA-8867288
R-HSA-983695	Antigen activates B Cell Receptor (BCR) leading to generation of second messengers	3	103	0.00699681	0.669333	0.669333	11	25	0.00188979	9606	Homo sapiens	SYK;DAPP1;FYN		R-HSA-9606162;R-HSA-9606163;R-HSA-983709;R-HSA-983707;R-HSA-9606151;R-HSA-9606884;R-HSA-983703;R-HSA-1112666;R-HSA-983700;R-HSA-9606894;R-HSA-9606159
R-HSA-180786	Extension of Telomeres	2	69	0.00468718	0.671253	0.671253	7	28	0.00211656	9606	Homo sapiens	EFNB3;TERT		R-HSA-163090;R-HSA-163120;R-HSA-163099;R-HSA-163096;R-HSA-164616;R-HSA-164617;R-HSA-164620
R-HSA-5578775	Ion homeostasis	2	69	0.00468718	0.671253	0.671253	3	16	0.00120946	9606	Homo sapiens	FXYD3;FKBP1B		R-HSA-9684068;R-HSA-2855020;R-HSA-936897
R-HSA-5621481	C-type lectin receptors (CLRs)	6	203	0.0137898	0.672619	0.672619	12	68	0.00514022	9606	Homo sapiens	SYK;IL1B;FYN;PDK1		R-HSA-5660663;R-HSA-5621366;R-HSA-5624486;R-HSA-5607745;R-HSA-202534;R-HSA-5621347;R-HSA-5621363;R-HSA-5660622;R-HSA-5621356;R-HSA-5621355;R-HSA-5607738;R-HSA-5621370
R-HSA-422475	Axon guidance	18	586	0.0398071	0.674741	0.674741	137	298	0.0225263	9606	Homo sapiens	SEMA4A;SEMA7A;LAMA1;LIMK2;PLEKHG5;TREM2;MAPK13;EFNB3;ARTN;RPS6KA2;PLXNB3;PLXNA2;PAK6;FYN;SLIT2;SRGAP3;EPHA1		R-HSA-3928633;R-HSA-3928632;R-HSA-3928639;R-HSA-3928627;R-HSA-419087;R-HSA-3928625;R-HSA-3928624;R-HSA-3928631;R-HSA-3928628;R-HSA-3928617;R-HSA-3928623;R-HSA-3928610;R-HSA-8986258;R-HSA-3928608;R-HSA-3928615;R-HSA-3928614;R-HSA-3928612;R-HSA-451366;R-HSA-3928602;R-HSA-3928601;R-HSA-3928600;R-HSA-3928607;R-HSA-418850;R-HSA-3928604;R-HSA-434990;R-HSA-3928595;R-HSA-3928594;R-HSA-434989;R-HSA-392859…
R-HSA-73886	Chromosome Maintenance	4	138	0.00937436	0.67751	0.67751	15	38	0.00287248	9606	Homo sapiens	HIST2H2AA3;DAXX;EFNB3;TERT		R-HSA-9670101;R-HSA-606287;R-HSA-181450;R-HSA-164616;R-HSA-164617;R-HSA-164620;R-HSA-163090;R-HSA-9670114;R-HSA-163120;R-HSA-9670149;R-HSA-606289;R-HSA-163099;R-HSA-163096;R-HSA-176700;R-HSA-9007926
R-HSA-375165	NCAM signaling for neurite out-growth	2	70	0.00475511	0.678876	0.678876	9	23	0.0017386	9606	Homo sapiens	ARTN;FYN		R-HSA-392053;R-HSA-392054;R-HSA-392051;R-HSA-391868;R-HSA-391871;R-HSA-391865;R-HSA-375144;R-HSA-391867;R-HSA-391866
R-HSA-69563	p53-Dependent G1 DNA Damage Response	2	70	0.00475511	0.678876	0.678876	3	22	0.00166301	9606	Homo sapiens	CDS1;CDKN2A		R-HSA-69685;R-HSA-349426;R-HSA-6804879
R-HSA-69580	p53-Dependent G1/S DNA damage checkpoint	2	70	0.00475511	0.678876	0.678876	3	22	0.00166301	9606	Homo sapiens	CDS1;CDKN2A		R-HSA-69685;R-HSA-349426;R-HSA-6804879
R-HSA-171306	Packaging Of Telomere Ends	1	34	0.00230963	0.679429	0.679429	2	2	0.000151183	9606	Homo sapiens	HIST2H2AA3		R-HSA-181450;R-HSA-176700
R-HSA-73728	RNA Polymerase I Promoter Opening	1	34	0.00230963	0.679429	0.679429	1	2	0.000151183	9606	Homo sapiens	HIST2H2AA3		R-HSA-73718
R-HSA-5576892	Phase 0 - rapid depolarisation	1	34	0.00230963	0.679429	0.679429	1	2	0.000151183	9606	Homo sapiens	FGF11		R-HSA-5576895
R-HSA-5260271	Diseases of Immune System	1	34	0.00230963	0.679429	0.679429	4	15	0.00113387	9606	Homo sapiens	TLR3		R-HSA-5602549;R-HSA-5602624;R-HSA-5607838;R-HSA-5602712
R-HSA-5602358	Diseases associated with the TLR signaling cascade	1	34	0.00230963	0.679429	0.679429	4	15	0.00113387	9606	Homo sapiens	TLR3		R-HSA-5602549;R-HSA-5602624;R-HSA-5607838;R-HSA-5602712
R-HSA-5654732	Negative regulation of FGFR3 signaling	1	34	0.00230963	0.679429	0.679429	3	14	0.00105828	9606	Homo sapiens	FGF5		R-HSA-5654679;R-HSA-5654565;R-HSA-5654730
R-HSA-6790901	rRNA modification in the nucleus and cytosol	2	71	0.00482304	0.686354	0.686354	2	8	0.000604732	9606	Homo sapiens	SIK1;PWP2		R-HSA-6790907;R-HSA-6790906
R-HSA-9675108	Nervous system development	19	622	0.0422526	0.686912	0.686912	141	324	0.0244916	9606	Homo sapiens	SEMA4A;SEMA7A;LAMA1;LIMK2;PLEKHG5;TREM2;MAPK13;SMARCA4;EFNB3;ARTN;RPS6KA2;PLXNB3;PLXNA2;PAK6;FYN;SLIT2;SRGAP3;EPHA1		R-HSA-3928633;R-HSA-3928632;R-HSA-3928639;R-HSA-3928627;R-HSA-419087;R-HSA-3928625;R-HSA-3928624;R-HSA-3928631;R-HSA-3928628;R-HSA-3928617;R-HSA-3928623;R-HSA-3928610;R-HSA-8986258;R-HSA-3928608;R-HSA-3928615;R-HSA-3928614;R-HSA-3928612;R-HSA-451366;R-HSA-3928602;R-HSA-3928601;R-HSA-3928600;R-HSA-3928607;R-HSA-418850;R-HSA-3928604;R-HSA-434990;R-HSA-3928595;R-HSA-3928594;R-HSA-434989;R-HSA-392859…
R-HSA-391251	Protein folding	3	106	0.0072006	0.687989	0.687989	2	28	0.00211656	9606	Homo sapiens	EFNB3;SPHK1;SIK1		R-HSA-390470;R-HSA-391266
R-HSA-5654708	Downstream signaling of activated FGFR3	1	35	0.00237756	0.68999	0.68999	22	23	0.0017386	9606	Homo sapiens	FGF5		R-HSA-5654646;R-HSA-5654647;R-HSA-5654709;R-HSA-5654643;R-HSA-5654224;R-HSA-5654640;R-HSA-5654416;R-HSA-5654641;R-HSA-5654705;R-HSA-5654623;R-HSA-5654631;R-HSA-5654148;R-HSA-5654628;R-HSA-8941628;R-HSA-5654625;R-HSA-5654222;R-HSA-5654637;R-HSA-5654413;R-HSA-5654634;R-HSA-5654408;R-HSA-5654633;R-HSA-5654409
R-HSA-9665686	Signaling by ERBB2 TMD/JMD mutants	1	35	0.00237756	0.68999	0.68999	6	13	0.00098269	9606	Homo sapiens	HBEGF		R-HSA-9665699;R-HSA-9665697;R-HSA-9665701;R-HSA-9665700;R-HSA-9665705;R-HSA-9665709
R-HSA-456926	Thrombin signalling through proteinase activated receptors (PARs)	1	35	0.00237756	0.68999	0.68999	3	14	0.00105828	9606	Homo sapiens	GNA15		R-HSA-396996;R-HSA-397835;R-HSA-114558
R-HSA-5656169	Termination of translesion DNA synthesis	1	35	0.00237756	0.68999	0.68999	1	9	0.000680324	9606	Homo sapiens	UBA7		R-HSA-5653754
R-HSA-69615	G1/S DNA Damage Checkpoints	2	72	0.00489097	0.693688	0.693688	4	26	0.00196538	9606	Homo sapiens	CDS1;CDKN2A		R-HSA-69685;R-HSA-349426;R-HSA-6804879;R-HSA-69608
R-HSA-5362517	Signaling by Retinoic Acid	2	72	0.00489097	0.693688	0.693688	1	21	0.00158742	9606	Homo sapiens	PKP1;PDK1		R-HSA-203946
R-HSA-2730905	Role of LAT2/NTAL/LAB on calcium mobilization	3	107	0.00726853	0.69403	0.69403	3	7	0.000529141	9606	Homo sapiens	SYK;FYN;PDK1		R-HSA-2730860;R-HSA-202164;R-HSA-2730884
R-HSA-1296071	Potassium Channels	3	107	0.00726853	0.69403	0.69403	3	19	0.00143624	9606	Homo sapiens	KCNJ5;KCNJ15;FGFR2		R-HSA-1013020;R-HSA-1013012;R-HSA-1299359
R-HSA-162582	Signal Transduction	110	3423	0.232525	0.697133	0.697133	570	2408	0.182024	9606	Homo sapiens	CSF2;NCF2;PLAT;IL1RAP;ZBTB22;FGF5;HTR7;ARHGAP40;SOX15;RPS6KA2;TNFSF10;IL13RA2;SOX7;PDK1;IER3;MEF2C;FST;FLT3LG;PGF;RUNX1;SPINT1;PKP1;S100A9;S100A8;KHDRBS3;LPAR3;ADRB2;ARHGAP22;HCAR2;HCAR3;KLC3;FAM83F;FLRT2;TERT;STAP2;SRGAP3;EGR1;NGFR;ARHGEF35;INHBA;ARHGAP25;SMARCA4;ARTN;SNAI2;FGFR2;HIST2H2AA3;ARHGAP8;TINAGL1;GLI3;MECOM;RAC2;EMB;AASS;SYK;MMP1;SPHK1;PLEKHG5;ARAP2;FOS;F3;CDYL2;DUSP7;TAPBP;CNKSR1;AIM1…		R-HSA-5654614;R-HSA-5654615;R-HSA-171011;R-HSA-114688;R-HSA-5654612;R-HSA-9632918;R-HSA-141316;R-HSA-2187303;R-HSA-5654608;R-HSA-1562641;R-HSA-3296309;R-HSA-5654622;R-HSA-3769392;R-HSA-5654623;R-HSA-5654620;R-HSA-5654618;R-HSA-3858475;R-HSA-5654596;R-HSA-5654597;R-HSA-5654594;R-HSA-3769391;R-HSA-203797;R-HSA-5654592;R-HSA-8937631;R-HSA-9632906;R-HSA-1250315;R-HSA-5654607;R-HSA-5654605;R-HSA-21975…
R-HSA-381340	Transcriptional regulation of white adipocyte differentiation	3	108	0.00733646	0.699983	0.699983	2	18	0.00136065	9606	Homo sapiens	ADIRF;ANGPTL4		R-HSA-560473;R-HSA-381283
R-HSA-5334118	DNA methylation	1	36	0.00244549	0.700204	0.700204	7	7	0.000529141	9606	Homo sapiens	HIST2H2AA3		R-HSA-5334097;R-HSA-5334160;R-HSA-5334099;R-HSA-5334179;R-HSA-5334164;R-HSA-5334151;R-HSA-5334152
R-HSA-1250196	SHC1 events in ERBB2 signaling	1	36	0.00244549	0.700204	0.700204	4	6	0.000453549	9606	Homo sapiens	HBEGF		R-HSA-1250195;R-HSA-1250486;R-HSA-1963578;R-HSA-1250463
R-HSA-76046	RNA Polymerase III Transcription Initiation	1	36	0.00244549	0.700204	0.700204	8	13	0.00098269	9606	Homo sapiens	CEL		R-HSA-112150;R-HSA-76054;R-HSA-76056;R-HSA-83723;R-HSA-83805;R-HSA-83788;R-HSA-76060;R-HSA-83790
R-HSA-9687139	Aberrant regulation of mitotic cell cycle due to RB1 defects	1	36	0.00244549	0.700204	0.700204	1	3	0.000226775	9606	Homo sapiens	CCND2		R-HSA-9659782
R-HSA-9008059	Interleukin-37 signaling	1	36	0.00244549	0.700204	0.700204	3	14	0.00105828	9606	Homo sapiens	CASP1		R-HSA-9012556;R-HSA-9012542;R-HSA-9012689
R-HSA-8863795	Downregulation of ERBB2 signaling	1	36	0.00244549	0.700204	0.700204	2	14	0.00105828	9606	Homo sapiens	HBEGF		R-HSA-1963563;R-HSA-8863804
R-HSA-9683610	Maturation of nucleoprotein	1	36	0.00244549	0.700204	0.700204	1	9	0.000680324	9606	Homo sapiens	PARP8		R-HSA-9686061
R-HSA-9694631	Maturation of nucleoprotein	1	36	0.00244549	0.700204	0.700204	1	9	0.000680324	9606	Homo sapiens	PARP8		R-HSA-9694773
R-HSA-888590	GABA synthesis, release, reuptake and degradation	1	36	0.00244549	0.700204	0.700204	1	10	0.000755915	9606	Homo sapiens	ABAT		R-HSA-916855
R-HSA-391903	Eicosanoid ligand-binding receptors	1	36	0.00244549	0.700204	0.700204	1	14	0.00105828	9606	Homo sapiens	PTGER4		R-HSA-391940
R-HSA-114452	Activation of BH3-only proteins	1	36	0.00244549	0.700204	0.700204	1	19	0.00143624	9606	Homo sapiens	DLC1		R-HSA-139918
R-HSA-6802952	Signaling by BRAF and RAF fusions	2	73	0.0049589	0.700881	0.700881	5	5	0.000377958	9606	Homo sapiens	CNKSR1;ESRP1		R-HSA-6802935;R-HSA-6802934;R-HSA-6802933;R-HSA-6802932;R-HSA-6802927
R-HSA-9683701	Translation of structural proteins	2	73	0.0049589	0.700881	0.700881	2	37	0.00279689	9606	Homo sapiens	ST6GALNAC2;PARP8		R-HSA-9683769;R-HSA-9686061
R-HSA-5576891	Cardiac conduction	4	143	0.00971401	0.703945	0.703945	5	27	0.00204097	9606	Homo sapiens	FXYD3;FKBP1B;FGF11;FGFR2		R-HSA-9684068;R-HSA-2855020;R-HSA-5576895;R-HSA-5578910;R-HSA-936897
R-HSA-5633007	Regulation of TP53 Activity	5	178	0.0120916	0.70968	0.70968	11	98	0.00740797	9606	Homo sapiens	CDS1;AIM1;DAXX;CDKN2A;PDK1		R-HSA-6804998;R-HSA-6805126;R-HSA-6804996;R-HSA-69685;R-HSA-6805122;R-HSA-6795473;R-HSA-349426;R-HSA-6804879;R-HSA-3222072;R-HSA-6804266;R-HSA-3215295
R-HSA-182971	EGFR downregulation	1	37	0.00251342	0.710082	0.710082	18	22	0.00166301	9606	Homo sapiens	HBEGF		R-HSA-8867047;R-HSA-183072;R-HSA-8867044;R-HSA-8867041;R-HSA-182986;R-HSA-183051;R-HSA-8951490;R-HSA-182990;R-HSA-183055;R-HSA-183084;R-HSA-183058;R-HSA-182994;R-HSA-183089;R-HSA-182993;R-HSA-183002;R-HSA-183067;R-HSA-182969;R-HSA-183036
R-HSA-5694530	Cargo concentration in the ER	1	37	0.00251342	0.710082	0.710082	2	12	0.000907098	9606	Homo sapiens	SERPINA1		R-HSA-5694428;R-HSA-5694522
R-HSA-2022854	Keratan sulfate biosynthesis	1	37	0.00251342	0.710082	0.710082	1	9	0.000680324	9606	Homo sapiens	CHST2		R-HSA-2046222
R-HSA-203615	eNOS activation	1	37	0.00251342	0.710082	0.710082	2	20	0.00151183	9606	Homo sapiens	CYGB		R-HSA-5340226;R-HSA-5340214
R-HSA-9614085	FOXO-mediated transcription	3	110	0.00747232	0.711623	0.711623	3	85	0.00642528	9606	Homo sapiens	CCNG2;TXNIP		R-HSA-9617735;R-HSA-9620837;R-HSA-9620828
R-HSA-5693606	DNA Double Strand Break Response	2	75	0.00509476	0.714845	0.714845	7	48	0.00362839	9606	Homo sapiens	CDS1;EYA2		R-HSA-5683735;R-HSA-69891;R-HSA-5683792;R-HSA-5683774;R-HSA-5683967;R-HSA-5683964;R-HSA-5683801
R-HSA-69618	Mitotic Spindle Checkpoint	3	111	0.00754025	0.717312	0.717312	4	7	0.000529141	9606	Homo sapiens	AIM1;DLC1;EMB		R-HSA-141409;R-HSA-141431;R-HSA-141422;R-HSA-141439
R-HSA-199991	Membrane Trafficking	20	666	0.0452415	0.718029	0.718029	51	219	0.0165545	9606	Homo sapiens	DENND2C;SERPINA1;PCDH7;SYTL1;ADRB2;GJB2;KLC3;ALS2CL;GJB4;GJB3;GJA5;DLC1;GORASP1;GJB5;RAB38;RAB7B;IL7R;HBEGF		R-HSA-8868230;R-HSA-5694418;R-HSA-5694417;R-HSA-5694428;R-HSA-8868236;R-HSA-8877451;R-HSA-8847883;R-HSA-8847880;R-HSA-8876191;R-HSA-8871194;R-HSA-8871193;R-HSA-5694409;R-HSA-8867756;R-HSA-8868651;R-HSA-8867754;R-HSA-8868648;R-HSA-5694439;R-HSA-8868661;R-HSA-8868660;R-HSA-8868659;R-HSA-8868658;R-HSA-5694446;R-HSA-8869438;R-HSA-8854329;R-HSA-5694441;R-HSA-8875320;R-HSA-8849350;R-HSA-1629787;R-HSA-6…
R-HSA-936837	Ion transport by P-type ATPases	2	76	0.00516269	0.72162	0.72162	4	15	0.00113387	9606	Homo sapiens	FXYD3;ATP10D		R-HSA-9684068;R-HSA-947591;R-HSA-939763;R-HSA-936897
R-HSA-204005	COPII-mediated vesicle transport	2	77	0.00523062	0.728259	0.728259	10	16	0.00120946	9606	Homo sapiens	SERPINA1;GORASP1		R-HSA-5694439;R-HSA-5694418;R-HSA-203973;R-HSA-5694417;R-HSA-5694446;R-HSA-5694527;R-HSA-204008;R-HSA-5694522;R-HSA-5694441;R-HSA-5694409
R-HSA-9668328	Sealing of the nuclear envelope (NE) by ESCRT-III	1	39	0.00264928	0.728875	0.728875	5	7	0.000529141	9606	Homo sapiens	PLEKHG5		R-HSA-9668419;R-HSA-9668389;R-HSA-9668405;R-HSA-9668395;R-HSA-9668415
R-HSA-5654726	Negative regulation of FGFR1 signaling	1	39	0.00264928	0.728875	0.728875	3	15	0.00113387	9606	Homo sapiens	FGF5		R-HSA-5654672;R-HSA-5654560;R-HSA-5654673
R-HSA-110330	Recognition and association of DNA glycosylase with site containing an affected purine	1	39	0.00264928	0.728875	0.728875	2	10	0.000755915	9606	Homo sapiens	HIST2H2AA3		R-HSA-9629195;R-HSA-9629373
R-HSA-445989	TAK1 activates NFkB by phosphorylation and activation of IKKs complex	1	39	0.00264928	0.728875	0.728875	1	5	0.000377958	9606	Homo sapiens	SAA1		R-HSA-168166
R-HSA-9619665	EGR2 and SOX10-mediated initiation of Schwann cell myelination	1	39	0.00264928	0.728875	0.728875	4	26	0.00196538	9606	Homo sapiens	SMARCA4		R-HSA-9614787;R-HSA-9613648;R-HSA-9614790;R-HSA-9613644
R-HSA-2408508	Metabolism of ingested SeMet, Sec, MeSec into H2Se	1	39	0.00264928	0.728875	0.728875	1	10	0.000755915	9606	Homo sapiens	CBSL		R-HSA-2408559
R-HSA-9022692	Regulation of MECP2 expression and activity	1	39	0.00264928	0.728875	0.728875	1	14	0.00105828	9606	Homo sapiens	AIM1		R-HSA-9023132
R-HSA-397795	G-protein beta:gamma signalling	1	39	0.00264928	0.728875	0.728875	1	15	0.00113387	9606	Homo sapiens	PDK1		R-HSA-9603279
R-HSA-416476	G alpha (q) signalling events	8	283	0.0192242	0.729493	0.729493	23	35	0.0026457	9606	Homo sapiens	GNA15;RPS6KA2;PTAFR;SAA1;LPAR3;PCDH1;HBEGF;TAPBP		R-HSA-8982025;R-HSA-416358;R-HSA-114688;R-HSA-416516;R-HSA-749448;R-HSA-8982026;R-HSA-749452;R-HSA-8982017;R-HSA-398188;R-HSA-2179402;R-HSA-400586;R-HSA-379048;R-HSA-2179407;R-HSA-8964280;R-HSA-418582;R-HSA-199895;R-HSA-8964284;R-HSA-2179415;R-HSA-416510;R-HSA-198746;R-HSA-2179387;R-HSA-750993;R-HSA-8964340
R-HSA-3108232	SUMO E3 ligases SUMOylate target proteins	5	183	0.0124312	0.731894	0.731894	7	131	0.00990249	9606	Homo sapiens	AIM1;DAXX;SATB1;CDKN2A;VDR		R-HSA-4085992;R-HSA-4546387;R-HSA-4615905;R-HSA-2997706;R-HSA-4615839;R-HSA-4568846;R-HSA-4655355
R-HSA-1227986	Signaling by ERBB2	2	78	0.00529855	0.734763	0.734763	18	46	0.00347721	9606	Homo sapiens	FYN;HBEGF		R-HSA-1963581;R-HSA-1250195;R-HSA-8848005;R-HSA-1963582;R-HSA-6785636;R-HSA-1250486;R-HSA-1963578;R-HSA-1306969;R-HSA-1250463;R-HSA-1306972;R-HSA-1306979;R-HSA-1963563;R-HSA-6785648;R-HSA-1963589;R-HSA-1250346;R-HSA-8863804;R-HSA-8847995;R-HSA-1963586
R-HSA-5357801	Programmed Cell Death	6	218	0.0148088	0.736308	0.736308	13	175	0.0132285	9606	Homo sapiens	SATB1;CDKN2A;DLC1;TNFSF10;PKP1;DSG3		R-HSA-3465429;R-HSA-141156;R-HSA-352268;R-HSA-3371359;R-HSA-139918;R-HSA-9645694;R-HSA-9645692;R-HSA-139952;R-HSA-5675456;R-HSA-201595;R-HSA-5213462;R-HSA-3465448;R-HSA-201631
R-HSA-4090294	SUMOylation of intracellular receptors	1	40	0.00271721	0.73781	0.73781	1	25	0.00188979	9606	Homo sapiens	VDR		R-HSA-4546387
R-HSA-9006931	Signaling by Nuclear Receptors	11	385	0.0261531	0.740116	0.740116	31	191	0.014438	9606	Homo sapiens	HIST2H2AA3;MMP1;SPHK1;PKP1;FOS;EMB;RUNX1;HBEGF;PDK1		R-HSA-9624272;R-HSA-9632918;R-HSA-9625814;R-HSA-8931981;R-HSA-9011983;R-HSA-9632858;R-HSA-8932033;R-HSA-437195;R-HSA-8932037;R-HSA-437192;R-HSA-9011975;R-HSA-9009371;R-HSA-9625479;R-HSA-9632906;R-HSA-9625482;R-HSA-9632910;R-HSA-9625487;R-HSA-9009065;R-HSA-8932076;R-HSA-9011949;R-HSA-9011950;R-HSA-203946;R-HSA-9012000;R-HSA-9009378;R-HSA-9625465;R-HSA-9011966;R-HSA-9011952;R-HSA-9632873;R-HSA-8932…
R-HSA-8856825	Cargo recognition for clathrin-mediated endocytosis	3	116	0.0078799	0.744456	0.744456	4	15	0.00113387	9606	Homo sapiens	ADRB2;IL7R;HBEGF		R-HSA-8866279;R-HSA-8866277;R-HSA-8866269;R-HSA-8866283
R-HSA-5663213	RHO GTPases Activate WASPs and WAVEs	1	41	0.00278514	0.746451	0.746451	6	10	0.000755915	9606	Homo sapiens	WASF3		R-HSA-2130194;R-HSA-2029469;R-HSA-2029466;R-HSA-442592;R-HSA-2029465;R-HSA-2197690
R-HSA-5675482	Regulation of necroptotic cell death	1	41	0.00278514	0.746451	0.746451	2	18	0.00136065	9606	Homo sapiens	TNFSF10		R-HSA-3465429;R-HSA-5675456
R-HSA-9694548	Maturation of spike protein	1	41	0.00278514	0.746451	0.746451	1	11	0.000831507	9606	Homo sapiens	ST6GALNAC2		R-HSA-9697018
R-HSA-202131	Metabolism of nitric oxide: NOS3 activation and regulation	1	41	0.00278514	0.746451	0.746451	2	26	0.00196538	9606	Homo sapiens	CYGB		R-HSA-5340226;R-HSA-5340214
R-HSA-901042	Calnexin/calreticulin cycle	1	41	0.00278514	0.746451	0.746451	1	13	0.00098269	9606	Homo sapiens	LIMK2		R-HSA-8867288
R-HSA-5250913	Positive epigenetic regulation of rRNA expression	2	80	0.00543441	0.747374	0.747374	5	7	0.000529141	9606	Homo sapiens	HIST2H2AA3;ZNRD1		R-HSA-427383;R-HSA-5250930;R-HSA-5250947;R-HSA-5250938;R-HSA-427336
R-HSA-427413	NoRC negatively regulates rRNA expression	2	80	0.00543441	0.747374	0.747374	4	7	0.000529141	9606	Homo sapiens	HIST2H2AA3;ZNRD1		R-HSA-427366;R-HSA-5227490;R-HSA-433672;R-HSA-427337
R-HSA-5625740	RHO GTPases activate PKNs	2	80	0.00543441	0.747374	0.747374	10	20	0.00151183	9606	Homo sapiens	HIST2H2AA3;PDK1		R-HSA-5625797;R-HSA-5625796;R-HSA-5623632;R-HSA-5623667;R-HSA-5625870;R-HSA-5625774;R-HSA-5625849;R-HSA-5625848;R-HSA-5625784;R-HSA-5625883
R-HSA-3700989	Transcriptional Regulation by TP53	14	486	0.0330141	0.749038	0.749038	23	259	0.0195782	9606	Homo sapiens	CDS1;PRDX2;DAXX;AIM1;SESN3;CDKN2A;GLS2;CASP1;FOS;PDK1		R-HSA-6804998;R-HSA-6805126;R-HSA-6804996;R-HSA-6805122;R-HSA-6798082;R-HSA-6798081;R-HSA-5632914;R-HSA-6804879;R-HSA-3222072;R-HSA-5632924;R-HSA-5631903;R-HSA-6806412;R-HSA-6804266;R-HSA-3341343;R-HSA-3215295;R-HSA-5629189;R-HSA-5631941;R-HSA-70609;R-HSA-69685;R-HSA-6795473;R-HSA-5629187;R-HSA-349426;R-HSA-6806394
R-HSA-8853338	Signaling by FGFR3 point mutants in cancer	1	42	0.00285307	0.754808	0.754808	13	19	0.00143624	9606	Homo sapiens	FGF5		R-HSA-5655285;R-HSA-5655315;R-HSA-5655262;R-HSA-5655295;R-HSA-5655289;R-HSA-5655270;R-HSA-2077420;R-HSA-2012074;R-HSA-2012073;R-HSA-5655247;R-HSA-5655244;R-HSA-5655277;R-HSA-5655243
R-HSA-5655332	Signaling by FGFR3 in disease	1	42	0.00285307	0.754808	0.754808	13	28	0.00211656	9606	Homo sapiens	FGF5		R-HSA-5655285;R-HSA-5655315;R-HSA-5655262;R-HSA-5655295;R-HSA-5655289;R-HSA-5655270;R-HSA-2077420;R-HSA-2012074;R-HSA-2012073;R-HSA-5655247;R-HSA-5655244;R-HSA-5655277;R-HSA-5655243
R-HSA-110328	Recognition and association of DNA glycosylase with site containing an affected pyrimidine	1	42	0.00285307	0.754808	0.754808	1	21	0.00158742	9606	Homo sapiens	HIST2H2AA3		R-HSA-9629372
R-HSA-187687	Signalling to ERKs	1	42	0.00285307	0.754808	0.754808	1	32	0.00241893	9606	Homo sapiens	PLEKHG5;MAPK13		R-HSA-171011
R-HSA-397014	Muscle contraction	6	224	0.0152164	0.759171	0.759171	9	42	0.00317484	9606	Homo sapiens	FXYD3;TMOD2;FKBP1B;DMD;FGF11;FGFR2		R-HSA-390597;R-HSA-390598;R-HSA-390593;R-HSA-390595;R-HSA-9684068;R-HSA-2855020;R-HSA-5576895;R-HSA-5578910;R-HSA-936897
R-HSA-1222556	ROS and RNS production in phagocytes	2	82	0.00557027	0.759468	0.759468	1	45	0.00340162	9606	Homo sapiens	NCF2;RAC2		R-HSA-6789092
R-HSA-8853659	RET signaling	1	43	0.002921	0.762891	0.762891	19	24	0.0018142	9606	Homo sapiens	ARTN		R-HSA-8853734;R-HSA-8854981;R-HSA-8855747;R-HSA-8853762;R-HSA-8853793;R-HSA-8855617;R-HSA-8853792;R-HSA-8853774;R-HSA-8855564;R-HSA-8855915;R-HSA-8853737;R-HSA-8853800;R-HSA-8855508;R-HSA-8854899;R-HSA-8854897;R-HSA-8854908;R-HSA-8853755;R-HSA-8853753;R-HSA-8854905
R-HSA-381771	Synthesis, secretion, and inactivation of Glucagon-like Peptide-1 (GLP-1)	1	43	0.002921	0.762891	0.762891	2	7	0.000529141	9606	Homo sapiens	FAP		R-HSA-9023633;R-HSA-9023632
R-HSA-9669938	Signaling by KIT in disease	1	43	0.002921	0.762891	0.762891	7	26	0.00196538	9606	Homo sapiens	FYN		R-HSA-9670418;R-HSA-9670417;R-HSA-9670416;R-HSA-9670426;R-HSA-9670414;R-HSA-9670413;R-HSA-9670412
R-HSA-5689896	Ovarian tumor domain proteases	1	43	0.002921	0.762891	0.762891	1	14	0.00105828	9606	Homo sapiens	IFIH1		R-HSA-936381
R-HSA-5633008	TP53 Regulates Transcription of Cell Death Genes	2	83	0.0056382	0.765325	0.765325	2	68	0.00514022	9606	Homo sapiens	CASP1		R-HSA-6798082;R-HSA-6798081
R-HSA-2990846	SUMOylation	5	192	0.0130426	0.768723	0.768723	7	140	0.0105828	9606	Homo sapiens	AIM1;DAXX;SATB1;CDKN2A;VDR		R-HSA-4085992;R-HSA-4546387;R-HSA-4615905;R-HSA-2997706;R-HSA-4615839;R-HSA-4568846;R-HSA-4655355
R-HSA-9648025	EML4 and NUDC in mitotic spindle formation	3	121	0.00821955	0.769484	0.769484	1	5	0.000377958	9606	Homo sapiens	AIM1;DLC1;EMB		R-HSA-9648114
R-HSA-212300	PRC2 methylates histones and DNA	1	44	0.00298893	0.770707	0.770707	4	4	0.000302366	9606	Homo sapiens	HIST2H2AA3		R-HSA-212263;R-HSA-212222;R-HSA-212269;R-HSA-212252
R-HSA-165054	Rev-mediated nuclear export of HIV RNA	1	44	0.00298893	0.770707	0.770707	7	10	0.000755915	9606	Homo sapiens	EMB		R-HSA-180739;R-HSA-165043;R-HSA-165047;R-HSA-165028;R-HSA-180885;R-HSA-165034;R-HSA-165055
R-HSA-5218920	VEGFR2 mediated vascular permeability	1	44	0.00298893	0.770707	0.770707	3	15	0.00113387	9606	Homo sapiens	PDK1		R-HSA-2317314;R-HSA-198270;R-HSA-2316429
R-HSA-71064	Lysine catabolism	1	44	0.00298893	0.770707	0.770707	2	13	0.00098269	9606	Homo sapiens	AASS		R-HSA-70938;R-HSA-70940
R-HSA-419037	NCAM1 interactions	1	44	0.00298893	0.770707	0.770707	1	10	0.000755915	9606	Homo sapiens	ARTN		R-HSA-375144
R-HSA-3899300	SUMOylation of transcription cofactors	1	44	0.00298893	0.770707	0.770707	1	27	0.00204097	9606	Homo sapiens	DAXX		R-HSA-4085992
R-HSA-1660661	Sphingolipid de novo biosynthesis	2	84	0.00570613	0.771058	0.771058	3	32	0.00241893	9606	Homo sapiens	CERS3;SPHK1		R-HSA-428214;R-HSA-428273;R-HSA-428185
R-HSA-196807	Nicotinate metabolism	2	85	0.00577406	0.776668	0.776668	2	29	0.00219215	9606	Homo sapiens	NUDT12;PARP8		R-HSA-6809287;R-HSA-8938073
R-HSA-9660821	ADORA2B mediated anti-inflammatory cytokines production	4	159	0.0108009	0.77787	0.77787	1	12	0.000907098	9606	Homo sapiens	PTGER4;HTR7;ADRB2;TAPBP		R-HSA-9660824
R-HSA-427359	SIRT1 negatively regulates rRNA expression	1	45	0.00305686	0.778266	0.778266	3	5	0.000377958	9606	Homo sapiens	HIST2H2AA3		R-HSA-427527;R-HSA-427514;R-HSA-427528
R-HSA-392518	Signal amplification	1	45	0.00305686	0.778266	0.778266	7	19	0.00143624	9606	Homo sapiens	GNA15		R-HSA-418581;R-HSA-418579;R-HSA-428752;R-HSA-418576;R-HSA-428750;R-HSA-428749;R-HSA-428941
R-HSA-110331	Cleavage of the damaged purine	1	45	0.00305686	0.778266	0.778266	2	9	0.000680324	9606	Homo sapiens	HIST2H2AA3		R-HSA-9629216;R-HSA-9629483
R-HSA-8875878	MET promotes cell motility	1	45	0.00305686	0.778266	0.778266	1	12	0.000907098	9606	Homo sapiens	LAMA1		R-HSA-8874079
R-HSA-186797	Signaling by PDGF	2	86	0.00584199	0.782158	0.782158	2	31	0.00234334	9606	Homo sapiens	PLAT;THBS2		R-HSA-382054;R-HSA-382061
R-HSA-2871796	FCERI mediated MAPK activation	3	124	0.00842334	0.783518	0.783518	11	20	0.00151183	9606	Homo sapiens	FAM83F;SYK;FOS		R-HSA-2730889;R-HSA-2730841;R-HSA-2730856;R-HSA-2730840;R-HSA-450292;R-HSA-450325;R-HSA-2730892;R-HSA-2396561;R-HSA-2730851;R-HSA-2396606;R-HSA-2730886
R-HSA-74158	RNA Polymerase III Transcription	1	46	0.00312479	0.785577	0.785577	12	25	0.00188979	9606	Homo sapiens	CEL		R-HSA-112149;R-HSA-112055;R-HSA-112150;R-HSA-76054;R-HSA-112153;R-HSA-76056;R-HSA-83723;R-HSA-112155;R-HSA-83805;R-HSA-83788;R-HSA-76060;R-HSA-83790
R-HSA-749476	RNA Polymerase III Abortive And Retractive Initiation	1	46	0.00312479	0.785577	0.785577	6	13	0.00098269	9606	Homo sapiens	CEL		R-HSA-112149;R-HSA-112055;R-HSA-112150;R-HSA-112153;R-HSA-112155;R-HSA-76060
R-HSA-177243	Interactions of Rev with host cellular proteins	1	46	0.00312479	0.785577	0.785577	7	16	0.00120946	9606	Homo sapiens	EMB		R-HSA-180739;R-HSA-165043;R-HSA-165047;R-HSA-165028;R-HSA-180885;R-HSA-165034;R-HSA-165055
R-HSA-9664565	Signaling by ERBB2 KD Mutants	1	46	0.00312479	0.785577	0.785577	6	17	0.00128506	9606	Homo sapiens	HBEGF		R-HSA-9664976;R-HSA-9664567;R-HSA-9664983;R-HSA-9664950;R-HSA-9664991;R-HSA-9664588
R-HSA-73927	Depurination	1	46	0.00312479	0.785577	0.785577	4	19	0.00143624	9606	Homo sapiens	HIST2H2AA3		R-HSA-9629216;R-HSA-9629483;R-HSA-9629195;R-HSA-9629373
R-HSA-1483206	Glycerophospholipid biosynthesis	6	232	0.0157598	0.787349	0.787349	5	133	0.0100537	9606	Homo sapiens	CDS1;NEXN;AGPAT1;MFSD2A		R-HSA-8865637;R-HSA-8954398;R-HSA-1483121;R-HSA-1483165;R-HSA-75885
R-HSA-73854	RNA Polymerase I Promoter Clearance	2	87	0.00590992	0.787529	0.787529	6	10	0.000755915	9606	Homo sapiens	HIST2H2AA3;ZNRD1		R-HSA-73718;R-HSA-73865;R-HSA-73769;R-HSA-74986;R-HSA-73757;R-HSA-73758
R-HSA-2151201	Transcriptional activation of mitochondrial biogenesis	2	87	0.00590992	0.787529	0.787529	2	32	0.00241893	9606	Homo sapiens	MEF2C;ACSS2		R-HSA-5688289;R-HSA-1368140
R-HSA-9658195	Leishmania infection	11	403	0.0273759	0.790087	0.790087	26	95	0.00718119	9606	Homo sapiens	PTGER4;IL1A;HTR7;SYK;IL1B;CASP1;TXNIP;FYN;ADRB2;WASF3;TAPBP		R-HSA-9664275;R-HSA-9664273;R-HSA-2029469;R-HSA-2029466;R-HSA-9664278;R-HSA-2029465;R-HSA-844612;R-HSA-9660824;R-HSA-1250264;R-HSA-9666435;R-HSA-9664261;R-HSA-2197690;R-HSA-9664271;R-HSA-9664270;R-HSA-1250253;R-HSA-448678;R-HSA-449058;R-HSA-442592;R-HSA-9666426;R-HSA-9666425;R-HSA-9666430;R-HSA-9666428;R-HSA-2130194;R-HSA-1250272;R-HSA-448702;R-HSA-448703
R-HSA-9646399	Aggrephagy	1	47	0.00319272	0.792646	0.792646	5	15	0.00113387	9606	Homo sapiens	DLC1		R-HSA-9646679;R-HSA-9646390;R-HSA-9646383;R-HSA-9646685;R-HSA-9646348
R-HSA-400508	Incretin synthesis, secretion, and inactivation	1	47	0.00319272	0.792646	0.792646	4	14	0.00105828	9606	Homo sapiens	FAP		R-HSA-9023627;R-HSA-9023626;R-HSA-9023633;R-HSA-9023632
R-HSA-112311	Neurotransmitter clearance	1	47	0.00319272	0.792646	0.792646	3	13	0.00098269	9606	Homo sapiens	MAOA		R-HSA-141186;R-HSA-379382;R-HSA-379395
R-HSA-1251985	Nuclear signaling by ERBB4	1	47	0.00319272	0.792646	0.792646	1	34	0.00257011	9606	Homo sapiens	HBEGF		R-HSA-1251992
R-HSA-1643713	Signaling by EGFR in Cancer	1	47	0.00319272	0.792646	0.792646	1	42	0.00317484	9606	Homo sapiens	HBEGF		R-HSA-1225978
R-HSA-375280	Amine ligand-binding receptors	2	88	0.00597785	0.792784	0.792784	5	22	0.00166301	9606	Homo sapiens	HTR7;ADRB2		R-HSA-390931;R-HSA-390674;R-HSA-9611851;R-HSA-9609310;R-HSA-9611852
R-HSA-5579029	Metabolic disorders of biological oxidation enzymes	2	88	0.00597785	0.792784	0.792784	2	39	0.00294807	9606	Homo sapiens	CYP27B1;MAOA		R-HSA-5603108;R-HSA-5602186
R-HSA-425393	Transport of inorganic cations/anions and amino acids/oligopeptides	4	164	0.0111405	0.797742	0.797742	4	75	0.00566936	9606	Homo sapiens	SLC6A15;SLC1A3;ABAT;SLC4A3;SLC38A5		R-HSA-352182;R-HSA-428015;R-HSA-425482;R-HSA-352059
R-HSA-73864	RNA Polymerase I Transcription	2	89	0.00604578	0.797923	0.797923	9	14	0.00105828	9606	Homo sapiens	HIST2H2AA3;ZNRD1		R-HSA-74993;R-HSA-74992;R-HSA-74994;R-HSA-73718;R-HSA-73865;R-HSA-73769;R-HSA-74986;R-HSA-73757;R-HSA-73758
R-HSA-5250941	Negative epigenetic regulation of rRNA expression	2	89	0.00604578	0.797923	0.797923	7	12	0.000907098	9606	Homo sapiens	HIST2H2AA3;ZNRD1		R-HSA-427366;R-HSA-427527;R-HSA-427514;R-HSA-5227490;R-HSA-433672;R-HSA-427528;R-HSA-427337
R-HSA-1912408	Pre-NOTCH Transcription and Translation	2	89	0.00604578	0.797923	0.797923	5	28	0.00211656	9606	Homo sapiens	HIST2H2AA3;RUNX1		R-HSA-9604834;R-HSA-9604703;R-HSA-9604719;R-HSA-9604831;R-HSA-9604829
R-HSA-390696	Adrenoceptors	1	48	0.00326065	0.799484	0.799484	4	7	0.000529141	9606	Homo sapiens	ADRB2		R-HSA-390674;R-HSA-9611851;R-HSA-9609310;R-HSA-9611852
R-HSA-427389	ERCC6 (CSB) and EHMT2 (G9a) positively regulate rRNA expression	1	48	0.00326065	0.799484	0.799484	2	4	0.000302366	9606	Homo sapiens	HIST2H2AA3		R-HSA-427383;R-HSA-427336
R-HSA-6811438	Intra-Golgi traffic	1	48	0.00326065	0.799484	0.799484	2	10	0.000755915	9606	Homo sapiens	PCDH7		R-HSA-8847883;R-HSA-8847880
R-HSA-1227990	Signaling by ERBB2 in Cancer	1	48	0.00326065	0.799484	0.799484	12	62	0.00468667	9606	Homo sapiens	HBEGF		R-HSA-9665699;R-HSA-9665697;R-HSA-9664976;R-HSA-9664567;R-HSA-9664983;R-HSA-9664950;R-HSA-9665701;R-HSA-9665700;R-HSA-9665705;R-HSA-9664991;R-HSA-9665709;R-HSA-9664588
R-HSA-1839124	FGFR1 mutant receptor activation	1	48	0.00326065	0.799484	0.799484	2	25	0.00188979	9606	Homo sapiens	FGF5		R-HSA-2023455;R-HSA-2023451
R-HSA-110313	Translesion synthesis by Y family DNA polymerases bypasses lesions on DNA template	1	48	0.00326065	0.799484	0.799484	1	28	0.00211656	9606	Homo sapiens	UBA7		R-HSA-5653754
R-HSA-425366	Transport of bile salts and organic acids, metal ions and amine compounds	4	165	0.0112085	0.80154	0.80154	4	67	0.00506463	9606	Homo sapiens	SLC22A15;SLC6A15;EMB;RUNX1		R-HSA-549241;R-HSA-433698;R-HSA-549297;R-HSA-352059
R-HSA-373076	Class A/1 (Rhodopsin-like receptors)	13	475	0.0322668	0.80283	0.80283	16	158	0.0119435	9606	Homo sapiens	PTGER4;CCL20;PTAFR;LPAR3;ADRB2;APLN;TAPBP;HCAR2;HCAR3;HTR7;SAA1;ACKR3;PCDH1		R-HSA-391940;R-HSA-374214;R-HSA-374337;R-HSA-3296309;R-HSA-417825;R-HSA-391913;R-HSA-9609310;R-HSA-419351;R-HSA-388468;R-HSA-444661;R-HSA-390931;R-HSA-390674;R-HSA-9611851;R-HSA-373087;R-HSA-419389;R-HSA-9611852
R-HSA-9694635	Translation of structural proteins	2	90	0.00611372	0.802949	0.802949	3	40	0.00302366	9606	Homo sapiens	ST6GALNAC2;PARP8		R-HSA-9694773;R-HSA-9697018;R-HSA-9694718
R-HSA-5625886	Activated PKN1 stimulates transcription of AR (androgen receptor) regulated genes KLK2 and KLK3	1	49	0.00332858	0.806096	0.806096	8	11	0.000831507	9606	Homo sapiens	HIST2H2AA3		R-HSA-5625797;R-HSA-5625796;R-HSA-5625870;R-HSA-5625774;R-HSA-5625849;R-HSA-5625848;R-HSA-5625784;R-HSA-5625883
R-HSA-9656223	Signaling by RAF1 mutants	1	49	0.00332858	0.806096	0.806096	4	7	0.000529141	9606	Homo sapiens	CNKSR1		R-HSA-9656211;R-HSA-9656209;R-HSA-9656215;R-HSA-9656214
R-HSA-381676	Glucagon-like Peptide-1 (GLP1) regulates insulin secretion	1	49	0.00332858	0.806096	0.806096	2	11	0.000831507	9606	Homo sapiens	RAPGEF3		R-HSA-381668;R-HSA-381727
R-HSA-5218859	Regulated Necrosis	1	49	0.00332858	0.806096	0.806096	3	34	0.00257011	9606	Homo sapiens	TNFSF10		R-HSA-3465429;R-HSA-5675456;R-HSA-5213462
R-HSA-5213460	RIPK1-mediated regulated necrosis	1	49	0.00332858	0.806096	0.806096	3	34	0.00257011	9606	Homo sapiens	TNFSF10		R-HSA-3465429;R-HSA-5675456;R-HSA-5213462
R-HSA-5675221	Negative regulation of MAPK pathway	1	49	0.00332858	0.806096	0.806096	1	17	0.00128506	9606	Homo sapiens	DUSP7		R-HSA-5675376
R-HSA-3214841	PKMTs methylate histone lysines	1	49	0.00332858	0.806096	0.806096	1	22	0.00166301	9606	Homo sapiens	MECOM		R-HSA-5634802
R-HSA-73762	RNA Polymerase I Transcription Initiation	1	50	0.00339651	0.812491	0.812491	3	6	0.000453549	9606	Homo sapiens	ZNRD1		R-HSA-73865;R-HSA-73757;R-HSA-73758
R-HSA-4615885	SUMOylation of DNA replication proteins	1	50	0.00339651	0.812491	0.812491	1	8	0.000604732	9606	Homo sapiens	AIM1		R-HSA-4655355
R-HSA-442660	Na+/Cl- dependent neurotransmitter transporters	1	50	0.00339651	0.812491	0.812491	1	15	0.00113387	9606	Homo sapiens	SLC6A15		R-HSA-352059
R-HSA-5693532	DNA Double-Strand Break Repair	4	168	0.0114123	0.812588	0.812588	14	111	0.00839066	9606	Homo sapiens	CDS1;EYA2;POLM;GPR89B		R-HSA-5683735;R-HSA-69891;R-HSA-5686900;R-HSA-5683792;R-HSA-5686704;R-HSA-5683774;R-HSA-5693599;R-HSA-5683967;R-HSA-5683964;R-HSA-5686685;R-HSA-5683801;R-HSA-5693574;R-HSA-5693604;R-HSA-5687360
R-HSA-9013694	Signaling by NOTCH4	2	92	0.00624958	0.81267	0.81267	1	20	0.00151183	9606	Homo sapiens	HES1		R-HSA-9013711
R-HSA-1461973	Defensins	1	51	0.00346444	0.818675	0.818675	4	19	0.00143624	9606	Homo sapiens	DEF6		R-HSA-1462023;R-HSA-1461971;R-HSA-1461982;R-HSA-1462014
R-HSA-165159	MTOR signalling	1	51	0.00346444	0.818675	0.818675	3	29	0.00219215	9606	Homo sapiens	FKBP1B		R-HSA-165718;R-HSA-9679044;R-HSA-165692
R-HSA-75876	Synthesis of very long-chain fatty acyl-CoAs	1	51	0.00346444	0.818675	0.818675	1	12	0.000907098	9606	Homo sapiens	ELOVL4		R-HSA-548830
R-HSA-110329	Cleavage of the damaged pyrimidine	1	51	0.00346444	0.818675	0.818675	1	20	0.00151183	9606	Homo sapiens	HIST2H2AA3		R-HSA-9629497
R-HSA-73928	Depyrimidination	1	51	0.00346444	0.818675	0.818675	2	41	0.00309925	9606	Homo sapiens	HIST2H2AA3		R-HSA-9629497;R-HSA-9629372
R-HSA-6802948	Signaling by high-kinase activity BRAF mutants	1	52	0.00353237	0.824655	0.824655	4	6	0.000453549	9606	Homo sapiens	CNKSR1		R-HSA-6802912;R-HSA-6802911;R-HSA-6802910;R-HSA-6803227
R-HSA-156581	Methylation	1	52	0.00353237	0.824655	0.824655	1	13	0.00098269	9606	Homo sapiens	GSTO2		R-HSA-5696230
R-HSA-1638074	Keratan sulfate/keratin metabolism	1	52	0.00353237	0.824655	0.824655	1	16	0.00120946	9606	Homo sapiens	CHST2		R-HSA-2046222
R-HSA-9033658	Blood group systems biosynthesis	1	52	0.00353237	0.824655	0.824655	1	22	0.00166301	9606	Homo sapiens	FUT1		R-HSA-9033949
R-HSA-2500257	Resolution of Sister Chromatid Cohesion	3	134	0.00910264	0.825277	0.825277	4	8	0.000604732	9606	Homo sapiens	AIM1;DLC1;EMB		R-HSA-2484822;R-HSA-1638803;R-HSA-2468287;R-HSA-1638821
R-HSA-6804756	Regulation of TP53 Activity through Phosphorylation	2	95	0.00645337	0.82645	0.82645	3	26	0.00196538	9606	Homo sapiens	CDS1;AIM1		R-HSA-6805126;R-HSA-69685;R-HSA-6805122
R-HSA-453279	Mitotic G1 phase and G1/S transition	4	173	0.0117519	0.829882	0.829882	10	99	0.00748356	9606	Homo sapiens	CDKN2B;CCND2;CDKN2A		R-HSA-182594;R-HSA-8941915;R-HSA-8942607;R-HSA-9018017;R-HSA-69227;R-HSA-8942803;R-HSA-1226094;R-HSA-8942836;R-HSA-1226095;R-HSA-8941895
R-HSA-168333	NEP/NS2 Interacts with the Cellular Export Machinery	1	53	0.0036003	0.830439	0.830439	2	2	0.000151183	9606	Homo sapiens	EMB		R-HSA-168880;R-HSA-168857
R-HSA-2022377	Metabolism of Angiotensinogen to Angiotensins	1	53	0.0036003	0.830439	0.830439	2	20	0.00151183	9606	Homo sapiens	MME		R-HSA-2022396;R-HSA-2022368
R-HSA-1614558	Degradation of cysteine and homocysteine	1	53	0.0036003	0.830439	0.830439	1	23	0.0017386	9606	Homo sapiens	TSTD1		R-HSA-1655879
R-HSA-438064	Post NMDA receptor activation events	2	96	0.0065213	0.830837	0.830837	5	39	0.00294807	9606	Homo sapiens	RPS6KA2;PDK1		R-HSA-9619843;R-HSA-442724;R-HSA-9029434;R-HSA-442739;R-HSA-9620004
R-HSA-1989781	PPARA activates gene expression	4	174	0.0118198	0.833177	0.833177	2	41	0.00309925	9606	Homo sapiens	G0S2;ANGPTL4		R-HSA-560473;R-HSA-1989759
R-HSA-375276	Peptide ligand-binding receptors	5	211	0.0143333	0.833658	0.833658	5	76	0.00574495	9606	Homo sapiens	CCL20;SAA1;ACKR3;PCDH1;APLN		R-HSA-388468;R-HSA-374214;R-HSA-374337;R-HSA-373087;R-HSA-391913
R-HSA-9649948	Signaling downstream of RAS mutants	1	54	0.00366823	0.836032	0.836032	4	7	0.000529141	9606	Homo sapiens	CNKSR1		R-HSA-6803233;R-HSA-6802926;R-HSA-6802925;R-HSA-6802922
R-HSA-6802946	Signaling by moderate kinase activity BRAF mutants	1	54	0.00366823	0.836032	0.836032	4	7	0.000529141	9606	Homo sapiens	CNKSR1		R-HSA-6802919;R-HSA-6802914;R-HSA-6803230;R-HSA-6802921
R-HSA-774815	Nucleosome assembly	1	54	0.00366823	0.836032	0.836032	2	4	0.000302366	9606	Homo sapiens	HIST2H2AA3		R-HSA-606287;R-HSA-606289
R-HSA-606279	Deposition of new CENPA-containing nucleosomes at the centromere	1	54	0.00366823	0.836032	0.836032	2	4	0.000302366	9606	Homo sapiens	HIST2H2AA3		R-HSA-606287;R-HSA-606289
R-HSA-6802949	Signaling by RAS mutants	1	54	0.00366823	0.836032	0.836032	4	9	0.000680324	9606	Homo sapiens	CNKSR1		R-HSA-6803233;R-HSA-6802926;R-HSA-6802925;R-HSA-6802922
R-HSA-168274	Export of Viral Ribonucleoproteins from Nucleus	1	54	0.00366823	0.836032	0.836032	2	5	0.000377958	9606	Homo sapiens	EMB		R-HSA-168880;R-HSA-168857
R-HSA-69610	p53-Independent DNA Damage Response	1	54	0.00366823	0.836032	0.836032	1	4	0.000302366	9606	Homo sapiens	CDS1		R-HSA-69608
R-HSA-69613	p53-Independent G1/S DNA damage checkpoint	1	54	0.00366823	0.836032	0.836032	1	4	0.000302366	9606	Homo sapiens	CDS1		R-HSA-69608
R-HSA-69601	Ubiquitin Mediated Degradation of Phosphorylated Cdc25A	1	54	0.00366823	0.836032	0.836032	1	4	0.000302366	9606	Homo sapiens	CDS1		R-HSA-69608
R-HSA-112315	Transmission across Chemical Synapses	9	355	0.0241152	0.839126	0.839126	15	163	0.0123214	9606	Homo sapiens	KCNJ5;GLS2;MAOA;RPS6KA2;KCNJ15;SLC1A3;ABAT;PDK1		R-HSA-141186;R-HSA-442724;R-HSA-210439;R-HSA-379395;R-HSA-210404;R-HSA-70609;R-HSA-9619843;R-HSA-9029434;R-HSA-379382;R-HSA-1013020;R-HSA-442739;R-HSA-9620004;R-HSA-374909;R-HSA-916855;R-HSA-1013012
R-HSA-71406	Pyruvate metabolism and Citric Acid (TCA) cycle	2	98	0.00665716	0.839312	0.839312	2	36	0.00272129	9606	Homo sapiens	PKP1;PDK1		R-HSA-203946;R-HSA-9011543
R-HSA-174824	Plasma lipoprotein assembly, remodeling, and clearance	2	98	0.00665716	0.839312	0.839312	3	84	0.00634969	9606	Homo sapiens	LIPG;ANGPTL4		R-HSA-6784676;R-HSA-6784628;R-HSA-8980228
R-HSA-400206	Regulation of lipid metabolism by PPARalpha	4	176	0.0119557	0.839608	0.839608	2	44	0.00332603	9606	Homo sapiens	G0S2;ANGPTL4		R-HSA-560473;R-HSA-1989759
R-HSA-2299718	Condensation of Prophase Chromosomes	1	55	0.00373616	0.841442	0.841442	8	10	0.000755915	9606	Homo sapiens	HIST2H2AA3		R-HSA-2245218;R-HSA-2288097;R-HSA-2301205;R-HSA-2294580;R-HSA-2172678;R-HSA-2294600;R-HSA-2294574;R-HSA-2294590
R-HSA-6802955	Paradoxical activation of RAF signaling by kinase inactive BRAF	1	55	0.00373616	0.841442	0.841442	4	7	0.000529141	9606	Homo sapiens	CNKSR1		R-HSA-6802918;R-HSA-6803234;R-HSA-6802943;R-HSA-6802942
R-HSA-437239	Recycling pathway of L1	1	55	0.00373616	0.841442	0.841442	1	14	0.00105828	9606	Homo sapiens	RPS6KA2		R-HSA-374696
R-HSA-4086400	PCP/CE pathway	2	99	0.00672509	0.843404	0.843404	3	24	0.0018142	9606	Homo sapiens	RAC2;PRICKLE1		R-HSA-3858475;R-HSA-4608855;R-HSA-4608852
R-HSA-373080	Class B/2 (Secretin family receptors)	2	99	0.00672509	0.843404	0.843404	2	20	0.00151183	9606	Homo sapiens	WNT7A;CDYL2		R-HSA-8937631;R-HSA-201708
R-HSA-5620924	Intraflagellar transport	1	56	0.00380409	0.846673	0.846673	6	12	0.000907098	9606	Homo sapiens	DLC1		R-HSA-5624949;R-HSA-5625424;R-HSA-5625426;R-HSA-5625421;R-HSA-5624952;R-HSA-5625416
R-HSA-209776	Metabolism of amine-derived hormones	1	56	0.00380409	0.846673	0.846673	1	21	0.00158742	9606	Homo sapiens	DUOX1		R-HSA-5693681
R-HSA-70326	Glucose metabolism	3	140	0.00951022	0.846879	0.846879	4	50	0.00377958	9606	Homo sapiens	SLC37A2;ALDOC;HK2		R-HSA-3257122;R-HSA-70420;R-HSA-71495;R-HSA-71496
R-HSA-109582	Hemostasis	23	831	0.05645	0.849283	0.849283	65	333	0.025172	9606	Homo sapiens	SERPINA3;DAXX;SERPINB2;SERPINA1;TSTD1;SYK;MMP1;PCDH7;VEGFC;PLAT;F3;KLC3;GNA15;INPP5D;PDPN;RAC2;SERPING1;TIMP3;FYN;TAGLN3;RAPGEF3;PDK1		R-HSA-114689;R-HSA-429441;R-HSA-428941;R-HSA-397835;R-HSA-429449;R-HSA-939265;R-HSA-5684806;R-HSA-114577;R-HSA-434836;R-HSA-418581;R-HSA-481044;R-HSA-140823;R-HSA-983194;R-HSA-418579;R-HSA-418576;R-HSA-158357;R-HSA-5684801;R-HSA-158747;R-HSA-158744;R-HSA-159001;R-HSA-140825;R-HSA-158750;R-HSA-432295;R-HSA-158756;R-HSA-442273;R-HSA-114600;R-HSA-437932;R-HSA-2316429;R-HSA-5684836;R-HSA-199093;R-HSA…
R-HSA-8941858	Regulation of RUNX3 expression and activity	1	57	0.00387202	0.851732	0.851732	1	9	0.000680324	9606	Homo sapiens	CDKN2A		R-HSA-8952382
R-HSA-532668	N-glycan trimming in the ER and Calnexin/Calreticulin cycle	1	57	0.00387202	0.851732	0.851732	1	18	0.00136065	9606	Homo sapiens	LIMK2		R-HSA-8867288
R-HSA-73893	DNA Damage Bypass	1	57	0.00387202	0.851732	0.851732	1	34	0.00257011	9606	Homo sapiens	UBA7		R-HSA-5653754
R-HSA-5655302	Signaling by FGFR1 in disease	1	58	0.00393995	0.856624	0.856624	12	35	0.0026457	9606	Homo sapiens	FGF5		R-HSA-1839100;R-HSA-2023455;R-HSA-5655269;R-HSA-5655266;R-HSA-2023451;R-HSA-1839098;R-HSA-5655326;R-HSA-5655278;R-HSA-5655263;R-HSA-1839094;R-HSA-5655290;R-HSA-5655240
R-HSA-912446	Meiotic recombination	1	58	0.00393995	0.856624	0.856624	1	9	0.000680324	9606	Homo sapiens	HIST2H2AA3		R-HSA-1214188
R-HSA-2029481	FCGR activation	2	103	0.00699681	0.858843	0.858843	3	6	0.000453549	9606	Homo sapiens	SYK;FYN		R-HSA-2029452;R-HSA-2029449;R-HSA-2029459
R-HSA-9682385	FLT3 signaling in disease	1	59	0.00400788	0.861355	0.861355	1	52	0.00393076	9606	Homo sapiens	FLT3LG		R-HSA-9706356
R-HSA-5668541	TNFR2 non-canonical NF-kB pathway	2	104	0.00706474	0.862479	0.862479	2	43	0.00325043	9606	Homo sapiens	TNFRSF6B;TNFRSF25		R-HSA-5693012;R-HSA-5675948
R-HSA-400253	Circadian Clock	2	104	0.00706474	0.862479	0.862479	2	59	0.0044599	9606	Homo sapiens	MEF2C;SIK1		R-HSA-549533;R-HSA-1368140
R-HSA-163685	Integration of energy metabolism	3	145	0.00984987	0.863073	0.863073	9	62	0.00468667	9606	Homo sapiens	GNA15;AGPAT1;RAPGEF3		R-HSA-381668;R-HSA-400023;R-HSA-416530;R-HSA-265682;R-HSA-163748;R-HSA-399998;R-HSA-381727;R-HSA-400027;R-HSA-399995
R-HSA-4085001	Sialic acid metabolism	1	60	0.00407581	0.86593	0.86593	1	21	0.00158742	9606	Homo sapiens	ST6GALNAC2		R-HSA-4084980
R-HSA-4839726	Chromatin organization	6	260	0.0176618	0.866397	0.866397	20	85	0.00642528	9606	Homo sapiens	HIST2H2AA3;PRMT6;MECOM;PCDH7;ARID5B;SMARCA4		R-HSA-8865605;R-HSA-5205867;R-HSA-3321975;R-HSA-5216234;R-HSA-3782655;R-HSA-5634802;R-HSA-5205799;R-HSA-3662335;R-HSA-3215448;R-HSA-5205798;R-HSA-5205861;R-HSA-5661115;R-HSA-5205824;R-HSA-3777129;R-HSA-5661126;R-HSA-5205820;R-HSA-3782637;R-HSA-4724284;R-HSA-5229203;R-HSA-3769447
R-HSA-3247509	Chromatin modifying enzymes	6	260	0.0176618	0.866397	0.866397	20	85	0.00642528	9606	Homo sapiens	HIST2H2AA3;PRMT6;MECOM;PCDH7;ARID5B;SMARCA4		R-HSA-8865605;R-HSA-5205867;R-HSA-3321975;R-HSA-5216234;R-HSA-3782655;R-HSA-5634802;R-HSA-5205799;R-HSA-3662335;R-HSA-3215448;R-HSA-5205798;R-HSA-5205861;R-HSA-5661115;R-HSA-5205824;R-HSA-3777129;R-HSA-5661126;R-HSA-5205820;R-HSA-3782637;R-HSA-4724284;R-HSA-5229203;R-HSA-3769447
R-HSA-8939236	RUNX1 regulates transcription of genes involved in differentiation of HSCs	2	106	0.0072006	0.869496	0.869496	10	15	0.00113387	9606	Homo sapiens	HIST2H2AA3;RUNX1		R-HSA-8956568;R-HSA-8956649;R-HSA-8956586;R-HSA-8865491;R-HSA-8956652;R-HSA-8865505;R-HSA-8956639;R-HSA-8956608;R-HSA-8865498;R-HSA-8865482
R-HSA-422356	Regulation of insulin secretion	2	106	0.0072006	0.869496	0.869496	8	34	0.00257011	9606	Homo sapiens	GNA15;RAPGEF3		R-HSA-381668;R-HSA-400023;R-HSA-416530;R-HSA-265682;R-HSA-399998;R-HSA-381727;R-HSA-400027;R-HSA-399995
R-HSA-6807878	COPI-mediated anterograde transport	2	107	0.00726853	0.872879	0.872879	4	12	0.000907098	9606	Homo sapiens	DLC1;GORASP1		R-HSA-6809011;R-HSA-6809010;R-HSA-6809006;R-HSA-6809003
R-HSA-5610785	GLI3 is processed to GLI3R by the proteasome	1	62	0.00421167	0.874634	0.874634	5	5	0.000377958	9606	Homo sapiens	GLI3		R-HSA-5610720;R-HSA-5610722;R-HSA-5610754;R-HSA-5610732;R-HSA-5610746
R-HSA-1221632	Meiotic synapsis	1	62	0.00421167	0.874634	0.874634	1	6	0.000453549	9606	Homo sapiens	HIST2H2AA3		R-HSA-912408
R-HSA-4551638	SUMOylation of chromatin organization proteins	1	62	0.00421167	0.874634	0.874634	2	15	0.00113387	9606	Homo sapiens	SATB1		R-HSA-4615905;R-HSA-4615839
R-HSA-73929	Base-Excision Repair, AP Site Formation	1	62	0.00421167	0.874634	0.874634	6	62	0.00468667	9606	Homo sapiens	HIST2H2AA3		R-HSA-9629216;R-HSA-9629483;R-HSA-9629195;R-HSA-9629497;R-HSA-9629372;R-HSA-9629373
R-HSA-5663220	RHO GTPases Activate Formins	3	149	0.0101216	0.874927	0.874927	3	27	0.00204097	9606	Homo sapiens	AIM1;DLC1;EMB		R-HSA-5666160;R-HSA-5666129;R-HSA-5666169
R-HSA-6811436	COPI-independent Golgi-to-ER retrograde traffic	1	63	0.0042796	0.878772	0.878772	2	7	0.000529141	9606	Homo sapiens	DLC1		R-HSA-8849350;R-HSA-8849353
R-HSA-8935690	Digestion	1	63	0.0042796	0.878772	0.878772	3	24	0.0018142	9606	Homo sapiens	CEL		R-HSA-192417;R-HSA-192425;R-HSA-192430
R-HSA-983705	Signaling by the B Cell Receptor (BCR)	4	191	0.0129747	0.881493	0.881493	13	44	0.00332603	9606	Homo sapiens	SYK;FKBP1B;DAPP1;FYN		R-HSA-9606162;R-HSA-9606163;R-HSA-2025882;R-HSA-1112666;R-HSA-9690461;R-HSA-983709;R-HSA-983707;R-HSA-9606151;R-HSA-9606884;R-HSA-983703;R-HSA-983700;R-HSA-9606894;R-HSA-9606159
R-HSA-70171	Glycolysis	2	110	0.00747232	0.882552	0.882552	2	24	0.0018142	9606	Homo sapiens	ALDOC;HK2		R-HSA-70420;R-HSA-71496
R-HSA-2980736	Peptide hormone metabolism	3	152	0.0103254	0.883212	0.883212	7	63	0.00476226	9606	Homo sapiens	FAP;MME;INHBA		R-HSA-2022396;R-HSA-9023627;R-HSA-9023626;R-HSA-9023633;R-HSA-9023632;R-HSA-378975;R-HSA-2022368
R-HSA-192105	Synthesis of bile acids and bile salts	2	111	0.00754025	0.885622	0.885622	1	83	0.00627409	9606	Homo sapiens	OSBPL6;HES1		R-HSA-8867667
R-HSA-429914	Deadenylation-dependent mRNA decay	1	65	0.00441546	0.886643	0.886643	1	10	0.000755915	9606	Homo sapiens	PLCH2		R-HSA-429860
R-HSA-1483191	Synthesis of PC	1	65	0.00441546	0.886643	0.886643	1	18	0.00136065	9606	Homo sapiens	MFSD2A		R-HSA-8865637
R-HSA-9018519	Estrogen-dependent gene expression	3	154	0.0104612	0.888461	0.888461	17	66	0.00498904	9606	Homo sapiens	HIST2H2AA3;FOS;RUNX1		R-HSA-9009065;R-HSA-8932076;R-HSA-9011949;R-HSA-8931981;R-HSA-9011983;R-HSA-9011950;R-HSA-8932033;R-HSA-9012000;R-HSA-9009378;R-HSA-8932037;R-HSA-9011975;R-HSA-9009371;R-HSA-9011966;R-HSA-9011952;R-HSA-8932084;R-HSA-8932020;R-HSA-8932021
R-HSA-5674135	MAP2K and MAPK activation	1	66	0.00448339	0.890386	0.890386	8	12	0.000907098	9606	Homo sapiens	CNKSR1		R-HSA-9657603;R-HSA-5672980;R-HSA-5672978;R-HSA-9657606;R-HSA-5672972;R-HSA-5672973;R-HSA-9657608;R-HSA-9657599
R-HSA-4608870	Asymmetric localization of PCP proteins	1	66	0.00448339	0.890386	0.890386	2	7	0.000529141	9606	Homo sapiens	PRICKLE1		R-HSA-4608855;R-HSA-4608852
R-HSA-8979227	Triglyceride metabolism	1	66	0.00448339	0.890386	0.890386	1	24	0.0018142	9606	Homo sapiens	FGGY		R-HSA-75887
R-HSA-1912422	Pre-NOTCH Expression and Processing	2	113	0.00767611	0.891541	0.891541	5	38	0.00287248	9606	Homo sapiens	HIST2H2AA3;RUNX1		R-HSA-9604834;R-HSA-9604703;R-HSA-9604719;R-HSA-9604831;R-HSA-9604829
R-HSA-2454202	Fc epsilon receptor (FCERI) signaling	5	235	0.0159636	0.893603	0.893603	23	63	0.00476226	9606	Homo sapiens	FAM83F;SYK;FYN;FOS;PDK1		R-HSA-2730889;R-HSA-2730888;R-HSA-2730856;R-HSA-2730858;R-HSA-202534;R-HSA-2454240;R-HSA-2730860;R-HSA-2730892;R-HSA-2730851;R-HSA-2730885;R-HSA-2730884;R-HSA-2730886;R-HSA-2730841;R-HSA-2730840;R-HSA-2730843;R-HSA-450292;R-HSA-450325;R-HSA-2396561;R-HSA-2730847;R-HSA-202164;R-HSA-2730833;R-HSA-2454239;R-HSA-2396606
R-HSA-3214815	HDACs deacetylate histones	1	67	0.00455132	0.894005	0.894005	4	5	0.000377958	9606	Homo sapiens	HIST2H2AA3		R-HSA-3777129;R-HSA-3782637;R-HSA-3782655;R-HSA-3769447
R-HSA-9033241	Peroxisomal protein import	1	67	0.00455132	0.894005	0.894005	12	26	0.00196538	9606	Homo sapiens	TRIM29		R-HSA-8953946;R-HSA-9033499;R-HSA-9033514;R-HSA-9033485;R-HSA-9033533;R-HSA-9033516;R-HSA-8953917;R-HSA-9033505;R-HSA-9033235;R-HSA-9033236;R-HSA-9033527;R-HSA-9033238
R-HSA-5678895	Defective CFTR causes cystic fibrosis	1	67	0.00455132	0.894005	0.894005	3	7	0.000529141	9606	Homo sapiens	LIMK2		R-HSA-8866854;R-HSA-8866857;R-HSA-8866856
R-HSA-442755	Activation of NMDA receptors and postsynaptic events	2	114	0.00774404	0.894392	0.894392	5	71	0.005367	9606	Homo sapiens	RPS6KA2;PDK1		R-HSA-9619843;R-HSA-442724;R-HSA-9029434;R-HSA-442739;R-HSA-9620004
R-HSA-9664417	Leishmania phagocytosis	3	157	0.010665	0.89594	0.89594	14	27	0.00204097	9606	Homo sapiens	SYK;FYN;WASF3		R-HSA-9664275;R-HSA-9664273;R-HSA-2029469;R-HSA-2029466;R-HSA-442592;R-HSA-2029465;R-HSA-9666426;R-HSA-9666425;R-HSA-9666430;R-HSA-9666428;R-HSA-9666435;R-HSA-2130194;R-HSA-9664261;R-HSA-2197690
R-HSA-9664407	Parasite infection	3	157	0.010665	0.89594	0.89594	14	27	0.00204097	9606	Homo sapiens	SYK;FYN;WASF3		R-HSA-9664275;R-HSA-9664273;R-HSA-2029469;R-HSA-2029466;R-HSA-442592;R-HSA-2029465;R-HSA-9666426;R-HSA-9666425;R-HSA-9666430;R-HSA-9666428;R-HSA-9666435;R-HSA-2130194;R-HSA-9664261;R-HSA-2197690
R-HSA-9664422	FCGR3A-mediated phagocytosis	3	157	0.010665	0.89594	0.89594	14	27	0.00204097	9606	Homo sapiens	SYK;FYN;WASF3		R-HSA-9664275;R-HSA-9664273;R-HSA-2029469;R-HSA-2029466;R-HSA-442592;R-HSA-2029465;R-HSA-9666426;R-HSA-9666425;R-HSA-9666430;R-HSA-9666428;R-HSA-9666435;R-HSA-2130194;R-HSA-9664261;R-HSA-2197690
R-HSA-983189	Kinesins	1	68	0.00461925	0.897505	0.897505	3	14	0.00105828	9606	Homo sapiens	KLC3		R-HSA-983259;R-HSA-983194;R-HSA-983266
R-HSA-1660499	Synthesis of PIPs at the plasma membrane	1	69	0.00468718	0.900889	0.900889	1	33	0.00249452	9606	Homo sapiens	INPP5D		R-HSA-1675949
R-HSA-6784531	tRNA processing in the nucleus	1	70	0.00475511	0.904162	0.904162	1	7	0.000529141	9606	Homo sapiens	RPP21		R-HSA-5696810
R-HSA-196071	Metabolism of steroid hormones	1	70	0.00475511	0.904162	0.904162	1	40	0.00302366	9606	Homo sapiens	HSD11B1		R-HSA-194023
R-HSA-3781865	Diseases of glycosylation	4	202	0.0137219	0.905852	0.905852	2	77	0.00582055	9606	Homo sapiens	GALNT3;ADAMTS1;ADAMTS12;THBS2		R-HSA-5096537;R-HSA-6785565
R-HSA-380284	Loss of proteins required for interphase microtubule organization from the centrosome	1	71	0.00482304	0.907327	0.907327	3	3	0.000226775	9606	Homo sapiens	DLC1		R-HSA-380294;R-HSA-380272;R-HSA-380303
R-HSA-380259	Loss of Nlp from mitotic centrosomes	1	71	0.00482304	0.907327	0.907327	2	2	0.000151183	9606	Homo sapiens	DLC1		R-HSA-380272;R-HSA-380303
R-HSA-8963743	Digestion and absorption	1	71	0.00482304	0.907327	0.907327	3	30	0.00226775	9606	Homo sapiens	CEL		R-HSA-192417;R-HSA-192425;R-HSA-192430
R-HSA-2559586	DNA Damage/Telomere Stress Induced Senescence	1	71	0.00482304	0.907327	0.907327	1	18	0.00136065	9606	Homo sapiens	HIST2H2AA3		R-HSA-3785711
R-HSA-8856828	Clathrin-mediated endocytosis	3	162	0.0110047	0.907408	0.907408	19	35	0.0026457	9606	Homo sapiens	ADRB2;IL7R;HBEGF		R-HSA-8868071;R-HSA-8866279;R-HSA-8868230;R-HSA-8866277;R-HSA-8867756;R-HSA-8868236;R-HSA-8868651;R-HSA-8866283;R-HSA-8867754;R-HSA-8868072;R-HSA-8868648;R-HSA-8868661;R-HSA-8868660;R-HSA-8868659;R-HSA-8868658;R-HSA-8869438;R-HSA-8866269;R-HSA-8871194;R-HSA-8871193
R-HSA-428157	Sphingolipid metabolism	3	162	0.0110047	0.907408	0.907408	4	64	0.00483786	9606	Homo sapiens	CERS3;B3GALNT1;SPHK1		R-HSA-428214;R-HSA-8878914;R-HSA-428273;R-HSA-428185
R-HSA-199977	ER to Golgi Anterograde Transport	3	164	0.0111405	0.911666	0.911666	15	39	0.00294807	9606	Homo sapiens	SERPINA1;DLC1;GORASP1		R-HSA-5694418;R-HSA-203973;R-HSA-5694417;R-HSA-5694527;R-HSA-6809006;R-HSA-5694428;R-HSA-204008;R-HSA-5694522;R-HSA-6809003;R-HSA-5694439;R-HSA-6809011;R-HSA-6809010;R-HSA-5694446;R-HSA-5694441;R-HSA-5694409
R-HSA-194068	Bile acid and bile salt metabolism	2	121	0.00821955	0.912481	0.912481	1	94	0.0071056	9606	Homo sapiens	OSBPL6;HES1		R-HSA-8867667
R-HSA-1793185	Chondroitin sulfate/dermatan sulfate metabolism	1	73	0.0049589	0.913347	0.913347	1	28	0.00211656	9606	Homo sapiens	XYLT1		R-HSA-1878002
R-HSA-3858494	Beta-catenin independent WNT signaling	3	166	0.0112764	0.915746	0.915746	5	51	0.00385517	9606	Homo sapiens	TCF7L1;RAC2;PRICKLE1		R-HSA-3858475;R-HSA-4608855;R-HSA-4608852;R-HSA-8944362;R-HSA-4411365
R-HSA-8854518	AURKA Activation by TPX2	1	74	0.00502683	0.91621	0.91621	2	2	0.000151183	9606	Homo sapiens	DLC1		R-HSA-8853405;R-HSA-8853419
R-HSA-174178	APC/C:Cdh1 mediated degradation of Cdc20 and other APC/C:Cdh1 targeted proteins in late mitosis/early G1	1	74	0.00502683	0.91621	0.91621	3	6	0.000453549	9606	Homo sapiens	AIM1		R-HSA-174195;R-HSA-174088;R-HSA-174105
R-HSA-74259	Purine catabolism	1	74	0.00502683	0.91621	0.91621	2	28	0.00211656	9606	Homo sapiens	XDH		R-HSA-74258;R-HSA-74247
R-HSA-1483257	Phospholipid metabolism	7	325	0.0220773	0.91789	0.91789	6	218	0.0164789	9606	Homo sapiens	CDS1;INPP5D;NEXN;AGPAT1;MFSD2A		R-HSA-8865637;R-HSA-1675949;R-HSA-8954398;R-HSA-1483121;R-HSA-1483165;R-HSA-75885
R-HSA-5653656	Vesicle-mediated transport	21	825	0.0560424	0.921967	0.921967	53	252	0.0190491	9606	Homo sapiens	DENND2C;SERPINA1;PCDH7;SYTL1;ADRB2;GJB2;KLC3;ALS2CL;GJB4;GJB3;GJA5;DLC1;GORASP1;GJB5;SAA1;RAB38;RAB7B;IL7R;HBEGF		R-HSA-8868230;R-HSA-5694418;R-HSA-2512800;R-HSA-5694417;R-HSA-5694428;R-HSA-8868236;R-HSA-8877451;R-HSA-8847883;R-HSA-8847880;R-HSA-8876191;R-HSA-8871194;R-HSA-8871193;R-HSA-5694409;R-HSA-8867756;R-HSA-8868651;R-HSA-8867754;R-HSA-8868648;R-HSA-2197646;R-HSA-5694439;R-HSA-8868661;R-HSA-8868660;R-HSA-8868659;R-HSA-8868658;R-HSA-5694446;R-HSA-8869438;R-HSA-8854329;R-HSA-5694441;R-HSA-8875320;R-HSA-8…
R-HSA-6807070	PTEN Regulation	3	171	0.0116161	0.925206	0.925206	5	56	0.00423312	9606	Homo sapiens	EGR1;MECOM;SNAI2		R-HSA-8944104;R-HSA-8943817;R-HSA-8944026;R-HSA-8944078;R-HSA-8943811
R-HSA-381426	Regulation of Insulin-like Growth Factor (IGF) transport and uptake by Insulin-like Growth Factor Binding Proteins (IGFBPs)	2	127	0.00862713	0.925634	0.925634	2	14	0.00105828	9606	Homo sapiens	SERPINA1;MMP1		R-HSA-8952289;R-HSA-381435
R-HSA-1592230	Mitochondrial biogenesis	2	127	0.00862713	0.925634	0.925634	2	36	0.00272129	9606	Homo sapiens	MEF2C;ACSS2		R-HSA-5688289;R-HSA-1368140
R-HSA-196849	Metabolism of water-soluble vitamins and cofactors	5	255	0.0173222	0.928342	0.928342	4	144	0.0108852	9606	Homo sapiens	GSTO2;AOX1;XDH;NUDT12;PARP8		R-HSA-6809287;R-HSA-8938073;R-HSA-3204311;R-HSA-198813
R-HSA-75105	Fatty acyl-CoA biosynthesis	1	79	0.00536648	0.929166	0.929166	1	24	0.0018142	9606	Homo sapiens	ELOVL4		R-HSA-548830
R-HSA-2871809	FCERI mediated Ca+2 mobilization	2	129	0.00876299	0.929588	0.929588	5	11	0.000831507	9606	Homo sapiens	FAM83F;SYK		R-HSA-2730888;R-HSA-2730858;R-HSA-2730847;R-HSA-2730833;R-HSA-2730885
R-HSA-373760	L1CAM interactions	2	130	0.00883092	0.93149	0.93149	2	54	0.00408194	9606	Homo sapiens	LAMA1;RPS6KA2		R-HSA-443778;R-HSA-374696
R-HSA-3371497	HSP90 chaperone cycle for steroid hormone receptors (SHR)	1	80	0.00543441	0.931507	0.931507	1	15	0.00113387	9606	Homo sapiens	DLC1		R-HSA-5618080
R-HSA-9662851	Anti-inflammatory response favouring Leishmania parasite infection	6	297	0.0201753	0.932025	0.932025	7	40	0.00302366	9606	Homo sapiens	PTGER4;HTR7;SYK;FYN;ADRB2;TAPBP		R-HSA-9664275;R-HSA-9664273;R-HSA-9664278;R-HSA-9664261;R-HSA-9660824;R-HSA-9664271;R-HSA-9664270
R-HSA-9664433	Leishmania parasite growth and survival	6	297	0.0201753	0.932025	0.932025	7	40	0.00302366	9606	Homo sapiens	PTGER4;HTR7;SYK;FYN;ADRB2;TAPBP		R-HSA-9664275;R-HSA-9664273;R-HSA-9664278;R-HSA-9664261;R-HSA-9660824;R-HSA-9664271;R-HSA-9664270
R-HSA-157118	Signaling by NOTCH	5	258	0.017526	0.932577	0.932577	24	154	0.0116411	9606	Homo sapiens	HIST2H2AA3;HES1;DLL1;RUNX1		R-HSA-2976716;R-HSA-157632;R-HSA-9013069;R-HSA-9021325;R-HSA-9013711;R-HSA-9604703;R-HSA-9604831;R-HSA-9013284;R-HSA-2172172;R-HSA-1980048;R-HSA-9604829;R-HSA-9604834;R-HSA-1980047;R-HSA-1980074;R-HSA-1980138;R-HSA-9013567;R-HSA-4396347;R-HSA-1980039;R-HSA-1912359;R-HSA-157145;R-HSA-2197562;R-HSA-9604719;R-HSA-9013652;R-HSA-157629
R-HSA-380270	Recruitment of mitotic centrosome proteins and complexes	1	81	0.00550234	0.93377	0.93377	3	3	0.000226775	9606	Homo sapiens	DLC1		R-HSA-380311;R-HSA-380455;R-HSA-380283
R-HSA-69473	G2/M DNA damage checkpoint	1	81	0.00550234	0.93377	0.93377	5	12	0.000907098	9606	Homo sapiens	CDS1		R-HSA-75809;R-HSA-5683735;R-HSA-69891;R-HSA-5683792;R-HSA-5683774
R-HSA-5578749	Transcriptional regulation by small RNAs	1	81	0.00550234	0.93377	0.93377	1	5	0.000377958	9606	Homo sapiens	HIST2H2AA3		R-HSA-5578742
R-HSA-4086398	Ca2+ pathway	1	81	0.00550234	0.93377	0.93377	2	27	0.00204097	9606	Homo sapiens	TCF7L1		R-HSA-8944362;R-HSA-4411365
R-HSA-3108214	SUMOylation of DNA damage response and repair proteins	1	81	0.00550234	0.93377	0.93377	1	24	0.0018142	9606	Homo sapiens	CDKN2A		R-HSA-4568846
R-HSA-1236394	Signaling by ERBB4	1	82	0.00557027	0.935959	0.935959	12	52	0.00393076	9606	Homo sapiens	HBEGF		R-HSA-1250370;R-HSA-1250353;R-HSA-1250357;R-HSA-1250315;R-HSA-1977958;R-HSA-1977959;R-HSA-1251992;R-HSA-1250383;R-HSA-1236398;R-HSA-1250380;R-HSA-1250348;R-HSA-1250220
R-HSA-380287	Centrosome maturation	1	83	0.0056382	0.938076	0.938076	6	6	0.000453549	9606	Homo sapiens	DLC1		R-HSA-380311;R-HSA-380455;R-HSA-380294;R-HSA-380272;R-HSA-380303;R-HSA-380283
R-HSA-1169408	ISG15 antiviral mechanism	1	83	0.0056382	0.938076	0.938076	2	16	0.00120946	9606	Homo sapiens	UBA7		R-HSA-1169397;R-HSA-1169404
R-HSA-68875	Mitotic Prophase	2	135	0.00917057	0.940291	0.940291	13	34	0.00257011	9606	Homo sapiens	HIST2H2AA3;GORASP1		R-HSA-2245218;R-HSA-2288097;R-HSA-2172194;R-HSA-2314566;R-HSA-2172678;R-HSA-2314569;R-HSA-2294600;R-HSA-2294574;R-HSA-2214351;R-HSA-2301205;R-HSA-2172183;R-HSA-2294580;R-HSA-2294590
R-HSA-383280	Nuclear Receptor transcription pathway	1	86	0.00584199	0.944016	0.944016	2	2	0.000151183	9606	Homo sapiens	VDR		R-HSA-382096;R-HSA-376419
R-HSA-1660662	Glycosphingolipid metabolism	1	86	0.00584199	0.944016	0.944016	1	32	0.00241893	9606	Homo sapiens	B3GALNT1		R-HSA-8878914
R-HSA-212165	Epigenetic regulation of gene expression	2	139	0.00944229	0.946549	0.946549	23	34	0.00257011	9606	Homo sapiens	HIST2H2AA3;ZNRD1		R-HSA-5334097;R-HSA-427366;R-HSA-427527;R-HSA-5334160;R-HSA-5334099;R-HSA-5250930;R-HSA-212263;R-HSA-5334164;R-HSA-5250938;R-HSA-5227490;R-HSA-212269;R-HSA-433672;R-HSA-427528;R-HSA-427336;R-HSA-427337;R-HSA-427383;R-HSA-5334179;R-HSA-5250947;R-HSA-5334151;R-HSA-5334152;R-HSA-427514;R-HSA-212222;R-HSA-212252
R-HSA-8956319	Nucleobase catabolism	2	139	0.00944229	0.946549	0.946549	4	58	0.00438431	9606	Homo sapiens	ENTPD3;XDH		R-HSA-8851110;R-HSA-74258;R-HSA-74247;R-HSA-8851129
R-HSA-5619102	SLC transporter disorders	3	185	0.0125671	0.946752	0.946752	3	65	0.00491345	9606	Homo sapiens	SLC2A9;SLC1A3;PCDH1		R-HSA-5625015;R-HSA-5621425;R-HSA-5638209
R-HSA-112316	Neuronal System	11	501	0.034033	0.947606	0.947606	17	216	0.0163278	9606	Homo sapiens	KCNJ5;GLS2;MAOA;RPS6KA2;KCNJ15;SLC1A3;ABAT;IL1RAP;FGFR2;PDK1		R-HSA-141186;R-HSA-442724;R-HSA-210439;R-HSA-379395;R-HSA-210404;R-HSA-1299359;R-HSA-70609;R-HSA-9619843;R-HSA-9029434;R-HSA-379382;R-HSA-1013020;R-HSA-442739;R-HSA-9620004;R-HSA-374909;R-HSA-916855;R-HSA-6800380;R-HSA-1013012
R-HSA-2995410	Nuclear Envelope (NE) Reassembly	1	88	0.00597785	0.947657	0.947657	5	24	0.0018142	9606	Homo sapiens	PLEKHG5		R-HSA-9668419;R-HSA-9668389;R-HSA-9668405;R-HSA-9668395;R-HSA-9668415
R-HSA-1638091	Heparan sulfate/heparin (HS-GAG) metabolism	1	88	0.00597785	0.947657	0.947657	1	33	0.00249452	9606	Homo sapiens	XYLT1		R-HSA-1878002
R-HSA-8953897	Cellular responses to external stimuli	17	718	0.0487739	0.947942	0.947942	39	261	0.0197294	9606	Homo sapiens	HIST2H2AA3;IL1A;PRDX2;CDKN2B;CDKN2A;NCF2;DLC1;IL1B;RPS6KA2;FOS;MT1E		R-HSA-5662614;R-HSA-182594;R-HSA-8979082;R-HSA-3857328;R-HSA-3209151;R-HSA-3229089;R-HSA-3223200;R-HSA-450325;R-HSA-5662595;R-HSA-3785711;R-HSA-3240295;R-HSA-198746;R-HSA-3229102;R-HSA-4568740;R-HSA-6804998;R-HSA-3222546;R-HSA-6804996;R-HSA-3229138;R-HSA-4568737;R-HSA-3209109;R-HSA-3209111;R-HSA-3200023;R-HSA-6804879;R-HSA-3209114;R-HSA-3797202;R-HSA-3341343;R-HSA-3788745;R-HSA-3222593;R-HSA-4502…
R-HSA-6796648	TP53 Regulates Transcription of DNA Repair Genes	1	89	0.00604578	0.949387	0.949387	2	17	0.00128506	9606	Homo sapiens	FOS		R-HSA-6806412;R-HSA-6806394
R-HSA-9663891	Selective autophagy	1	89	0.00604578	0.949387	0.949387	5	48	0.00362839	9606	Homo sapiens	DLC1		R-HSA-9646679;R-HSA-9646390;R-HSA-9646383;R-HSA-9646685;R-HSA-9646348
R-HSA-9018677	Biosynthesis of DHA-derived SPMs	1	89	0.00604578	0.949387	0.949387	6	58	0.00438431	9606	Homo sapiens	SUGCT		R-HSA-9024890;R-HSA-9020253;R-HSA-9020252;R-HSA-9020270;R-HSA-9020257;R-HSA-9020258
R-HSA-9664323	FCGR3A-mediated IL10 synthesis	2	141	0.00957815	0.949439	0.949439	6	20	0.00151183	9606	Homo sapiens	SYK;FYN		R-HSA-9664275;R-HSA-9664273;R-HSA-9664278;R-HSA-9664261;R-HSA-9664271;R-HSA-9664270
R-HSA-112314	Neurotransmitter receptors and postsynaptic signal transmission	4	232	0.0157598	0.951253	0.951253	7	109	0.00823947	9606	Homo sapiens	KCNJ5;RPS6KA2;KCNJ15;PDK1		R-HSA-9619843;R-HSA-442724;R-HSA-9029434;R-HSA-1013020;R-HSA-442739;R-HSA-9620004;R-HSA-1013012
R-HSA-6791226	Major pathway of rRNA processing in the nucleolus and cytosol	3	189	0.0128388	0.951756	0.951756	5	7	0.000529141	9606	Homo sapiens	RPP21;SIK1;PWP2		R-HSA-6791223;R-HSA-6791222;R-HSA-6791221;R-HSA-6791228;R-HSA-6791227
R-HSA-9678108	SARS-CoV-1 Infection	2	143	0.00971401	0.952179	0.952179	2	113	0.00854184	9606	Homo sapiens	ST6GALNAC2;PARP8		R-HSA-9683769;R-HSA-9686061
R-HSA-195253	Degradation of beta-catenin by the destruction complex	1	91	0.00618165	0.952679	0.952679	5	23	0.0017386	9606	Homo sapiens	TCF7L1		R-HSA-5334050;R-HSA-8944349;R-HSA-8944352;R-HSA-4641231;R-HSA-5229348
R-HSA-9694516	SARS-CoV-2 Infection	2	144	0.00978194	0.953496	0.953496	3	116	0.00876861	9606	Homo sapiens	ST6GALNAC2;PARP8		R-HSA-9694773;R-HSA-9697018;R-HSA-9694718
R-HSA-5632684	Hedgehog 'on' state	1	92	0.00624958	0.954244	0.954244	13	37	0.00279689	9606	Homo sapiens	GLI3		R-HSA-5635860;R-HSA-5635856;R-HSA-5635859;R-HSA-5635845;R-HSA-5635846;R-HSA-5635841;R-HSA-5635843;R-HSA-5610723;R-HSA-5635842;R-HSA-5635853;R-HSA-5635855;R-HSA-5635854;R-HSA-5635848
R-HSA-2565942	Regulation of PLK1 Activity at G2/M Transition	1	92	0.00624958	0.954244	0.954244	4	12	0.000907098	9606	Homo sapiens	DLC1		R-HSA-3000319;R-HSA-2574845;R-HSA-3000310;R-HSA-2574840
R-HSA-1500620	Meiosis	1	92	0.00624958	0.954244	0.954244	2	15	0.00113387	9606	Homo sapiens	HIST2H2AA3		R-HSA-912408;R-HSA-1214188
R-HSA-453276	Regulation of mitotic cell cycle	1	92	0.00624958	0.954244	0.954244	3	40	0.00302366	9606	Homo sapiens	AIM1		R-HSA-174195;R-HSA-174088;R-HSA-174105
R-HSA-174143	APC/C-mediated degradation of cell cycle proteins	1	92	0.00624958	0.954244	0.954244	3	40	0.00302366	9606	Homo sapiens	AIM1		R-HSA-174195;R-HSA-174088;R-HSA-174105
R-HSA-376176	Signaling by ROBO receptors	4	235	0.0159636	0.95446	0.95446	26	60	0.00453549	9606	Homo sapiens	PAK6;SLIT2;SRGAP3		R-HSA-376141;R-HSA-376140;R-HSA-204364;R-HSA-376149;R-HSA-428885;R-HSA-376145;R-HSA-428883;R-HSA-373715;R-HSA-428511;R-HSA-9010898;R-HSA-8986258;R-HSA-428888;R-HSA-428518;R-HSA-9010539;R-HSA-9010541;R-HSA-428515;R-HSA-428522;R-HSA-428534;R-HSA-9010872;R-HSA-428535;R-HSA-428533;R-HSA-8985594;R-HSA-428531;R-HSA-9010815;R-HSA-428536;R-HSA-8985591
R-HSA-1168372	Downstream signaling events of B Cell Receptor (BCR)	1	93	0.00631751	0.955758	0.955758	2	15	0.00113387	9606	Homo sapiens	FKBP1B		R-HSA-2025882;R-HSA-9690461
R-HSA-450531	Regulation of mRNA stability by proteins that bind AU-rich elements	1	93	0.00631751	0.955758	0.955758	2	26	0.00196538	9606	Homo sapiens	EMB		R-HSA-450595;R-HSA-450387
R-HSA-6794362	Protein-protein interactions at synapses	1	93	0.00631751	0.955758	0.955758	1	33	0.00249452	9606	Homo sapiens	IL1RAP		R-HSA-6800380
R-HSA-2029480	Fcgamma receptor (FCGR) dependent phagocytosis	3	193	0.0131105	0.956318	0.956318	19	42	0.00317484	9606	Homo sapiens	SYK;FYN;WASF3		R-HSA-2197697;R-HSA-2029469;R-HSA-2029466;R-HSA-2029467;R-HSA-2029272;R-HSA-442592;R-HSA-2029273;R-HSA-2029465;R-HSA-2029270;R-HSA-2029271;R-HSA-2029268;R-HSA-2029458;R-HSA-2029459;R-HSA-2029452;R-HSA-2130194;R-HSA-2029453;R-HSA-2029451;R-HSA-2029449;R-HSA-2197690
R-HSA-1169410	Antiviral mechanism by IFN-stimulated genes	1	94	0.00638544	0.957221	0.957221	2	31	0.00234334	9606	Homo sapiens	UBA7		R-HSA-1169397;R-HSA-1169404
R-HSA-69620	Cell Cycle Checkpoints	5	280	0.0190204	0.957382	0.957382	13	56	0.00423312	9606	Homo sapiens	CDS1;AIM1;CDKN2A;DLC1;EMB		R-HSA-75809;R-HSA-5683735;R-HSA-69891;R-HSA-141409;R-HSA-5683792;R-HSA-5683774;R-HSA-6804879;R-HSA-69608;R-HSA-141422;R-HSA-69685;R-HSA-141431;R-HSA-349426;R-HSA-141439
R-HSA-983231	Factors involved in megakaryocyte development and platelet production	3	194	0.0131785	0.957394	0.957394	5	43	0.00325043	9606	Homo sapiens	KLC3;DAXX;RAC2		R-HSA-983259;R-HSA-983194;R-HSA-1011576;R-HSA-994034;R-HSA-983266
R-HSA-8856688	Golgi-to-ER retrograde transport	2	148	0.0100537	0.958424	0.958424	4	18	0.00136065	9606	Homo sapiens	KLC3;DLC1		R-HSA-8849350;R-HSA-6811426;R-HSA-6811423;R-HSA-8849353
R-HSA-2467813	Separation of Sister Chromatids	3	195	0.0132464	0.958445	0.958445	2	8	0.000604732	9606	Homo sapiens	AIM1;DLC1;EMB		R-HSA-2467809;R-HSA-2467811
R-HSA-2262752	Cellular responses to stress	16	700	0.0475511	0.959344	0.959344	37	230	0.017386	9606	Homo sapiens	HIST2H2AA3;IL1A;PRDX2;CDKN2B;CDKN2A;NCF2;DLC1;IL1B;RPS6KA2;FOS		R-HSA-182594;R-HSA-8979082;R-HSA-3857328;R-HSA-3209151;R-HSA-3229089;R-HSA-3223200;R-HSA-450325;R-HSA-3785711;R-HSA-3240295;R-HSA-198746;R-HSA-3229102;R-HSA-4568740;R-HSA-6804998;R-HSA-3222546;R-HSA-6804996;R-HSA-3229138;R-HSA-4568737;R-HSA-3209109;R-HSA-3209111;R-HSA-3200023;R-HSA-6804879;R-HSA-3209114;R-HSA-3797202;R-HSA-3341343;R-HSA-3788745;R-HSA-3222593;R-HSA-450292;R-HSA-3222533;R-HSA-37887…
R-HSA-500792	GPCR ligand binding	15	665	0.0451736	0.960009	0.960009	18	185	0.0139844	9606	Homo sapiens	PTGER4;CCL20;PTAFR;WNT7A;LPAR3;ADRB2;CDYL2;APLN;TAPBP;HCAR2;HCAR3;HTR7;SAA1;ACKR3;PCDH1		R-HSA-391940;R-HSA-374214;R-HSA-374337;R-HSA-3296309;R-HSA-417825;R-HSA-391913;R-HSA-9609310;R-HSA-201708;R-HSA-419351;R-HSA-388468;R-HSA-444661;R-HSA-390931;R-HSA-8937631;R-HSA-390674;R-HSA-9611851;R-HSA-373087;R-HSA-419389;R-HSA-9611852
R-HSA-162909	Host Interactions of HIV factors	2	150	0.0101895	0.960697	0.960697	8	54	0.00408194	9606	Homo sapiens	FYN;EMB		R-HSA-180739;R-HSA-165043;R-HSA-165047;R-HSA-165028;R-HSA-180885;R-HSA-165034;R-HSA-165055;R-HSA-200908
R-HSA-1632852	Macroautophagy	2	150	0.0101895	0.960697	0.960697	12	87	0.00657646	9606	Homo sapiens	ATG16L2;DLC1		R-HSA-1632857;R-HSA-5679255;R-HSA-1632843;R-HSA-9646679;R-HSA-9646390;R-HSA-5682012;R-HSA-9646383;R-HSA-5678490;R-HSA-5678315;R-HSA-9646685;R-HSA-9646348;R-HSA-5678313
R-HSA-380320	Recruitment of NuMA to mitotic centrosomes	1	97	0.00658923	0.961328	0.961328	2	2	0.000151183	9606	Homo sapiens	DLC1		R-HSA-380316;R-HSA-380508
R-HSA-5689603	UCH proteinases	1	98	0.00665716	0.962607	0.962607	1	11	0.000831507	9606	Homo sapiens	HIST2H2AA3		R-HSA-5690790
R-HSA-5620912	Anchoring of the basal body to the plasma membrane	1	99	0.00672509	0.963844	0.963844	8	9	0.000680324	9606	Homo sapiens	DLC1		R-HSA-5626228;R-HSA-5626227;R-HSA-5626220;R-HSA-5626223;R-HSA-5626681;R-HSA-5617816;R-HSA-5626699;R-HSA-5638009
R-HSA-5619084	ABC transporter disorders	1	99	0.00672509	0.963844	0.963844	3	22	0.00166301	9606	Homo sapiens	LIMK2		R-HSA-8866854;R-HSA-8866857;R-HSA-8866856
R-HSA-73884	Base Excision Repair	1	99	0.00672509	0.963844	0.963844	6	105	0.00793711	9606	Homo sapiens	HIST2H2AA3		R-HSA-9629216;R-HSA-9629483;R-HSA-9629195;R-HSA-9629497;R-HSA-9629372;R-HSA-9629373
R-HSA-68882	Mitotic Anaphase	4	249	0.0169146	0.967011	0.967011	7	32	0.00241893	9606	Homo sapiens	AIM1;DLC1;PLEKHG5;EMB		R-HSA-9668419;R-HSA-2467809;R-HSA-2467811;R-HSA-9668389;R-HSA-9668405;R-HSA-9668395;R-HSA-9668415
R-HSA-2555396	Mitotic Metaphase and Anaphase	4	250	0.0169825	0.967771	0.967771	7	33	0.00249452	9606	Homo sapiens	AIM1;DLC1;PLEKHG5;EMB		R-HSA-9668419;R-HSA-2467809;R-HSA-2467811;R-HSA-9668389;R-HSA-9668405;R-HSA-9668395;R-HSA-9668415
R-HSA-5689880	Ub-specific processing proteases	3	206	0.0139936	0.96851	0.96851	4	40	0.00302366	9606	Homo sapiens	HIST2H2AA3;IFIH1;ADRB2		R-HSA-5690080;R-HSA-5690157;R-HSA-5696600;R-HSA-5696968
R-HSA-2029482	Regulation of actin dynamics for phagocytic cup formation	2	158	0.010733	0.968652	0.968652	11	24	0.0018142	9606	Homo sapiens	SYK;WASF3		R-HSA-2197697;R-HSA-2130194;R-HSA-2029453;R-HSA-2029469;R-HSA-2029466;R-HSA-2029467;R-HSA-2029451;R-HSA-442592;R-HSA-2029465;R-HSA-2197690;R-HSA-2029458
R-HSA-8868773	rRNA processing in the nucleus and cytosol	3	207	0.0140615	0.9693	0.9693	7	15	0.00113387	9606	Homo sapiens	RPP21;SIK1;PWP2		R-HSA-6791223;R-HSA-6791222;R-HSA-6791221;R-HSA-6791228;R-HSA-6791227;R-HSA-6790907;R-HSA-6790906
R-HSA-9018678	Biosynthesis of specialized proresolving mediators (SPMs)	2	159	0.0108009	0.96953	0.96953	11	124	0.00937335	9606	Homo sapiens	ALOX5AP;SUGCT		R-HSA-9024890;R-HSA-2161907;R-HSA-9018877;R-HSA-9020253;R-HSA-9020252;R-HSA-9020270;R-HSA-9018862;R-HSA-266051;R-HSA-9020257;R-HSA-9020258;R-HSA-2161917
R-HSA-425407	SLC-mediated transmembrane transport	8	418	0.0283948	0.969597	0.969597	8	191	0.014438	9606	Homo sapiens	SLC2A9;SLC22A15;SLC6A15;SLC1A3;ABAT;EMB;SLC4A3;SLC38A5;RUNX1		R-HSA-549241;R-HSA-352182;R-HSA-433698;R-HSA-549297;R-HSA-428015;R-HSA-429036;R-HSA-425482;R-HSA-352059
R-HSA-9679191	Potential therapeutics for SARS	2	161	0.0109368	0.971216	0.971216	3	32	0.00241893	9606	Homo sapiens	FXYD3;FKBP1B		R-HSA-9684068;R-HSA-9679044;R-HSA-9690461
R-HSA-5687128	MAPK6/MAPK4 signaling	1	106	0.0072006	0.971433	0.971433	1	40	0.00302366	9606	Homo sapiens	EMB		R-HSA-5687109
R-HSA-211945	Phase I - Functionalization of compounds	5	299	0.0203111	0.971767	0.971767	7	98	0.00740797	9606	Homo sapiens	CYP27B1;ACSS2;MAOA;PTGS1		R-HSA-141186;R-HSA-141202;R-HSA-140355;R-HSA-141200;R-HSA-140359;R-HSA-71735;R-HSA-209868
R-HSA-68877	Mitotic Prometaphase	3	211	0.0143333	0.97228	0.97228	8	20	0.00151183	9606	Homo sapiens	AIM1;DLC1;EMB		R-HSA-9648114;R-HSA-2484822;R-HSA-375302;R-HSA-380316;R-HSA-380508;R-HSA-1638803;R-HSA-2468287;R-HSA-1638821
R-HSA-6811434	COPI-dependent Golgi-to-ER retrograde traffic	1	107	0.00726853	0.972379	0.972379	2	11	0.000831507	9606	Homo sapiens	KLC3		R-HSA-6811426;R-HSA-6811423
R-HSA-202733	Cell surface interactions at the vascular wall	4	258	0.017526	0.973292	0.973292	5	65	0.00491345	9606	Homo sapiens	TSTD1;MMP1;INPP5D;FYN		R-HSA-210291;R-HSA-114577;R-HSA-210290;R-HSA-199093;R-HSA-375135
R-HSA-8957275	Post-translational protein phosphorylation	1	109	0.00740439	0.974178	0.974178	1	1	7.55915e-05	9606	Homo sapiens	SERPINA1		R-HSA-8952289
R-HSA-9609690	HCMV Early Events	3	215	0.014605	0.974985	0.974985	7	12	0.000907098	9606	Homo sapiens	HIST2H2AA3;DAXX;DLC1		R-HSA-9614816;R-HSA-9621073;R-HSA-9614343;R-HSA-9614810;R-HSA-9614811;R-HSA-9623096;R-HSA-9614367
R-HSA-3214847	HATs acetylate histones	1	110	0.00747232	0.975033	0.975033	2	15	0.00113387	9606	Homo sapiens	HIST2H2AA3		R-HSA-3321975;R-HSA-3662335
R-HSA-9612973	Autophagy	2	166	0.0112764	0.975046	0.975046	12	108	0.00816388	9606	Homo sapiens	ATG16L2;DLC1		R-HSA-1632857;R-HSA-5679255;R-HSA-1632843;R-HSA-9646679;R-HSA-9646390;R-HSA-5682012;R-HSA-9646383;R-HSA-5678490;R-HSA-5678315;R-HSA-9646685;R-HSA-9646348;R-HSA-5678313
R-HSA-1483255	PI Metabolism	1	112	0.00760818	0.976659	0.976659	1	89	0.00672764	9606	Homo sapiens	INPP5D		R-HSA-1675949
R-HSA-6811442	Intra-Golgi and retrograde Golgi-to-ER traffic	3	218	0.0148088	0.976847	0.976847	6	48	0.00362839	9606	Homo sapiens	KLC3;DLC1;PCDH7		R-HSA-8849350;R-HSA-6811426;R-HSA-6811423;R-HSA-8847883;R-HSA-8849353;R-HSA-8847880
R-HSA-948021	Transport to the Golgi and subsequent modification	3	219	0.0148767	0.977438	0.977438	15	60	0.00453549	9606	Homo sapiens	SERPINA1;DLC1;GORASP1		R-HSA-5694418;R-HSA-203973;R-HSA-5694417;R-HSA-5694527;R-HSA-6809006;R-HSA-5694428;R-HSA-204008;R-HSA-5694522;R-HSA-6809003;R-HSA-5694439;R-HSA-6809011;R-HSA-6809010;R-HSA-5694446;R-HSA-5694441;R-HSA-5694409
R-HSA-5617472	Activation of anterior HOX genes in hindbrain development during early embryogenesis	1	116	0.0078799	0.979601	0.979601	31	43	0.00325043	9606	Homo sapiens	HIST2H2AA3		R-HSA-5617877;R-HSA-5617492;R-HSA-5617431;R-HSA-5621010;R-HSA-5617874;R-HSA-6810159;R-HSA-6810158;R-HSA-5617887;R-HSA-5617862;R-HSA-6810161;R-HSA-5617859;R-HSA-5617484;R-HSA-5617676;R-HSA-5693644;R-HSA-5617486;R-HSA-5617672;R-HSA-5617483;R-HSA-5617867;R-HSA-5621002;R-HSA-5617866;R-HSA-5617462;R-HSA-5617650;R-HSA-5617661;R-HSA-5617471;R-HSA-5617445;R-HSA-5617452;R-HSA-5617454;R-HSA-6810139;R-HSA-5…
R-HSA-5619507	Activation of HOX genes during differentiation	1	116	0.0078799	0.979601	0.979601	31	43	0.00325043	9606	Homo sapiens	HIST2H2AA3		R-HSA-5617877;R-HSA-5617492;R-HSA-5617431;R-HSA-5621010;R-HSA-5617874;R-HSA-6810159;R-HSA-6810158;R-HSA-5617887;R-HSA-5617862;R-HSA-6810161;R-HSA-5617859;R-HSA-5617484;R-HSA-5617676;R-HSA-5693644;R-HSA-5617486;R-HSA-5617672;R-HSA-5617483;R-HSA-5617867;R-HSA-5621002;R-HSA-5617866;R-HSA-5617462;R-HSA-5617650;R-HSA-5617661;R-HSA-5617471;R-HSA-5617445;R-HSA-5617452;R-HSA-5617454;R-HSA-6810139;R-HSA-5…
R-HSA-211000	Gene Silencing by RNA	1	117	0.00794783	0.980277	0.980277	1	36	0.00272129	9606	Homo sapiens	HIST2H2AA3		R-HSA-5578742
R-HSA-382551	Transport of small molecules	22	967	0.0656885	0.98032	0.98032	30	441	0.0333359	9606	Homo sapiens	SLC6A15;LIMK2;ATP10D;ANO9;SLC1A3;ABAT;ANO4;SLC4A3;CYGB;RUNX1;SLC2A9;SLC22A15;FXYD3;NIPAL1;FKBP1B;LIPG;SCNN1A;CLCA2;LRRC8C;EMB;ANGPTL4;SLC38A5		R-HSA-2744361;R-HSA-6784676;R-HSA-2682349;R-HSA-2855020;R-HSA-947591;R-HSA-425482;R-HSA-8980228;R-HSA-2684901;R-HSA-936897;R-HSA-8982617;R-HSA-6784628;R-HSA-5336453;R-HSA-2744242;R-HSA-9659568;R-HSA-433698;R-HSA-2672334;R-HSA-5340214;R-HSA-428015;R-HSA-8866542;R-HSA-429036;R-HSA-8941543;R-HSA-8866551;R-HSA-549241;R-HSA-352182;R-HSA-8866546;R-HSA-5333671;R-HSA-9684068;R-HSA-549297;R-HSA-939763;R-H…
R-HSA-382556	ABC-family proteins mediated transport	1	122	0.00828748	0.983335	0.983335	3	27	0.00204097	9606	Homo sapiens	LIMK2		R-HSA-8866551;R-HSA-8866546;R-HSA-8866542
R-HSA-8957322	Metabolism of steroids	5	323	0.0219414	0.983524	0.983524	5	237	0.0179152	9606	Homo sapiens	HSD11B1;CYP27B1;OSBPL6;VDR;HES1		R-HSA-8963915;R-HSA-8867667;R-HSA-194023;R-HSA-4546387;R-HSA-209868
R-HSA-1474165	Reproduction	1	123	0.00835541	0.983887	0.983887	2	24	0.0018142	9606	Homo sapiens	HIST2H2AA3		R-HSA-912408;R-HSA-1214188
R-HSA-5619115	Disorders of transmembrane transporters	4	280	0.0190204	0.984253	0.984253	6	87	0.00657646	9606	Homo sapiens	SLC2A9;LIMK2;SLC1A3;PCDH1		R-HSA-8866854;R-HSA-5625015;R-HSA-5621425;R-HSA-5638209;R-HSA-8866857;R-HSA-8866856
R-HSA-1630316	Glycosaminoglycan metabolism	2	182	0.0123633	0.984272	0.984272	2	88	0.00665205	9606	Homo sapiens	XYLT1;CHST2		R-HSA-2046222;R-HSA-1878002
R-HSA-5610787	Hedgehog 'off' state	1	124	0.00842334	0.984421	0.984421	15	32	0.00241893	9606	Homo sapiens	GLI3		R-HSA-5612508;R-HSA-5612510;R-HSA-5610746;R-HSA-5617413;R-HSA-5617412;R-HSA-5610720;R-HSA-5617408;R-HSA-5610752;R-HSA-5610723;R-HSA-5610722;R-HSA-5610754;R-HSA-5617410;R-HSA-5610732;R-HSA-5610767;R-HSA-5610766
R-HSA-73894	DNA Repair	6	369	0.0250662	0.984461	0.984461	21	332	0.0250964	9606	Homo sapiens	HIST2H2AA3;CDS1;UBA7;EYA2;POLM;GPR89B		R-HSA-5683735;R-HSA-69891;R-HSA-5686900;R-HSA-5683792;R-HSA-5686704;R-HSA-5683774;R-HSA-5693599;R-HSA-5683967;R-HSA-5683964;R-HSA-9629497;R-HSA-5686685;R-HSA-5653754;R-HSA-9629372;R-HSA-5683801;R-HSA-9629373;R-HSA-5693574;R-HSA-9629216;R-HSA-5693604;R-HSA-5687360;R-HSA-9629483;R-HSA-9629195
R-HSA-9010553	Regulation of expression of SLITs and ROBOs	2	183	0.0124312	0.984722	0.984722	3	20	0.00151183	9606	Homo sapiens	SLIT2		R-HSA-9010872;R-HSA-9010539;R-HSA-9010541
R-HSA-1640170	Cell Cycle	15	734	0.0498607	0.986381	0.986381	84	449	0.0339406	9606	Homo sapiens	CDS1;HIST2H2AA3;DAXX;CDKN2B;CDKN2A;PLEKHG5;AIM1;EFNB3;CCND2;TERT;DLC1;GORASP1;EMB		R-HSA-69891;R-HSA-375302;R-HSA-380294;R-HSA-2172194;R-HSA-5683792;R-HSA-8942607;R-HSA-164616;R-HSA-1638803;R-HSA-380303;R-HSA-174088;R-HSA-164617;R-HSA-2294574;R-HSA-164620;R-HSA-163090;R-HSA-380311;R-HSA-912408;R-HSA-9670149;R-HSA-2294580;R-HSA-163099;R-HSA-380316;R-HSA-163096;R-HSA-2468287;R-HSA-8853405;R-HSA-174105;R-HSA-2294590;R-HSA-75809;R-HSA-380455;R-HSA-9668405;R-HSA-2172678;R-HSA-901801…
R-HSA-2029485	Role of phospholipids in phagocytosis	1	129	0.00876299	0.986838	0.986838	5	12	0.000907098	9606	Homo sapiens	SYK		R-HSA-2029272;R-HSA-2029273;R-HSA-2029270;R-HSA-2029271;R-HSA-2029268
R-HSA-8951664	Neddylation	3	241	0.0163712	0.987327	0.987327	5	31	0.00234334	9606	Homo sapiens	CCDC8;KLHL13		R-HSA-8956040;R-HSA-8955289;R-HSA-8955241;R-HSA-8956026;R-HSA-8956050
R-HSA-446219	Synthesis of substrates in N-glycan biosythesis	1	131	0.00889885	0.987696	0.987696	1	49	0.00370398	9606	Homo sapiens	ST6GALNAC2		R-HSA-4084980
R-HSA-72312	rRNA processing	3	245	0.0166429	0.988607	0.988607	7	21	0.00158742	9606	Homo sapiens	RPP21;SIK1;PWP2		R-HSA-6791223;R-HSA-6791222;R-HSA-6791221;R-HSA-6791228;R-HSA-6791227;R-HSA-6790907;R-HSA-6790906
R-HSA-8978868	Fatty acid metabolism	7	429	0.029142	0.989299	0.989299	12	217	0.0164034	9606	Homo sapiens	ELOVL4;ALOX5AP;RAB7B;ALOXE3;SUGCT;PTGS1		R-HSA-140355;R-HSA-265296;R-HSA-140359;R-HSA-2314678;R-HSA-548830;R-HSA-266050;R-HSA-266051;R-HSA-8942208;R-HSA-2161768;R-HSA-265295;R-HSA-266072;R-HSA-2161950
R-HSA-977606	Regulation of Complement cascade	1	139	0.00944229	0.990606	0.990606	3	42	0.00317484	9606	Homo sapiens	SERPING1		R-HSA-9021306;R-HSA-8852481;R-HSA-8852266
R-HSA-156580	Phase II - Conjugation of compounds	3	259	0.0175939	0.992177	0.992177	2	72	0.00544259	9606	Homo sapiens	GSTO2;GSTT2B		R-HSA-5696230;R-HSA-176054
R-HSA-983168	Antigen processing: Ubiquitination & Proteasome degradation	4	315	0.021398	0.993412	0.993412	6	9	0.000680324	9606	Homo sapiens	RNF144B;UBA7;KLHL13		R-HSA-983147;R-HSA-983157;R-HSA-983156;R-HSA-983140;R-HSA-983153;R-HSA-983152
R-HSA-69275	G2/M Transition	2	212	0.0144012	0.993488	0.993488	13	78	0.00589614	9606	Homo sapiens	DLC1;EMB		R-HSA-380455;R-HSA-380294;R-HSA-380303;R-HSA-8853419;R-HSA-380311;R-HSA-3000319;R-HSA-380272;R-HSA-170072;R-HSA-8853405;R-HSA-2574845;R-HSA-3000310;R-HSA-380283;R-HSA-2574840
R-HSA-5668914	Diseases of metabolism	6	408	0.0277155	0.993493	0.993493	4	191	0.014438	9606	Homo sapiens	CYP27B1;GALNT3;ADAMTS1;MAOA;ADAMTS12;THBS2		R-HSA-5603108;R-HSA-5096537;R-HSA-6785565;R-HSA-5602186
R-HSA-453274	Mitotic G2-G2/M phases	2	214	0.0145371	0.993864	0.993864	13	80	0.00604732	9606	Homo sapiens	DLC1;EMB		R-HSA-380455;R-HSA-380294;R-HSA-380303;R-HSA-8853419;R-HSA-380311;R-HSA-3000319;R-HSA-380272;R-HSA-170072;R-HSA-8853405;R-HSA-2574845;R-HSA-3000310;R-HSA-380283;R-HSA-2574840
R-HSA-9609646	HCMV Infection	3	270	0.0183411	0.994198	0.994198	8	31	0.00234334	9606	Homo sapiens	HIST2H2AA3;DAXX;DLC1		R-HSA-9614816;R-HSA-9621073;R-HSA-9698928;R-HSA-9614343;R-HSA-9614810;R-HSA-9614811;R-HSA-9623096;R-HSA-9614367
R-HSA-69481	G2/M Checkpoints	1	154	0.0104612	0.994338	0.994338	5	24	0.0018142	9606	Homo sapiens	CDS1		R-HSA-75809;R-HSA-5683735;R-HSA-69891;R-HSA-5683792;R-HSA-5683774
R-HSA-68886	M Phase	6	416	0.0282589	0.994585	0.994585	28	91	0.00687883	9606	Homo sapiens	HIST2H2AA3;AIM1;DLC1;PLEKHG5;GORASP1;EMB		R-HSA-2245218;R-HSA-2288097;R-HSA-375302;R-HSA-2172194;R-HSA-2467809;R-HSA-2467811;R-HSA-1638803;R-HSA-2294574;R-HSA-9668419;R-HSA-2294580;R-HSA-380316;R-HSA-380508;R-HSA-2468287;R-HSA-2294590;R-HSA-9648114;R-HSA-2314566;R-HSA-9668405;R-HSA-2172678;R-HSA-2314569;R-HSA-2294600;R-HSA-9668415;R-HSA-2214351;R-HSA-2484822;R-HSA-2301205;R-HSA-9668389;R-HSA-2172183;R-HSA-9668395;R-HSA-1638821
R-HSA-166658	Complement cascade	1	156	0.0105971	0.994708	0.994708	3	71	0.005367	9606	Homo sapiens	SERPING1		R-HSA-9021306;R-HSA-8852481;R-HSA-8852266
R-HSA-597592	Post-translational protein modification	37	1597	0.108484	0.994736	0.994736	56	526	0.0397611	9606	Homo sapiens	HIST2H2AA3;ST6GALNAC2;SERPINA1;PGAP1;SATB1;NTM;GCNT1;LYPD3;ADRB2;KLHL13;ADAMTS12;THBS2;IFIH1;RAB25;TRIM29;ADAMTS1;LARGE2;RNF152;GALNT6;DAXX;GALNT3;CDKN2A;VDR;LIMK2;HLA-B;AIM1;DLC1;CCDC8;B3GNT5;GORASP1;RAB38;RAB17;FOLR3;ULBP2;RAB7B		R-HSA-8956040;R-HSA-5694418;R-HSA-5173192;R-HSA-913675;R-HSA-5694417;R-HSA-5694428;R-HSA-5696600;R-HSA-8955289;R-HSA-4546387;R-HSA-8956050;R-HSA-5696968;R-HSA-5694409;R-HSA-5617143;R-HSA-5691381;R-HSA-4615905;R-HSA-5617138;R-HSA-162729;R-HSA-5694439;R-HSA-936381;R-HSA-8953917;R-HSA-5690080;R-HSA-8938815;R-HSA-5694446;R-HSA-981814;R-HSA-4655355;R-HSA-5694441;R-HSA-8870469;R-HSA-5173005;R-HSA-56914…
R-HSA-446193	Biosynthesis of the N-glycan precursor (dolichol lipid-linked oligosaccharide, LLO) and transfer to a nascent protein	1	159	0.0108009	0.995218	0.995218	1	63	0.00476226	9606	Homo sapiens	ST6GALNAC2		R-HSA-4084980
R-HSA-9679506	SARS-CoV Infections	4	328	0.0222811	0.995275	0.995275	8	255	0.0192758	9606	Homo sapiens	ST6GALNAC2;FXYD3;FKBP1B;PARP8		R-HSA-9694773;R-HSA-9684068;R-HSA-9679044;R-HSA-9697018;R-HSA-9683769;R-HSA-9694718;R-HSA-9686061;R-HSA-9690461
R-HSA-69278	Cell Cycle, Mitotic	10	596	0.0404864	0.995415	0.995415	54	350	0.026457	9606	Homo sapiens	HIST2H2AA3;CDKN2B;AIM1;CCND2;CDKN2A;DLC1;PLEKHG5;GORASP1;EMB		R-HSA-375302;R-HSA-380294;R-HSA-2172194;R-HSA-8942607;R-HSA-1638803;R-HSA-380303;R-HSA-174088;R-HSA-2294574;R-HSA-380311;R-HSA-2294580;R-HSA-380316;R-HSA-2468287;R-HSA-8853405;R-HSA-174105;R-HSA-2294590;R-HSA-380455;R-HSA-9668405;R-HSA-2172678;R-HSA-9018017;R-HSA-8853419;R-HSA-9668415;R-HSA-2301205;R-HSA-9668389;R-HSA-2172183;R-HSA-9668395;R-HSA-1638821;R-HSA-2245218;R-HSA-182594;R-HSA-2288097;R-…
R-HSA-196854	Metabolism of vitamins and cofactors	5	383	0.0260173	0.99603	0.99603	4	206	0.0155718	9606	Homo sapiens	GSTO2;AOX1;XDH;NUDT12;PARP8		R-HSA-6809287;R-HSA-8938073;R-HSA-3204311;R-HSA-198813
R-HSA-162599	Late Phase of HIV Life Cycle	1	165	0.0112085	0.996096	0.996096	7	78	0.00589614	9606	Homo sapiens	EMB		R-HSA-180739;R-HSA-165043;R-HSA-165047;R-HSA-165028;R-HSA-180885;R-HSA-165034;R-HSA-165055
R-HSA-2173782	Binding and Uptake of Ligands by Scavenger Receptors	1	167	0.0113443	0.996351	0.996351	2	33	0.00249452	9606	Homo sapiens	SAA1		R-HSA-2512800;R-HSA-2197646
R-HSA-5688426	Deubiquitination	3	288	0.0195639	0.996464	0.996464	8	77	0.00582055	9606	Homo sapiens	HIST2H2AA3;IFIH1;ADRB2		R-HSA-5690790;R-HSA-5691381;R-HSA-936381;R-HSA-5691411;R-HSA-5690080;R-HSA-5690157;R-HSA-5696600;R-HSA-5696968
R-HSA-5358351	Signaling by Hedgehog	1	168	0.0114123	0.996472	0.996472	27	82	0.0061985	9606	Homo sapiens	GLI3		R-HSA-5635860;R-HSA-5635856;R-HSA-5635859;R-HSA-5612508;R-HSA-5612510;R-HSA-5635845;R-HSA-5617413;R-HSA-5617412;R-HSA-5635846;R-HSA-5635841;R-HSA-5617408;R-HSA-5610752;R-HSA-5635843;R-HSA-5610754;R-HSA-5635842;R-HSA-5617410;R-HSA-5635853;R-HSA-5635855;R-HSA-5610767;R-HSA-5635854;R-HSA-5610766;R-HSA-5635848;R-HSA-5610746;R-HSA-5610720;R-HSA-5610723;R-HSA-5610722;R-HSA-5610732
R-HSA-1428517	The citric acid (TCA) cycle and respiratory electron transport	2	233	0.0158277	0.996525	0.996525	2	67	0.00506463	9606	Homo sapiens	PKP1;PDK1		R-HSA-203946;R-HSA-9011543
R-HSA-9609507	Protein localization	1	170	0.0115481	0.996703	0.996703	15	53	0.00400635	9606	Homo sapiens	TRIM29		R-HSA-9033514;R-HSA-9033485;R-HSA-9033516;R-HSA-9033505;R-HSA-9603775;R-HSA-9603804;R-HSA-8953946;R-HSA-9033499;R-HSA-9033533;R-HSA-8953917;R-HSA-9033235;R-HSA-9603784;R-HSA-9033236;R-HSA-9033527;R-HSA-9033238
R-HSA-71291	Metabolism of amino acids and derivatives	11	661	0.0449018	0.99714	0.99714	11	285	0.0215436	9606	Homo sapiens	DUOX1;MTAP;AIM1;ARG2;TSTD1;GLS2;CKMT1A;CBSL;CKMT1B;AASS		R-HSA-5662662;R-HSA-70609;R-HSA-452036;R-HSA-1614524;R-HSA-200326;R-HSA-5693681;R-HSA-1237160;R-HSA-70938;R-HSA-2408559;R-HSA-70940;R-HSA-1655879
R-HSA-2871837	FCERI mediated NF-kB activation	1	175	0.0118878	0.997216	0.997216	1	19	0.00143624	9606	Homo sapiens	PDK1		R-HSA-202534
R-HSA-9610379	HCMV Late Events	1	175	0.0118878	0.997216	0.997216	1	19	0.00143624	9606	Homo sapiens	HIST2H2AA3		R-HSA-9698928
R-HSA-2408522	Selenoamino acid metabolism	1	180	0.0122274	0.997649	0.997649	1	33	0.00249452	9606	Homo sapiens	CBSL		R-HSA-2408559
R-HSA-162587	HIV Life Cycle	1	182	0.0123633	0.997803	0.997803	7	117	0.00884421	9606	Homo sapiens	EMB		R-HSA-180739;R-HSA-165043;R-HSA-165047;R-HSA-165028;R-HSA-180885;R-HSA-165034;R-HSA-165055
R-HSA-72306	tRNA processing	1	182	0.0123633	0.997803	0.997803	1	54	0.00408194	9606	Homo sapiens	RPP21		R-HSA-5696810
R-HSA-71387	Metabolism of carbohydrates	6	456	0.0309762	0.99789	0.99789	7	243	0.0183687	9606	Homo sapiens	SLC37A2;XYLT1;ALDOC;FUT1;HK2;CHST2		R-HSA-2046222;R-HSA-3257122;R-HSA-9033949;R-HSA-70420;R-HSA-71495;R-HSA-71496;R-HSA-1878002
R-HSA-211859	Biological oxidations	8	547	0.0371578	0.997899	0.997899	9	188	0.0142112	9606	Homo sapiens	CYP27B1;ACSS2;GSTO2;MAOA;GSTT2B;PTGS1		R-HSA-141186;R-HSA-141202;R-HSA-5696230;R-HSA-140355;R-HSA-141200;R-HSA-176054;R-HSA-140359;R-HSA-71735;R-HSA-209868
R-HSA-72163	mRNA Splicing - Major Pathway	1	185	0.0125671	0.998015	0.998015	7	9	0.000680324	9606	Homo sapiens	ELAVL2		R-HSA-72160;R-HSA-72130;R-HSA-156661;R-HSA-72139;R-HSA-72124;R-HSA-72143;R-HSA-72127
R-HSA-211897	Cytochrome P450 - arranged by substrate type	1	186	0.012635	0.998081	0.998081	1	61	0.00461108	9606	Homo sapiens	CYP27B1		R-HSA-209868
R-HSA-15869	Metabolism of nucleotides	2	257	0.0174581	0.99832	0.99832	4	136	0.0102804	9606	Homo sapiens	ENTPD3;XDH		R-HSA-8851110;R-HSA-74258;R-HSA-74247;R-HSA-8851129
R-HSA-446203	Asparagine N-linked glycosylation	5	421	0.0285986	0.998463	0.998463	17	144	0.0108852	9606	Homo sapiens	ST6GALNAC2;SERPINA1;LIMK2;DLC1;GORASP1		R-HSA-5694418;R-HSA-203973;R-HSA-5694417;R-HSA-5694527;R-HSA-6809006;R-HSA-5694428;R-HSA-4084980;R-HSA-204008;R-HSA-5694522;R-HSA-6809003;R-HSA-5694439;R-HSA-6809011;R-HSA-6809010;R-HSA-5694446;R-HSA-5694441;R-HSA-5694409;R-HSA-8867288
R-HSA-72172	mRNA Splicing	1	196	0.0133143	0.998632	0.998632	7	14	0.00105828	9606	Homo sapiens	ELAVL2		R-HSA-72160;R-HSA-72130;R-HSA-156661;R-HSA-72139;R-HSA-72124;R-HSA-72143;R-HSA-72127
R-HSA-162906	HIV Infection	2	267	0.0181374	0.998762	0.998762	8	160	0.0120946	9606	Homo sapiens	FYN;EMB		R-HSA-180739;R-HSA-165043;R-HSA-165047;R-HSA-165028;R-HSA-180885;R-HSA-165034;R-HSA-165055;R-HSA-200908
R-HSA-168255	Influenza Infection	1	200	0.013586	0.998806	0.998806	2	59	0.0044599	9606	Homo sapiens	EMB		R-HSA-168880;R-HSA-168857
R-HSA-1852241	Organelle biogenesis and maintenance	3	335	0.0227566	0.99906	0.99906	16	86	0.00650087	9606	Homo sapiens	MEF2C;ACSS2;DLC1		R-HSA-5624949;R-HSA-5626228;R-HSA-5625424;R-HSA-5626227;R-HSA-5625426;R-HSA-5626681;R-HSA-5617816;R-HSA-5624952;R-HSA-5638009;R-HSA-5688289;R-HSA-1368140;R-HSA-5625421;R-HSA-5626220;R-HSA-5626223;R-HSA-5625416;R-HSA-5626699
R-HSA-5617833	Cilium Assembly	1	208	0.0141295	0.999089	0.999089	14	50	0.00377958	9606	Homo sapiens	DLC1		R-HSA-5624949;R-HSA-5626228;R-HSA-5625424;R-HSA-5626227;R-HSA-5625426;R-HSA-5626681;R-HSA-5617816;R-HSA-5624952;R-HSA-5638009;R-HSA-5625421;R-HSA-5626220;R-HSA-5626223;R-HSA-5625416;R-HSA-5626699
R-HSA-556833	Metabolism of lipids	29	1451	0.0985667	0.999381	0.999381	41	947	0.0715852	9606	Homo sapiens	CERS3;CDS1;B3GALNT1;OSBPL6;ELOVL4;VDR;SPHK1;G0S2;NEXN;AGPAT1;SUGCT;PTGS1;HSD11B1;CYP27B1;FGGY;OXCT1;INPP5D;ALOX5AP;HES1;ANGPTL4;RAB7B;ALOXE3;MFSD2A		R-HSA-74177;R-HSA-140355;R-HSA-8963915;R-HSA-8878914;R-HSA-140359;R-HSA-266050;R-HSA-266051;R-HSA-8942208;R-HSA-2161768;R-HSA-1483165;R-HSA-265295;R-HSA-209868;R-HSA-560473;R-HSA-2161907;R-HSA-8867667;R-HSA-9020253;R-HSA-265296;R-HSA-2314678;R-HSA-9020252;R-HSA-548830;R-HSA-8954398;R-HSA-4546387;R-HSA-266072;R-HSA-2161917;R-HSA-428185;R-HSA-1989759;R-HSA-8865637;R-HSA-194023;R-HSA-1483121;R-HSA-9…
R-HSA-418594	G alpha (i) signalling events	7	565	0.0383805	0.999528	0.999528	3	165	0.0124726	9606	Homo sapiens	HCAR2;HCAR3;CCL20;SAA1;ACKR3;LPAR3;APLN		R-HSA-749454;R-HSA-749456;R-HSA-380073
R-HSA-72203	Processing of Capped Intron-Containing Pre-mRNA	1	256	0.0173901	0.999822	0.999822	7	32	0.00241893	9606	Homo sapiens	ELAVL2		R-HSA-72160;R-HSA-72130;R-HSA-156661;R-HSA-72139;R-HSA-72124;R-HSA-72143;R-HSA-72127
R-HSA-1643685	Disease	54	2538	0.172407	0.99996	0.99996	202	1589	0.120115	9606	Homo sapiens	HIST2H2AA3;PTGER4;ST6GALNAC2;MAOA;SLC1A3;ADRB2;ANTXR2;ADAMTS12;THBS2;DLL1;FGF5;PRDX2;CYP27B1;CCND2;HTR7;ADAMTS1;RAC2;CASP1;HES1;FYN;EMB;PCDH1;WASF3;PDK1;DAXX;GALNT3;SYK;CDKN2A;LIMK2;FLT3LG;PARP8;DUSP7;TAPBP;SLC2A9;IL1A;CNKSR1;FXYD3;ESRP1;DLC1;IL1B;FKBP1B;TXNIP;SERPING1;TLR3;FGFR2;HBEGF		R-HSA-180739;R-HSA-2023455;R-HSA-2023451;R-HSA-5096537;R-HSA-5638209;R-HSA-449058;R-HSA-9665699;R-HSA-9665697;R-HSA-9665701;R-HSA-9665700;R-HSA-9665705;R-HSA-9665709;R-HSA-9646295;R-HSA-2769007;R-HSA-9645766;R-HSA-9679044;R-HSA-8868573;R-HSA-2769008;R-HSA-9697018;R-HSA-2737728;R-HSA-8851710;R-HSA-6785565;R-HSA-5655262;R-HSA-3656382;R-HSA-5655263;R-HSA-5654748;R-HSA-9614367;R-HSA-9614343;R-HSA-180…
R-HSA-388396	GPCR downstream signalling	21	1355	0.0920454	0.99999	0.99999	35	260	0.0196538	9606	Homo sapiens	PTGER4;ARHGEF35;CCL20;PLEKHG5;PTAFR;LPAR3;ADRB2;APLN;TAPBP;HCAR2;HCAR3;GNA15;HTR7;RPS6KA2;SAA1;ACKR3;PCDH1;ARHGEF5;AASS;HBEGF;PDK1		R-HSA-8852167;R-HSA-8982025;R-HSA-114688;R-HSA-416516;R-HSA-749448;R-HSA-8982026;R-HSA-749454;R-HSA-749452;R-HSA-8982017;R-HSA-400586;R-HSA-418582;R-HSA-8851797;R-HSA-199895;R-HSA-419166;R-HSA-198746;R-HSA-2179387;R-HSA-750993;R-HSA-749456;R-HSA-9603279;R-HSA-416358;R-HSA-379044;R-HSA-398188;R-HSA-2179402;R-HSA-380073;R-HSA-379048;R-HSA-2179407;R-HSA-8964280;R-HSA-8964284;R-HSA-2179415;R-HSA-8982…
R-HSA-392499	Metabolism of proteins	46	2363	0.160519	0.999994	0.999994	76	892	0.0674276	9606	Homo sapiens	HIST2H2AA3;ST6GALNAC2;SERPINA1;PGAP1;SATB1;NTM;GCNT1;LYPD3;ADRB2;KLHL13;ADAMTS12;THBS2;IFIH1;EFNB3;RAB25;TRIM29;ADAMTS1;LARGE2;RNF152;SNCA;GALNT6;DAXX;GALNT3;MME;MMP1;CDKN2A;VDR;SPHK1;LIMK2;HLA-B;INHBA;AIM1;FAP;DLC1;CCDC8;B3GNT5;GORASP1;SAA1;RAB38;SIK1;RAB17;FOLR3;ULBP2;RAB7B		R-HSA-8956040;R-HSA-9023627;R-HSA-9023626;R-HSA-5660757;R-HSA-5694418;R-HSA-5173192;R-HSA-5660752;R-HSA-913675;R-HSA-5694417;R-HSA-5660753;R-HSA-5694428;R-HSA-5696600;R-HSA-8955289;R-HSA-4546387;R-HSA-9023633;R-HSA-9023632;R-HSA-8956050;R-HSA-5696968;R-HSA-5694409;R-HSA-5617143;R-HSA-5691381;R-HSA-4615905;R-HSA-5617138;R-HSA-162729;R-HSA-5658104;R-HSA-5694439;R-HSA-936381;R-HSA-5661157;R-HSA-8953…
R-HSA-372790	Signaling by GPCR	23	1497	0.101691	0.999997	0.999997	53	445	0.0336382	9606	Homo sapiens	PTGER4;ARHGEF35;CCL20;PLEKHG5;PTAFR;WNT7A;LPAR3;ADRB2;CDYL2;APLN;TAPBP;HCAR2;HCAR3;GNA15;HTR7;RPS6KA2;SAA1;ACKR3;PCDH1;ARHGEF5;AASS;HBEGF;PDK1		R-HSA-8982025;R-HSA-391940;R-HSA-114688;R-HSA-416516;R-HSA-749448;R-HSA-8982026;R-HSA-749454;R-HSA-749452;R-HSA-3296309;R-HSA-8982017;R-HSA-418582;R-HSA-419351;R-HSA-390931;R-HSA-8937631;R-HSA-390674;R-HSA-2179387;R-HSA-750993;R-HSA-749456;R-HSA-379044;R-HSA-417825;R-HSA-380073;R-HSA-379048;R-HSA-8964280;R-HSA-8964284;R-HSA-419389;R-HSA-744887;R-HSA-744886;R-HSA-8852167;R-HSA-374214;R-HSA-374337;…
R-HSA-5663205	Infectious disease	22	1468	0.0997215	0.999998	0.999998	62	751	0.0567692	9606	Homo sapiens	HIST2H2AA3;PTGER4;DAXX;ST6GALNAC2;SYK;ADRB2;ANTXR2;TAPBP;PARP8;IL1A;HTR7;FXYD3;DLC1;IL1B;FKBP1B;CASP1;TXNIP;FYN;EMB;WASF3;HBEGF		R-HSA-5210959;R-HSA-9664275;R-HSA-180739;R-HSA-9664273;R-HSA-2029469;R-HSA-2029466;R-HSA-9664278;R-HSA-2029465;R-HSA-9660824;R-HSA-5336413;R-HSA-9614367;R-HSA-9666435;R-HSA-9614343;R-HSA-9664261;R-HSA-180885;R-HSA-168857;R-HSA-2197690;R-HSA-9664271;R-HSA-9664270;R-HSA-448678;R-HSA-449058;R-HSA-165028;R-HSA-9694773;R-HSA-165034;R-HSA-9623096;R-HSA-9683769;R-HSA-5336417;R-HSA-165043;R-HSA-168880;R-…
R-HSA-418555	G alpha (s) signalling events	4	602	0.040894	0.999998	0.999998	7	19	0.00143624	9606	Homo sapiens	PTGER4;HTR7;ADRB2;TAPBP		R-HSA-8852167;R-HSA-379044;R-HSA-8851797;R-HSA-8982641;R-HSA-744887;R-HSA-8982645;R-HSA-744886
R-HSA-8953854	Metabolism of RNA	7	782	0.0531214	0.999998	0.999998	21	187	0.0141356	9606	Homo sapiens	RPP21;SIK1;PLCH2;EMB;ADARB1;PWP2;ELAVL2		R-HSA-72160;R-HSA-429860;R-HSA-72130;R-HSA-450595;R-HSA-111238;R-HSA-72139;R-HSA-77613;R-HSA-77615;R-HSA-72143;R-HSA-6791223;R-HSA-6791222;R-HSA-6791221;R-HSA-450387;R-HSA-156661;R-HSA-6791228;R-HSA-6791227;R-HSA-6790907;R-HSA-5696810;R-HSA-6790906;R-HSA-72124;R-HSA-72127
R-HSA-1430728	Metabolism	64	3658	0.248489	1	1	92	2247	0.169854	9606	Homo sapiens	XYLT1;HK2;NUDT11;CKMT1B;AOX1;AASS;NUDT12;PDK1;MFSD2A;CERS3;ARG2;GSTO2;TSTD1;ELOVL4;ENTPD3;SPHK1;PARP8;MTAP;AIM1;PKP1;ALDOC;ANGPTL4;RAB7B;CHST2;RAPGEF3;CDS1;ACSS2;GLS2;MAOA;NEXN;AGPAT1;FUT1;CYGB;PTGS1;HSD11B1;CYP27B1;DUOX1;GNA15;FGGY;OXCT1;INPP5D;HES1;ALOXE3;GSTT2B;XDH;B3GALNT1;SLC37A2;OSBPL6;VDR;CKMT1A;CBSL;G0S2;SUGCT;ALOX5AP;PLCH2		R-HSA-141186;R-HSA-200326;R-HSA-74247;R-HSA-8942208;R-HSA-1483165;R-HSA-141202;R-HSA-5662662;R-HSA-2046222;R-HSA-400023;R-HSA-141200;R-HSA-74258;R-HSA-3257122;R-HSA-5340226;R-HSA-416530;R-HSA-2314678;R-HSA-70420;R-HSA-8954398;R-HSA-4546387;R-HSA-381727;R-HSA-70938;R-HSA-70940;R-HSA-400027;R-HSA-198813;R-HSA-428185;R-HSA-6809287;R-HSA-8851110;R-HSA-1855165;R-HSA-1614524;R-HSA-163748;R-HSA-5693681;…

## Sheet: Table S3C
662 DEGs (HBEC3/HEK 293 ≥ 5-fold change)
Pathway identifier	Pathway name	#Entities found	#Entities total	Entities ratio	Entities pValue	Entities FDR	#Reactions found	#Reactions total	Reactions ratio	Species identifier	Species name	Submitted entities found	Mapped entities	Found reaction identifiers
R-HSA-1280215	Cytokine Signaling in Immune system	92	1108	0.0752666	2.48357e-13	3.19387e-10	220	687	0.0519314	9606	Homo sapiens	CD40;CSF2;TNFRSF6B;IRS1;PIK3CD;UBE2L6;IL1RAP;CXCL2;IFIT3;TRIM29;RPS6KA2;RAC2;CASP1;IL13RA2;IL6R;TRIM22;DUSP4;IL4R;SERPINB2;MMP1;IL18;FOS;IL17RE;DUSP6;IL1A;OAS1;OAS3;IL1B;IRF6;SP100;NOTCH1;UBA7;MAOA;PTAFR;IL20RB;PDGFA;PTGS2;EGFR;IL1RL1;FAM83F;INPP5D;PTK2B;GBP1;GBP3;IL32;EGR1;CCL20;IL31RA;PSMB8;PSMB9;ISG20;BST2;ZNFX1;CLCF1;SAA1;LCN2;LTBR;TRIM34		R-HSA-8983688;R-HSA-452100;R-HSA-452097;R-HSA-450063;R-HSA-8983680;R-HSA-452108;R-HSA-1112602;R-HSA-1112604;R-HSA-8987270;R-HSA-203797;R-HSA-8982163;R-HSA-8982162;R-HSA-8982165;R-HSA-452122;R-HSA-913424;R-HSA-8963734;R-HSA-6783556;R-HSA-449058;R-HSA-508451;R-HSA-6786114;R-HSA-913451;R-HSA-1031716;R-HSA-6786124;R-HSA-1031713;R-HSA-5668454;R-HSA-1168423;R-HSA-8937654;R-HSA-6786095;R-HSA-448591;R-HS…
R-HSA-168256	Immune System	162	2713	0.184295	6.17436e-11	3.97011e-08	456	1593	0.120417	9606	Homo sapiens	CDA;CSF2;TNFRSF6B;NCF2;IRS1;RAB3D;UBE2L6;IL1RAP;IFIT3;PYCARD;LGALS3;TRIM29;CDH1;PLAU;RPS6KA2;FBXO6;IL13RA2;PRSS3;IL6R;TRIM22;IL4R;FBXO2;TAP2;TUBA4A;SLPI;SERPING1;PKP1;ADAM8;S100A9;S100A8;COL17A1;CD274;NOTCH1;CFH;UBA7;MAOA;DAPP1;IL20RB;PDGFA;CD1D;DTX4;PPL;C3;FAM83F;INPP5D;PI3;NLRP1;AP1M2;PCK2;GSDMD;EGR1;TREX1;IL31RA;ISG20;BST2;RAET1E;LCN2;SERPINA3;CD40;SERPINA1;TNFAIP3;PIK3CD;TREM2;TCIRG1;CXCL2;GL…		R-HSA-8983688;R-HSA-688136;R-HSA-6810724;R-HSA-8983680;R-HSA-203797;R-HSA-913424;R-HSA-6786114;R-HSA-913451;R-HSA-6786124;R-HSA-8863914;R-HSA-1168423;R-HSA-8937654;R-HSA-6786095;R-HSA-448591;R-HSA-6786092;R-HSA-6800426;R-HSA-6786101;R-HSA-6800434;R-HSA-6786096;R-HSA-198746;R-HSA-6786110;R-HSA-448603;R-HSA-983150;R-HSA-983147;R-HSA-6786050;R-HSA-983144;R-HSA-983142;R-HSA-983140;R-HSA-6786058;R-HSA…
R-HSA-449147	Signaling by Interleukins	57	647	0.0439508	1.84032e-09	7.87659e-07	172	493	0.0372666	9606	Homo sapiens	NOTCH1;CSF2;MAOA;IRS1;PTAFR;PIK3CD;IL20RB;PDGFA;IL1RAP;PTGS2;CXCL2;EGFR;IL1RL1;RPS6KA2;INPP5D;CASP1;PTK2B;IL13RA2;IL6R;IL32;DUSP4;IL4R;SERPINB2;MMP1;CCL20;IL18;IL31RA;FOS;IL17RE;PSMB8;DUSP6;PSMB9;IL1A;IL1B;CLCF1;SAA1;LCN2		R-HSA-452100;R-HSA-452097;R-HSA-450063;R-HSA-452108;R-HSA-1112602;R-HSA-914182;R-HSA-1112604;R-HSA-8987012;R-HSA-8985988;R-HSA-6785898;R-HSA-8987015;R-HSA-8987270;R-HSA-450325;R-HSA-203797;R-HSA-8982163;R-HSA-8982162;R-HSA-8982165;R-HSA-449818;R-HSA-452122;R-HSA-913424;R-HSA-9681294;R-HSA-8963734;R-HSA-879917;R-HSA-6783556;R-HSA-449058;R-HSA-508451;R-HSA-6786114;R-HSA-913451;R-HSA-879909;R-HSA-87…
R-HSA-6809371	Formation of the cornified envelope	22	138	0.00937436	1.79641e-08	5.76648e-06	15	27	0.00204097	9606	Homo sapiens	CSTA;ST14;KRT23;KRT7;KRT5;KRT86;EVPL;PPL;KRT17;KRT16;KRT15;KRT14;PKP1;DSG3;PI3;PRSS8;KRT6B;SPRR1B;KRT6A		R-HSA-6814695;R-HSA-6814374;R-HSA-8849797;R-HSA-8849826;R-HSA-6814734;R-HSA-6810894;R-HSA-6814764;R-HSA-6814187;R-HSA-6810357;R-HSA-6811539;R-HSA-6814387;R-HSA-8942224;R-HSA-6810843;R-HSA-6814298;R-HSA-6810937
R-HSA-6783783	Interleukin-10 signaling	17	86	0.00584199	3.8166e-08	9.80865e-06	3	15	0.00113387	9606	Homo sapiens	IL1A;CSF2;CCL20;IL1B;PTAFR;IL18;PTGS2;CXCL2		R-HSA-6784160;R-HSA-6790029;R-HSA-8937654
R-HSA-1474244	Extracellular matrix organization	34	330	0.022417	1.25448e-07	2.68458e-05	152	319	0.0241137	9606	Homo sapiens	COL17A1;COL16A1;ITGB4;SERPINE1;COL12A1;LTBP4;PDGFA;LTBP2;LAMC2;THBS1;EFEMP1;CDH1;ITGB6;COL27A1;LAMB3;MME;MMP1;ITGA3;HSPG2;MFAP5;CEACAM1;MMP14;COL7A1;PXDN;MMP17;COL8A1;MMP19;ADAM8;MATN3		R-HSA-2002460;R-HSA-3828025;R-HSA-1564179;R-HSA-1592349;R-HSA-1604368;R-HSA-8944257;R-HSA-3791155;R-HSA-1604360;R-HSA-2426676;R-HSA-1566981;R-HSA-1566979;R-HSA-3791149;R-HSA-2002440;R-HSA-1458433;R-HSA-2533950;R-HSA-2534206;R-HSA-1564169;R-HSA-1604359;R-HSA-2482180;R-HSA-3788061;R-HSA-4084505;R-HSA-4084501;R-HSA-1592362;R-HSA-2534160;R-HSA-2537499;R-HSA-2514790;R-HSA-2534240;R-HSA-2467436;R-HSA-1…
R-HSA-6785807	Interleukin-4 and Interleukin-13 signaling	24	216	0.0146729	2.59012e-06	0.000473992	27	47	0.0035528	9606	Homo sapiens	IL4R;NOTCH1;MMP1;MAOA;IL18;FOS;PTGS2;IL1A;IL1B;SAA1;LCN2;IL13RA2;IL6R		R-HSA-6788582;R-HSA-6793958;R-HSA-6789615;R-HSA-6786095;R-HSA-6797293;R-HSA-6786092;R-HSA-6785898;R-HSA-6786101;R-HSA-6786096;R-HSA-6786110;R-HSA-449818;R-HSA-6790022;R-HSA-6786050;R-HSA-6786114;R-HSA-6790029;R-HSA-6789325;R-HSA-6786124;R-HSA-6786058;R-HSA-6797271;R-HSA-451895;R-HSA-6786070;R-HSA-6790036;R-HSA-6789524;R-HSA-6788628;R-HSA-6785821;R-HSA-6788571;R-HSA-6786072
R-HSA-8939246	RUNX1 regulates transcription of genes involved in differentiation of myeloid cells	6	11	0.000747232	4.18968e-06	0.000594934	7	7	0.000529141	9606	Homo sapiens	LGALS3;CSF2;RUNX1;PCK2		R-HSA-8939066;R-HSA-8938251;R-HSA-8938382;R-HSA-8939054;R-HSA-8938228;R-HSA-8938389;R-HSA-8938231
R-HSA-446107	Type I hemidesmosome assembly	6	11	0.000747232	4.18968e-06	0.000594934	6	6	0.000453549	9606	Homo sapiens	COL17A1;LAMB3;ITGB4;KRT14;LAMC2;KRT5		R-HSA-446083;R-HSA-432956;R-HSA-446077;R-HSA-432909;R-HSA-432952;R-HSA-446089
R-HSA-9006934	Signaling by Receptor Tyrosine Kinases	47	629	0.0427281	4.89262e-06	0.000626256	296	704	0.0532164	9606	Homo sapiens	GRB7;NCF2;IRS1;TGFA;PDGFA;LAMC2;TCIRG1;MST1R;THBS2;AREG;THBS1;EGFR;NTF4;FGF5;FAM83F;SPRED1;RPS6KA2;PTK2B;TNS4;TNS3;PCK2;DUSP4;EGR1;FGFBP1;COL27A1;LAMB3;ITGA3;PLEKHG5;IGF2;VEGFC;NRG1;FOS;F3;PGF;DUSP6;EREG;FOSL1;AXL;ESRP1;HBEGF		R-HSA-5654614;R-HSA-5654615;R-HSA-171011;R-HSA-8848005;R-HSA-5654612;R-HSA-6785636;R-HSA-5654608;R-HSA-5654622;R-HSA-5654623;R-HSA-5654620;R-HSA-5654618;R-HSA-5654596;R-HSA-5654597;R-HSA-5654594;R-HSA-203797;R-HSA-5654592;R-HSA-6785648;R-HSA-1250315;R-HSA-5654607;R-HSA-5654605;R-HSA-5654603;R-HSA-5654600;R-HSA-1963581;R-HSA-5654646;R-HSA-6803527;R-HSA-5654647;R-HSA-1250353;R-HSA-1963582;R-HSA-565…
R-HSA-913531	Interferon Signaling	34	401	0.02724	8.61062e-06	0.000998832	34	69	0.00521581	9606	Homo sapiens	EGR1;SP100;UBA7;PTAFR;UBE2L6;PSMB8;IFIT3;ISG20;BST2;ZNFX1;OAS1;TRIM29;OAS3;RAC2;IRF6;GBP1;TRIM22;GBP3;TRIM34		R-HSA-8983688;R-HSA-8983680;R-HSA-8985091;R-HSA-8985157;R-HSA-997314;R-HSA-909724;R-HSA-909726;R-HSA-909720;R-HSA-909722;R-HSA-1015702;R-HSA-909719;R-HSA-909718;R-HSA-1015699;R-HSA-1169395;R-HSA-1678843;R-HSA-1169394;R-HSA-1678842;R-HSA-1169397;R-HSA-912680;R-HSA-1169398;R-HSA-909732;R-HSA-1176059;R-HSA-1169403;R-HSA-1031716;R-HSA-1169402;R-HSA-1169405;R-HSA-909729;R-HSA-1169404;R-HSA-1031713;R-H…
R-HSA-1474228	Degradation of the extracellular matrix	18	148	0.0100537	1.42252e-05	0.00133411	68	105	0.00793711	9606	Homo sapiens	COL17A1;COL16A1;LAMB3;MME;MMP1;COL12A1;LAMC2;HSPG2;MMP14;CDH1;COL7A1;MMP17;MMP19;COL8A1;ADAM8		R-HSA-1474196;R-HSA-3828025;R-HSA-1474197;R-HSA-4086205;R-HSA-1604763;R-HSA-1564179;R-HSA-1592349;R-HSA-3791295;R-HSA-2471842;R-HSA-1604368;R-HSA-3791155;R-HSA-1604360;R-HSA-1566981;R-HSA-1566979;R-HSA-3791149;R-HSA-1458433;R-HSA-2533950;R-HSA-2534206;R-HSA-8940561;R-HSA-1604741;R-HSA-3814820;R-HSA-1564169;R-HSA-1604359;R-HSA-2168960;R-HSA-2482180;R-HSA-3788061;R-HSA-2514831;R-HSA-1454781;R-HSA-1…
R-HSA-446728	Cell junction organization	14	94	0.00638544	1.46605e-05	0.00133411	11	37	0.00279689	9606	Homo sapiens	COL17A1;LAMB3;ITGB4;LAMC2;KRT5;CLDN1;PTGS1;CDH4;CDH3;CDH1;KRT14;CDH13;CRB3		R-HSA-430341;R-HSA-420661;R-HSA-420019;R-HSA-446083;R-HSA-432956;R-HSA-446077;R-HSA-432909;R-HSA-419002;R-HSA-432952;R-HSA-419001;R-HSA-446089
R-HSA-1442490	Collagen degradation	12	69	0.00468718	1.33955e-05	0.00133411	19	34	0.00257011	9606	Homo sapiens	COL17A1;MMP14;COL16A1;MME;MMP1;COL7A1;COL12A1;MMP19;COL8A1		R-HSA-2168960;R-HSA-2482180;R-HSA-1474196;R-HSA-1474197;R-HSA-1564179;R-HSA-2471842;R-HSA-2168046;R-HSA-1564120;R-HSA-1454822;R-HSA-1454757;R-HSA-1474213;R-HSA-1474210;R-HSA-1458433;R-HSA-2168982;R-HSA-1564143;R-HSA-1564142;R-HSA-2168923;R-HSA-2537499;R-HSA-1564169
R-HSA-6811558	PI5P, PP2A and IER3 Regulate PI3K/AKT Signaling	16	129	0.00876299	3.34322e-05	0.00284174	2	7	0.000529141	9606	Homo sapiens	IRS1;PIK3CD;TGFA;PDGFA;NRG1;IL1RAP;AREG;EGFR;EREG;FGF5;IL1RL1;RAC2;HBEGF		R-HSA-2316434;R-HSA-8857925
R-HSA-162582	Signal Transduction	166	3423	0.232525	4.40336e-05	0.00352269	692	2408	0.182024	9606	Homo sapiens	CSF2;MAML2;NCF2;IRS1;DGKA;SERPINE1;IL1RAP;FGF5;HTR7;RGS3;ARHGAP40;CDH1;SOX15;RPS6KA2;ARHGDIB;TNFSF10;SOX9;TNS4;IL13RA2;TNS3;IL6R;SOX7;COL27A1;FST;DKK1;HSPG2;TUBA4A;PGF;RUNX1;EREG;SFRP1;MFNG;PKP1;S100A9;ABCG1;S100A8;OR2C3;GRB7;NOTCH1;EPAS1;LPAR1;PDGFA;TGFA;MST1R;ADRB2;DTX4;RHOBTB2;HCAR2;C3;HCAR3;PORCN;HRH1;FAM83F;TERT;STAP2;SRGAP3;BCL9L;PCK2;EGR1;ARHGEF35;JAG1;OPN3;IGF2;TNFRSF10A;INHBA;ARHGAP25;AR…		R-HSA-3769401;R-HSA-5654614;R-HSA-5654615;R-HSA-171011;R-HSA-114688;R-HSA-5654612;R-HSA-1606682;R-HSA-9008267;R-HSA-9604247;R-HSA-5654608;R-HSA-141316;R-HSA-9008271;R-HSA-3296309;R-HSA-419841;R-HSA-9008270;R-HSA-5654622;R-HSA-5654623;R-HSA-5654620;R-HSA-9008258;R-HSA-5654618;R-HSA-3858475;R-HSA-392212;R-HSA-5654596;R-HSA-5654597;R-HSA-5654594;R-HSA-9008285;R-HSA-420883;R-HSA-203797;R-HSA-5654592;…
R-HSA-6805567	Keratinization	22	226	0.0153522	4.82485e-05	0.00355376	22	34	0.00257011	9606	Homo sapiens	CSTA;ST14;KRT23;KRT7;KRT5;KRT86;EVPL;PPL;KRT17;KRT16;KRT15;KRT14;PKP1;DSG3;PI3;PRSS8;KRT6B;SPRR1B;KRT6A		R-HSA-6814695;R-HSA-6814374;R-HSA-8849797;R-HSA-6806629;R-HSA-6805573;R-HSA-8849826;R-HSA-6814734;R-HSA-6810894;R-HSA-6814764;R-HSA-6814187;R-HSA-6805546;R-HSA-6810357;R-HSA-6806613;R-HSA-6811539;R-HSA-6814387;R-HSA-6806610;R-HSA-6809393;R-HSA-8942224;R-HSA-6809663;R-HSA-6810843;R-HSA-6814298;R-HSA-6810937
R-HSA-2219530	Constitutive Signaling by Aberrant PI3K in Cancer	14	106	0.0072006	5.30411e-05	0.00355376	1	2	0.000151183	9606	Homo sapiens	FGF5;IRS1;RAC2;TGFA;PIK3CD;PDGFA;NRG1;AREG;EGFR;HBEGF;EREG		R-HSA-2400009
R-HSA-2022090	Assembly of collagen fibrils and other multimeric structures	11	67	0.00455132	5.07024e-05	0.00355376	11	26	0.00196538	9606	Homo sapiens	COL17A1;COL27A1;LAMB3;MMP1;ITGB4;COL7A1;PXDN;COL12A1;COL8A1;LAMC2		R-HSA-2559639;R-HSA-2213201;R-HSA-2213200;R-HSA-2213205;R-HSA-2214324;R-HSA-2213207;R-HSA-2213192;R-HSA-2213195;R-HSA-2214330;R-HSA-1474266;R-HSA-2396234
R-HSA-199418	Negative regulation of the PI3K/AKT network	16	137	0.00930643	6.7142e-05	0.00369281	2	10	0.000755915	9606	Homo sapiens	IRS1;PIK3CD;TGFA;PDGFA;NRG1;IL1RAP;AREG;EGFR;EREG;FGF5;IL1RL1;RAC2;HBEGF		R-HSA-2316434;R-HSA-8857925
R-HSA-8847993	ERBB2 Activates PTK6 Signaling	6	18	0.00122274	6.48052e-05	0.00369281	2	2	0.000151183	9606	Homo sapiens	NRG1;EGFR;HBEGF;EREG		R-HSA-8848005;R-HSA-8847995
R-HSA-212718	EGFR interacts with phospholipase C-gamma	5	11	0.000747232	6.33492e-05	0.00369281	3	3	0.000226775	9606	Homo sapiens	TGFA;AREG;EGFR;HBEGF;EREG		R-HSA-212706;R-HSA-212710;R-HSA-212713
R-HSA-1306955	GRB7 events in ERBB2 signaling	4	6	0.000407581	8.18147e-05	0.00433618	1	1	7.55915e-05	9606	Homo sapiens	GRB7;NRG1;EGFR		R-HSA-1306953
R-HSA-6785631	ERBB2 Regulates Cell Motility	6	19	0.00129067	8.6921e-05	0.00443297	2	2	0.000151183	9606	Homo sapiens	NRG1;EGFR;HBEGF;EREG		R-HSA-6785636;R-HSA-6785648
R-HSA-112409	RAF-independent MAPK1/3 activation	7	28	0.00190204	9.64156e-05	0.00472436	4	12	0.000907098	9606	Homo sapiens	DUSP4;DUSP5;DUSP10;IL6R;DUSP6		R-HSA-109857;R-HSA-109858;R-HSA-5675376;R-HSA-5675373
R-HSA-76005	Response to elevated platelet cytosolic Ca2+	16	144	0.00978194	0.000118171	0.00537584	7	14	0.00105828	9606	Homo sapiens	SRGN;TOR4A;SERPINA3;ECM1;SERPINA1;SERPINE1;IGF2;VEGFC;PDGFA;RAB27B;THBS1;TUBA4A;SERPING1;TAGLN3;CTSF;PCK2		R-HSA-482772;R-HSA-481010;R-HSA-481009;R-HSA-481007;R-HSA-114553;R-HSA-114683;R-HSA-114684
R-HSA-9634638	Estrogen-dependent nuclear events downstream of ESR-membrane signaling	7	29	0.00196997	0.000119463	0.00537584	2	12	0.000907098	9606	Homo sapiens	TGFA;FOS;AREG;EGFR;HBEGF;EREG		R-HSA-9625479;R-HSA-9625465
R-HSA-1500931	Cell-Cell communication	15	133	0.00903471	0.000163029	0.00695042	12	60	0.00453549	9606	Homo sapiens	COL17A1;LAMB3;ITGB4;LAMC2;KRT5;CLDN1;PTGS1;CDH4;CDH3;CDH1;KRT14;CDH13;PTK2B;CRB3		R-HSA-430341;R-HSA-420661;R-HSA-420019;R-HSA-446083;R-HSA-391152;R-HSA-432956;R-HSA-446077;R-HSA-432909;R-HSA-419002;R-HSA-432952;R-HSA-419001;R-HSA-446089
R-HSA-1474290	Collagen formation	13	104	0.00706474	0.000165486	0.00695042	41	77	0.00582055	9606	Homo sapiens	COL17A1;COL27A1;COL16A1;LAMB3;MMP1;ITGB4;COL7A1;PXDN;COL12A1;COL8A1;LAMC2		R-HSA-8948232;R-HSA-8948234;R-HSA-2002460;R-HSA-8948224;R-HSA-8944257;R-HSA-8948226;R-HSA-8948228;R-HSA-1474266;R-HSA-8948230;R-HSA-8948231;R-HSA-8944218;R-HSA-8944219;R-HSA-2214324;R-HSA-1981128;R-HSA-2002440;R-HSA-1980233;R-HSA-2214330;R-HSA-1981120;R-HSA-8944232;R-HSA-1650808;R-HSA-2002428;R-HSA-2022073;R-HSA-8944225;R-HSA-2213192;R-HSA-2213195;R-HSA-8944227;R-HSA-2089971;R-HSA-1981104;R-HSA-2…
R-HSA-1963642	PI3K events in ERBB2 signaling	6	22	0.00149446	0.00019102	0.0073466	7	7	0.000529141	9606	Homo sapiens	NRG1;EGFR;HBEGF;EREG		R-HSA-1306979;R-HSA-1306963;R-HSA-1306965;R-HSA-1250346;R-HSA-1250462;R-HSA-1306957;R-HSA-1250189
R-HSA-5638303	Inhibition of Signaling by Overexpressed EGFR	5	14	0.000951022	0.000193332	0.0073466	2	2	0.000151183	9606	Homo sapiens	TGFA;AREG;EGFR;HBEGF;EREG		R-HSA-1248677;R-HSA-1225978
R-HSA-5638302	Signaling by Overexpressed Wild-Type EGFR in Cancer	5	14	0.000951022	0.000193332	0.0073466	2	2	0.000151183	9606	Homo sapiens	TGFA;AREG;EGFR;HBEGF;EREG		R-HSA-1248677;R-HSA-1225978
R-HSA-114608	Platelet degranulation	15	137	0.00930643	0.000222828	0.00824463	4	11	0.000831507	9606	Homo sapiens	SRGN;TOR4A;SERPINA3;ECM1;SERPINA1;SERPINE1;IGF2;VEGFC;PDGFA;RAB27B;THBS1;TUBA4A;SERPING1;TAGLN3;CTSF		R-HSA-482772;R-HSA-481010;R-HSA-481009;R-HSA-481007
R-HSA-448706	Interleukin-1 processing	4	8	0.000543441	0.000244033	0.00854116	5	5	0.000377958	9606	Homo sapiens	IL1A;IL1B;CASP1;IL18		R-HSA-448678;R-HSA-449058;R-HSA-448673;R-HSA-448702;R-HSA-448703
R-HSA-5660668	CLEC7A/inflammasome pathway	4	8	0.000543441	0.000244033	0.00854116	3	4	0.000302366	9606	Homo sapiens	PYCARD;IL1B		R-HSA-5660662;R-HSA-5660663;R-HSA-5660622
R-HSA-8948216	Collagen chain trimerization	8	44	0.00298893	0.000270196	0.00918667	9	28	0.00211656	9606	Homo sapiens	COL17A1;COL27A1;COL16A1;COL7A1;COL12A1;COL8A1		R-HSA-8944232;R-HSA-8944218;R-HSA-8944250;R-HSA-8944219;R-HSA-8944255;R-HSA-8944257;R-HSA-8944225;R-HSA-8944242;R-HSA-8944227
R-HSA-179812	GRB2 events in EGFR signaling	5	16	0.00108688	0.000355013	0.0117154	2	3	0.000226775	9606	Homo sapiens	TGFA;AREG;EGFR;HBEGF;EREG		R-HSA-177938;R-HSA-177943
R-HSA-1250196	SHC1 events in ERBB2 signaling	7	36	0.00244549	0.000436136	0.0139563	5	6	0.000453549	9606	Homo sapiens	PDGFA;NRG1;EGFR;HBEGF;EREG		R-HSA-1250195;R-HSA-1250486;R-HSA-1963578;R-HSA-8934465;R-HSA-1250463
R-HSA-8863795	Downregulation of ERBB2 signaling	7	36	0.00244549	0.000436136	0.0139563	6	14	0.00105828	9606	Homo sapiens	PDGFA;NRG1;EGFR;HBEGF;EREG		R-HSA-1963563;R-HSA-8864125;R-HSA-1358798;R-HSA-8863804;R-HSA-1358792;R-HSA-8864105
R-HSA-9014843	Interleukin-33 signaling	3	4	0.000271721	0.00047201	0.0146323	2	2	0.000151183	9606	Homo sapiens	IL1RL1;IL1RAP		R-HSA-448629;R-HSA-448603
R-HSA-2219528	PI3K/AKT Signaling in Cancer	14	137	0.00930643	0.00069455	0.0208365	1	21	0.00158742	9606	Homo sapiens	FGF5;IRS1;RAC2;TGFA;PIK3CD;PDGFA;NRG1;AREG;EGFR;HBEGF;EREG		R-HSA-2400009
R-HSA-5684996	MAPK1/MAPK3 signaling	26	352	0.0239114	0.000768951	0.0220844	18	82	0.0061985	9606	Homo sapiens	DUSP4;DUSP5;CSF2;NOTCH1;IRS1;TGFA;PDGFA;NRG1;AREG;PSMB8;DUSP6;EGFR;EREG;PSMB9;FGF5;CNKSR1;SPRED1;DUSP10;ARTN;IL13RA2;IL6R;HBEGF		R-HSA-109857;R-HSA-5658231;R-HSA-5672980;R-HSA-109858;R-HSA-5672978;R-HSA-5675376;R-HSA-5658430;R-HSA-9657599;R-HSA-5658424;R-HSA-9657603;R-HSA-5658438;R-HSA-5672965;R-HSA-9657606;R-HSA-5658435;R-HSA-5672972;R-HSA-5675373;R-HSA-5672973;R-HSA-9657608
R-HSA-76002	Platelet activation, signaling and aggregation	23	296	0.0201073	0.000788729	0.0220844	22	115	0.00869302	9606	Homo sapiens	SRGN;TOR4A;SERPINA3;ECM1;SERPINA1;DGKA;SERPINE1;IGF2;PLA2G4A;VEGFC;PDGFA;RAB27B;THBS1;TUBA4A;GNA15;RAC2;SERPING1;TAGLN3;CTSF;MGLL;RAPGEF3;PCK2		R-HSA-396996;R-HSA-426240;R-HSA-442273;R-HSA-428961;R-HSA-481007;R-HSA-428750;R-HSA-428749;R-HSA-428941;R-HSA-397835;R-HSA-939265;R-HSA-482772;R-HSA-418581;R-HSA-481010;R-HSA-418579;R-HSA-481009;R-HSA-428752;R-HSA-418576;R-HSA-114553;R-HSA-114683;R-HSA-426043;R-HSA-114684;R-HSA-114558
R-HSA-180336	SHC1 events in EGFR signaling	5	19	0.00129067	0.000766433	0.0220844	4	4	0.000302366	9606	Homo sapiens	TGFA;AREG;EGFR;HBEGF;EREG		R-HSA-177936;R-HSA-177925;R-HSA-177945;R-HSA-177933
R-HSA-909733	Interferon alpha/beta signaling	17	191	0.0129747	0.000902187	0.0243591	15	22	0.00166301	9606	Homo sapiens	ISG20;BST2;EGR1;OAS1;OAS3;RAC2;IRF6;PSMB8;IFIT3		R-HSA-912680;R-HSA-909732;R-HSA-909729;R-HSA-997314;R-HSA-909730;R-HSA-997311;R-HSA-909724;R-HSA-997309;R-HSA-909726;R-HSA-909720;R-HSA-909722;R-HSA-1015702;R-HSA-909719;R-HSA-909718;R-HSA-1015699
R-HSA-190861	Gap junction assembly	7	41	0.00278514	0.000927694	0.0250477	8	16	0.00120946	9606	Homo sapiens	GJB2;GJB4;GJB3;GJA5;GJB5;TUBA4A		R-HSA-1629787;R-HSA-451056;R-HSA-190682;R-HSA-190698;R-HSA-190520;R-HSA-191737;R-HSA-190687;R-HSA-190877
R-HSA-194840	Rho GTPase cycle	15	160	0.0108688	0.00107173	0.0278649	8	12	0.000907098	9606	Homo sapiens	ARHGEF35;PLEKHG5;ARAP3;ARHGAP25;RHOD;ARHGAP24;ARHGAP23;RHOBTB2;HTR7;ARHGAP40;ARHGDIB;RAC2;ARHGEF3;SRGAP3		R-HSA-9706390;R-HSA-194913;R-HSA-194854;R-HSA-9018785;R-HSA-194922;R-HSA-195146;R-HSA-9018787;R-HSA-194894
R-HSA-6798695	Neutrophil degranulation	32	480	0.0326065	0.00109403	0.0283777	10	10	0.000755915	9606	Homo sapiens	CDA;SERPINA3;SERPINA1;RAB3D;PTAFR;TCIRG1;CST6;CXCL2;PYCARD;C3;LGALS3;GLIPR1;PLAU;CTSH;PRSS3;GSDMD;SERPINB2;MME;MMP1;AMPD3;TMEM173;SUGCT;BST2;CEACAM1;SLPI;LCN2;PKP1;ADAM8;FOLR3;RAB7B;S100A9;S100A8		R-HSA-6798743;R-HSA-6799350;R-HSA-6798739;R-HSA-6800434;R-HSA-6798751;R-HSA-6798749;R-HSA-6798748;R-HSA-6798747;R-HSA-6800426;R-HSA-6798745
R-HSA-3000157	Laminin interactions	6	31	0.00210584	0.00113511	0.0283777	9	15	0.00113387	9606	Homo sapiens	LAMB3;ITGA3;ITGB4;COL7A1;LAMC2;HSPG2		R-HSA-2426676;R-HSA-216048;R-HSA-3787997;R-HSA-2426530;R-HSA-4084505;R-HSA-2396083;R-HSA-3907292;R-HSA-4084501;R-HSA-349626
R-HSA-8866910	TFAP2 (AP-2) family regulates transcription of growth factors and their receptors	5	21	0.00142653	0.00119098	0.0297745	6	18	0.00136065	9606	Homo sapiens	TGFA;NRG1;EGFR		R-HSA-8864999;R-HSA-8864453;R-HSA-8874789;R-HSA-8864466;R-HSA-8874797;R-HSA-8864989
R-HSA-877300	Interferon gamma signaling	20	255	0.0173222	0.00151695	0.0361582	2	16	0.00120946	9606	Homo sapiens	SP100;OAS1;TRIM29;OAS3;PTAFR;IRF6;GBP1;TRIM22;GBP3;TRIM34		R-HSA-1031716;R-HSA-1031713
R-HSA-8875878	MET promotes cell motility	7	45	0.00305686	0.0015721	0.0361582	3	12	0.000907098	9606	Homo sapiens	COL27A1;LAMB3;ITGA3;LAMC2;TNS4;TNS3		R-HSA-8875523;R-HSA-8874079;R-HSA-8875531
R-HSA-8941333	RUNX2 regulates genes involved in differentiation of myeloid cells	3	6	0.000407581	0.0015088	0.0361582	2	2	0.000151183	9606	Homo sapiens	LGALS3;RUNX1		R-HSA-8938382;R-HSA-8938371
R-HSA-8878159	Transcriptional regulation by RUNX3	12	118	0.00801576	0.00169669	0.0389063	17	47	0.0035528	9606	Homo sapiens	TCF7L1;NOTCH1;JAG1;MAML2;PSMB8;RUNX1;CTGF;PSMB9		R-HSA-8878212;R-HSA-8878243;R-HSA-4411367;R-HSA-8951695;R-HSA-8878220;R-HSA-8951428;R-HSA-8952101;R-HSA-8951910;R-HSA-8952408;R-HSA-1980047;R-HSA-8878193;R-HSA-4396347;R-HSA-1989766;R-HSA-8952081;R-HSA-8878237;R-HSA-4411357;R-HSA-8951926
R-HSA-180292	GAB1 signalosome	5	23	0.00156239	0.00176847	0.0389063	9	11	0.000831507	9606	Homo sapiens	TGFA;AREG;EGFR;HBEGF;EREG		R-HSA-177923;R-HSA-177939;R-HSA-177926;R-HSA-177927;R-HSA-177924;R-HSA-177941;R-HSA-177930;R-HSA-177944;R-HSA-177935
R-HSA-75205	Dissolution of Fibrin Clot	4	14	0.000951022	0.0019256	0.0423631	8	19	0.00143624	9606	Homo sapiens	SERPINB2;PLAU;SERPINE1;SERPINB8		R-HSA-158800;R-HSA-158982;R-HSA-158795;R-HSA-159001;R-HSA-158942;R-HSA-158959;R-HSA-159005;R-HSA-158925
R-HSA-1227990	Signaling by ERBB2 in Cancer	7	48	0.00326065	0.00225072	0.0472651	39	62	0.00468667	9606	Homo sapiens	PDGFA;NRG1;EGFR;HBEGF;EREG		R-HSA-9664976;R-HSA-9634391;R-HSA-9664983;R-HSA-9664918;R-HSA-9664664;R-HSA-9664991;R-HSA-9665411;R-HSA-9665410;R-HSA-9665409;R-HSA-9665408;R-HSA-9665415;R-HSA-9664646;R-HSA-9665413;R-HSA-9665034;R-HSA-9665417;R-HSA-9665416;R-HSA-9665032;R-HSA-9664588;R-HSA-9665009;R-HSA-9664567;R-HSA-9664950;R-HSA-9665407;R-HSA-9665406;R-HSA-9665404;R-HSA-9665699;R-HSA-9665698;R-HSA-9665697;R-HSA-9665701;R-HSA-9…
R-HSA-9660826	Purinergic signaling in leishmaniasis infection	7	48	0.00326065	0.00225072	0.0472651	10	23	0.0017386	9606	Homo sapiens	C3;PYCARD;IL1A;NT5E;IL1B;CASP1;IL18		R-HSA-448678;R-HSA-444647;R-HSA-8940074;R-HSA-449058;R-HSA-9665524;R-HSA-844612;R-HSA-448702;R-HSA-448703;R-HSA-877361;R-HSA-844610
R-HSA-9664424	Cell recruitment (pro-inflammatory response)	7	48	0.00326065	0.00225072	0.0472651	10	23	0.0017386	9606	Homo sapiens	C3;PYCARD;IL1A;NT5E;IL1B;CASP1;IL18		R-HSA-448678;R-HSA-444647;R-HSA-8940074;R-HSA-449058;R-HSA-9665524;R-HSA-844612;R-HSA-448702;R-HSA-448703;R-HSA-877361;R-HSA-844610
R-HSA-5683057	MAPK family signaling cascades	27	403	0.0273759	0.00243487	0.0511323	21	122	0.00922216	9606	Homo sapiens	DUSP4;DUSP5;CSF2;NOTCH1;IRS1;TGFA;PDGFA;NRG1;ETV4;AREG;PSMB8;DUSP6;EGFR;EREG;PSMB9;FGF5;CNKSR1;SPRED1;DUSP10;ARTN;IL13RA2;IL6R;HBEGF		R-HSA-109857;R-HSA-5658231;R-HSA-5672980;R-HSA-109858;R-HSA-5672978;R-HSA-5675376;R-HSA-5658430;R-HSA-9657599;R-HSA-5687099;R-HSA-5658424;R-HSA-5687097;R-HSA-9657603;R-HSA-5658438;R-HSA-5672965;R-HSA-9657606;R-HSA-5658435;R-HSA-5672972;R-HSA-5675373;R-HSA-5672973;R-HSA-9657608;R-HSA-5687112
R-HSA-5673001	RAF/MAP kinase cascade	24	345	0.0234359	0.00260289	0.0520578	16	75	0.00566936	9606	Homo sapiens	DUSP4;DUSP5;CSF2;NOTCH1;IRS1;TGFA;PDGFA;NRG1;AREG;PSMB8;DUSP6;EGFR;EREG;PSMB9;FGF5;CNKSR1;SPRED1;DUSP10;ARTN;IL13RA2;HBEGF		R-HSA-5658231;R-HSA-5672980;R-HSA-5672978;R-HSA-5675376;R-HSA-5658430;R-HSA-9657599;R-HSA-5658424;R-HSA-9657603;R-HSA-5658438;R-HSA-5672965;R-HSA-9657606;R-HSA-5658435;R-HSA-5672972;R-HSA-5675373;R-HSA-5672973;R-HSA-9657608
R-HSA-182971	EGFR downregulation	6	37	0.00251342	0.00273357	0.0546714	19	22	0.00166301	9606	Homo sapiens	TGFA;PDGFA;AREG;EGFR;HBEGF;EREG		R-HSA-8867047;R-HSA-183072;R-HSA-8867044;R-HSA-8867041;R-HSA-182986;R-HSA-183051;R-HSA-8951490;R-HSA-182990;R-HSA-183055;R-HSA-183084;R-HSA-183058;R-HSA-182994;R-HSA-183089;R-HSA-182993;R-HSA-183002;R-HSA-183067;R-HSA-8864029;R-HSA-182969;R-HSA-183036
R-HSA-2129379	Molecules associated with elastic fibres	6	38	0.00258135	0.00311195	0.059127	7	10	0.000755915	9606	Homo sapiens	MFAP5;EFEMP1;LTBP4;LTBP2;ITGB6		R-HSA-2395364;R-HSA-2161282;R-HSA-2328033;R-HSA-2328048;R-HSA-2396029;R-HSA-1592387;R-HSA-2395320
R-HSA-8941856	RUNX3 regulates NOTCH signaling	4	16	0.00108688	0.00310205	0.059127	7	7	0.000529141	9606	Homo sapiens	NOTCH1;JAG1;MAML2		R-HSA-1980047;R-HSA-8878212;R-HSA-8878243;R-HSA-8878193;R-HSA-4396347;R-HSA-8878237;R-HSA-8878220
R-HSA-198725	Nuclear Events (kinase and transcription factor activation)	9	80	0.00543441	0.00324082	0.0609838	27	48	0.00362839	9606	Homo sapiens	DUSP4;FOSL1;EGR1;RPS6KA2;FOS;F3;DUSP6		R-HSA-9613202;R-HSA-9031624;R-HSA-9613207;R-HSA-9613210;R-HSA-9031616;R-HSA-9612483;R-HSA-199895;R-HSA-203797;R-HSA-9621386;R-HSA-198746;R-HSA-9621385;R-HSA-9031575;R-HSA-9612493;R-HSA-9621042;R-HSA-9620723;R-HSA-9620663;R-HSA-9621048;R-HSA-9612514;R-HSA-9613219;R-HSA-9612516;R-HSA-9621035;R-HSA-9621032;R-HSA-9612073;R-HSA-9616105;R-HSA-9616110;R-HSA-9616367;R-HSA-9612076
R-HSA-2660826	Constitutive Signaling by NOTCH1 t(7;9)(NOTCH1:M1580_K2555) Translocation Mutant	3	8	0.000543441	0.00338799	0.0609838	5	5	0.000377958	9606	Homo sapiens	NOTCH1;JAG1;DLL1		R-HSA-2660815;R-HSA-2660816;R-HSA-2660819;R-HSA-2660822;R-HSA-2666278
R-HSA-2660825	Signaling by NOTCH1 t(7;9)(NOTCH1:M1580_K2555) Translocation Mutant	3	8	0.000543441	0.00338799	0.0609838	5	5	0.000377958	9606	Homo sapiens	NOTCH1;JAG1;DLL1		R-HSA-2660815;R-HSA-2660816;R-HSA-2660819;R-HSA-2660822;R-HSA-2666278
R-HSA-9652817	Signaling by MAPK mutants	3	8	0.000543441	0.00338799	0.0609838	1	1	7.55915e-05	9606	Homo sapiens	DUSP10;DUSP6		R-HSA-9652816
R-HSA-190828	Gap junction trafficking	7	52	0.00353237	0.00348306	0.0626951	8	20	0.00151183	9606	Homo sapiens	GJB2;GJB4;GJB3;GJA5;GJB5;TUBA4A		R-HSA-1629787;R-HSA-451056;R-HSA-190682;R-HSA-190698;R-HSA-190520;R-HSA-191737;R-HSA-190687;R-HSA-190877
R-HSA-446652	Interleukin-1 family signaling	14	165	0.0112085	0.0037578	0.0676404	32	80	0.00604732	9606	Homo sapiens	IL1A;IL1RL1;IL1B;CASP1;SAA1;IL18;PDGFA;IL1RAP;PSMB8;EGFR;PSMB9		R-HSA-507719;R-HSA-9012556;R-HSA-446862;R-HSA-6797293;R-HSA-8848395;R-HSA-8848392;R-HSA-446868;R-HSA-450133;R-HSA-9012689;R-HSA-446684;R-HSA-448603;R-HSA-446694;R-HSA-448678;R-HSA-446692;R-HSA-449058;R-HSA-168166;R-HSA-209061;R-HSA-448673;R-HSA-446894;R-HSA-446701;R-HSA-446634;R-HSA-448629;R-HSA-446130;R-HSA-8848370;R-HSA-9008894;R-HSA-9012542;R-HSA-448702;R-HSA-448703;R-HSA-8848314;R-HSA-445752;…
R-HSA-157858	Gap junction trafficking and regulation	7	56	0.00380409	0.00517244	0.0879314	8	24	0.0018142	9606	Homo sapiens	GJB2;GJB4;GJB3;GJA5;GJB5;TUBA4A		R-HSA-1629787;R-HSA-451056;R-HSA-190682;R-HSA-190698;R-HSA-190520;R-HSA-191737;R-HSA-190687;R-HSA-190877
R-HSA-8848021	Signaling by PTK6	8	71	0.00482304	0.00531752	0.0903979	15	53	0.00400635	9606	Homo sapiens	EPAS1;STAP2;NRG1;EGFR;HBEGF;EREG		R-HSA-8848005;R-HSA-8848804;R-HSA-8856930;R-HSA-8857583;R-HSA-8857549;R-HSA-8848077;R-HSA-8848812;R-HSA-8857577;R-HSA-8848087;R-HSA-8848023;R-HSA-8857555;R-HSA-8857565;R-HSA-8848124;R-HSA-8847995;R-HSA-9634702
R-HSA-9006927	Signaling by Non-Receptor Tyrosine Kinases	8	71	0.00482304	0.00531752	0.0903979	15	53	0.00400635	9606	Homo sapiens	EPAS1;STAP2;NRG1;EGFR;HBEGF;EREG		R-HSA-8848005;R-HSA-8848804;R-HSA-8856930;R-HSA-8857583;R-HSA-8857549;R-HSA-8848077;R-HSA-8848812;R-HSA-8857577;R-HSA-8848087;R-HSA-8848023;R-HSA-8857555;R-HSA-8857565;R-HSA-8848124;R-HSA-8847995;R-HSA-9634702
R-HSA-3270619	IRF3-mediated induction of type I IFN	4	19	0.00129067	0.00566214	0.0905943	3	5	0.000377958	9606	Homo sapiens	IFI16;TREX1;DTX4;TMEM173		R-HSA-1834939;R-HSA-2396007;R-HSA-2396002
R-HSA-416700	Other semaphorin interactions	4	19	0.00129067	0.00566214	0.0905943	4	9	0.000680324	9606	Homo sapiens	SEMA4A;PLXNB3;PLXNA2;TREM2		R-HSA-416725;R-HSA-416690;R-HSA-416723;R-HSA-416698
R-HSA-8874081	MET activates PTK2 signaling	5	32	0.00217377	0.00706336	0.113014	1	5	0.000377958	9606	Homo sapiens	COL27A1;LAMB3;ITGA3;LAMC2		R-HSA-8874079
R-HSA-1650814	Collagen biosynthesis and modifying enzymes	8	76	0.00516269	0.00784326	0.119734	30	51	0.00385517	9606	Homo sapiens	COL17A1;COL27A1;COL16A1;COL7A1;COL12A1;COL8A1		R-HSA-8948232;R-HSA-8948234;R-HSA-2002460;R-HSA-8948224;R-HSA-8944257;R-HSA-8948226;R-HSA-8948228;R-HSA-8948230;R-HSA-8948231;R-HSA-8944218;R-HSA-8944219;R-HSA-1981128;R-HSA-2002440;R-HSA-1980233;R-HSA-1981120;R-HSA-8944232;R-HSA-1650808;R-HSA-2002428;R-HSA-2022073;R-HSA-8944225;R-HSA-8944227;R-HSA-2089971;R-HSA-1981104;R-HSA-8944250;R-HSA-8948219;R-HSA-2152276;R-HSA-8948222;R-HSA-8944255;R-HSA-8…
R-HSA-9664565	Signaling by ERBB2 KD Mutants	6	46	0.00312479	0.00768666	0.119734	15	17	0.00128506	9606	Homo sapiens	NRG1;EGFR;HBEGF;EREG		R-HSA-9665009;R-HSA-9664976;R-HSA-9664567;R-HSA-9664983;R-HSA-9664950;R-HSA-9664918;R-HSA-9664664;R-HSA-9664991;R-HSA-9664646;R-HSA-9664933;R-HSA-9665034;R-HSA-9665000;R-HSA-9665032;R-HSA-9664588;R-HSA-9664940
R-HSA-1566948	Elastic fibre formation	6	46	0.00312479	0.00768666	0.119734	11	17	0.00128506	9606	Homo sapiens	MFAP5;EFEMP1;LTBP4;LTBP2;ITGB6		R-HSA-2395364;R-HSA-2161282;R-HSA-2328033;R-HSA-2328048;R-HSA-2328037;R-HSA-2396029;R-HSA-2129353;R-HSA-2129385;R-HSA-1592387;R-HSA-2395320;R-HSA-2129375
R-HSA-1963640	GRB2 events in ERBB2 signaling	4	21	0.00142653	0.00798224	0.119734	4	4	0.000302366	9606	Homo sapiens	NRG1;EGFR;HBEGF;EREG		R-HSA-1250498;R-HSA-1306969;R-HSA-1250488;R-HSA-1306972
R-HSA-9012546	Interleukin-18 signaling	3	11	0.000747232	0.0081238	0.121857	4	4	0.000302366	9606	Homo sapiens	IL18		R-HSA-8848370;R-HSA-6797293;R-HSA-8848395;R-HSA-8848392
R-HSA-351906	Apoptotic cleavage of cell adhesion proteins	3	11	0.000747232	0.0081238	0.121857	3	10	0.000755915	9606	Homo sapiens	CDH1;PKP1;DSG3		R-HSA-202939;R-HSA-201595;R-HSA-201631
R-HSA-1227986	Signaling by ERBB2	8	78	0.00529855	0.00907269	0.13609	34	46	0.00347721	9606	Homo sapiens	GRB7;PDGFA;NRG1;EGFR;HBEGF;EREG		R-HSA-1250195;R-HSA-1306963;R-HSA-1251922;R-HSA-8848005;R-HSA-6785636;R-HSA-1306965;R-HSA-8934465;R-HSA-1306969;R-HSA-1250463;R-HSA-1250462;R-HSA-1306972;R-HSA-1250498;R-HSA-6785648;R-HSA-1963589;R-HSA-1358798;R-HSA-1306953;R-HSA-1247497;R-HSA-1358792;R-HSA-1306957;R-HSA-1250189;R-HSA-1963586;R-HSA-1963581;R-HSA-1963582;R-HSA-1250486;R-HSA-1963578;R-HSA-1250488;R-HSA-8864105;R-HSA-1306979;R-HSA-1…
R-HSA-2142753	Arachidonic acid metabolism	13	166	0.0112764	0.00960712	0.137021	32	77	0.00582055	9606	Homo sapiens	GPX2;AKR1C1;AKR1C3;PLA2G4A;CYP4F11;PTGS2;SUGCT;PTGS1;ALOX5AP;CYP1A1;RAB7B;ALOXE3;PTGES		R-HSA-140355;R-HSA-2161890;R-HSA-140359;R-HSA-266050;R-HSA-2161959;R-HSA-266051;R-HSA-8942208;R-HSA-2161768;R-HSA-111883;R-HSA-2161899;R-HSA-265295;R-HSA-265296;R-HSA-2314678;R-HSA-266072;R-HSA-2161660;R-HSA-2314686;R-HSA-2161791;R-HSA-2161792;R-HSA-211873;R-HSA-2161795;R-HSA-2161549;R-HSA-2309773;R-HSA-2161614;R-HSA-2161999;R-HSA-2309779;R-HSA-2161745;R-HSA-2161940;R-HSA-2161814;R-HSA-2309787;R-…
R-HSA-8951911	RUNX3 regulates RUNX1-mediated transcription	2	4	0.000271721	0.00978721	0.137021	2	2	0.000151183	9606	Homo sapiens	RUNX1		R-HSA-8951926;R-HSA-8951910
R-HSA-2473224	Antagonism of Activin by Follistatin	2	4	0.000271721	0.00978721	0.137021	2	2	0.000151183	9606	Homo sapiens	FST;INHBA		R-HSA-2473184;R-HSA-2473186
R-HSA-844615	The AIM2 inflammasome	2	4	0.000271721	0.00978721	0.137021	2	4	0.000302366	9606	Homo sapiens	PYCARD;CASP1		R-HSA-844620;R-HSA-844618
R-HSA-9665686	Signaling by ERBB2 TMD/JMD mutants	5	35	0.00237756	0.0101221	0.141709	10	13	0.00098269	9606	Homo sapiens	NRG1;EGFR;HBEGF;EREG		R-HSA-9665699;R-HSA-9665698;R-HSA-9665697;R-HSA-9665701;R-HSA-9665700;R-HSA-9665707;R-HSA-9665706;R-HSA-9665705;R-HSA-9665704;R-HSA-9665709
R-HSA-1592389	Activation of Matrix Metalloproteinases	5	35	0.00237756	0.0101221	0.141709	17	27	0.00204097	9606	Homo sapiens	MMP14;MMP1;MMP17		R-HSA-1604763;R-HSA-1592316;R-HSA-1592349;R-HSA-1604350;R-HSA-1604368;R-HSA-1604690;R-HSA-1592436;R-HSA-1604360;R-HSA-1604712;R-HSA-1592297;R-HSA-1602473;R-HSA-1592362;R-HSA-1592398;R-HSA-1605825;R-HSA-1602466;R-HSA-1604741;R-HSA-1604359
R-HSA-418990	Adherens junctions interactions	5	35	0.00237756	0.0101221	0.141709	2	16	0.00120946	9606	Homo sapiens	CDH4;CDH3;CDH1;CDH13		R-HSA-419002;R-HSA-419001
R-HSA-168249	Innate Immune System	65	1331	0.0904151	0.0119974	0.155966	183	701	0.0529896	9606	Homo sapiens	CDA;SERPINA3;SERPINA1;NCF2;RAB3D;TNFAIP3;UBE2L6;TREM2;TCIRG1;CXCL2;PYCARD;LGALS3;GLIPR1;PLAU;RPS6KA2;CASP4;RAC2;CASP1;CTSH;PRSS3;DUSP4;SERPINB2;MME;MMP1;PLEKHG5;FOS;AMPD3;TMEM173;DUSP6;CEACAM1;SLPI;IL1B;SERPING1;PKP1;ADAM8;RAB7B;S100A9;TLR3;S100A8;UBA7;CFH;PTAFR;DTX4;CST6;CIART;C3;FAM83F;IFI16;RNASE7;PI3;NLRP1;GSDMD;TREX1;DEF6;PSMB8;SUGCT;PSMB9;BST2;SAA1;LCN2;FOLR3		R-HSA-6801766;R-HSA-9604499;R-HSA-688136;R-HSA-6810724;R-HSA-9013889;R-HSA-2395439;R-HSA-3244605;R-HSA-8852874;R-HSA-9013895;R-HSA-879362;R-HSA-6803063;R-HSA-981535;R-HSA-1462023;R-HSA-450325;R-HSA-203797;R-HSA-177690;R-HSA-177694;R-HSA-177692;R-HSA-981539;R-HSA-1006143;R-HSA-2395412;R-HSA-877361;R-HSA-879411;R-HSA-844620;R-HSA-2730856;R-HSA-9013963;R-HSA-2396007;R-HSA-5432849;R-HSA-2730858;R-HSA…
R-HSA-1834941	STING mediated induction of host immune responses	4	24	0.00163032	0.0125067	0.162587	10	19	0.00143624	9606	Homo sapiens	IFI16;TREX1;DTX4;TMEM173		R-HSA-1834939;R-HSA-3244643;R-HSA-3249378;R-HSA-2396007;R-HSA-2396002;R-HSA-3249371;R-HSA-1834951;R-HSA-2396009;R-HSA-3134800;R-HSA-3249390
R-HSA-1266738	Developmental Biology	62	1263	0.0857958	0.0126922	0.164999	162	556	0.0420289	9606	Homo sapiens	HIST2H2AA3;MAML2;ADIRF;KRT23;PIK3CD;TREM2;CDH4;CDH3;RPS6KA2;SOX9;PRSS8;IL6R;KRT6B;KRT6A;PLEKHG5;KRT7;NRG1;KRT5;DKK1;TUBA4A;RUNX1;PKP1;DSG3;ANGPTL4;EPHA1;GRB7;CSTA;NOTCH1;EPAS1;KRT86;EVPL;PPL;EGFR;ABLIM3;PLXNA2;PAK6;SRGAP3;PI3;SEMA4A;ST14;FLI1;PSMB8;PSMB9;EFNA1;KRT17;ARTN;KRT16;KRT15;KRT14;PLXNB3;PLXNB1;CD24;SPRR1B;FOXA2		R-HSA-5617492;R-HSA-8849797;R-HSA-6806629;R-HSA-2972967;R-HSA-3928628;R-HSA-8942224;R-HSA-452894;R-HSA-5617484;R-HSA-5617486;R-HSA-2972977;R-HSA-5617483;R-HSA-451366;R-HSA-3928602;R-HSA-6805573;R-HSA-400677;R-HSA-416546;R-HSA-3928607;R-HSA-8849826;R-HSA-3928604;R-HSA-416559;R-HSA-480301;R-HSA-400682;R-HSA-3928597;R-HSA-452392;R-HSA-376117;R-HSA-376119;R-HSA-6806613;R-HSA-3928584;R-HSA-416562;R-HS…
R-HSA-6799990	Metal sequestration by antimicrobial proteins	3	13	0.000883092	0.0127095	0.165224	3	5	0.000377958	9606	Homo sapiens	LCN2;S100A9;S100A8		R-HSA-5229273;R-HSA-6798528;R-HSA-6798474
R-HSA-5663202	Diseases of signal transduction by growth factor receptors and second messengers	30	529	0.0359351	0.0140238	0.168286	201	448	0.033865	9606	Homo sapiens	NOTCH1;MAML2;IRS1;PIK3CD;TGFA;PDGFA;AREG;DLL1;EGFR;FGF5;PORCN;SPRED1;DUSP10;RAC2;JAG1;NRG1;DKK1;PSMB8;DUSP6;ETV6;EREG;PSMB9;CNKSR1;ESRP1;HBEGF		R-HSA-2023455;R-HSA-2023451;R-HSA-9664664;R-HSA-1220610;R-HSA-1220611;R-HSA-1220614;R-HSA-9664646;R-HSA-1220612;R-HSA-1220613;R-HSA-1169421;R-HSA-9665699;R-HSA-9665698;R-HSA-9665697;R-HSA-9665701;R-HSA-9665700;R-HSA-9665707;R-HSA-9665706;R-HSA-9665705;R-HSA-9665704;R-HSA-9665709;R-HSA-2769000;R-HSA-2769007;R-HSA-2768993;R-HSA-2768999;R-HSA-2769008;R-HSA-2769015;R-HSA-2737728;R-HSA-5339711;R-HSA-1…
R-HSA-421270	Cell-cell junction organization	7	67	0.00455132	0.0129524	0.168286	4	21	0.00158742	9606	Homo sapiens	CDH4;CDH3;CDH1;CDH13;CLDN1;CRB3		R-HSA-420661;R-HSA-420019;R-HSA-419002;R-HSA-419001
R-HSA-8873719	RAB geranylgeranylation	7	68	0.00461925	0.0139354	0.168286	2	5	0.000377958	9606	Homo sapiens	RAB3B;RAB25;RAB3D;RAB27B;RAB17;RAB7B		R-HSA-8870469;R-HSA-8870466
R-HSA-8864260	Transcriptional regulation by the AP-2 (TFAP2) family of transcription factors	6	52	0.00353237	0.0133908	0.168286	7	44	0.00332603	9606	Homo sapiens	CITED4;TGFA;NRG1;EGFR		R-HSA-8864999;R-HSA-8864453;R-HSA-8874789;R-HSA-8864307;R-HSA-8864466;R-HSA-8874797;R-HSA-8864989
R-HSA-8875513	MET interacts with TNS proteins	2	5	0.000339651	0.0149287	0.179145	2	2	0.000151183	9606	Homo sapiens	TNS4;TNS3		R-HSA-8875523;R-HSA-8875531
R-HSA-5083635	Defective B3GALTL causes Peters-plus syndrome (PpS)	5	39	0.00264928	0.0154644	0.185573	1	1	7.55915e-05	9606	Homo sapiens	ADAMTSL5;ADAMTS12;THBS2;THBS1;THSD1		R-HSA-6785565
R-HSA-1257604	PIP3 activates AKT signaling	20	319	0.0216697	0.0160934	0.193121	7	86	0.00650087	9606	Homo sapiens	EGR1;IRS1;PIK3CD;TGFA;PDGFA;NRG1;IL1RAP;AREG;PSMB8;EGFR;EREG;PSMB9;FGF5;IL1RL1;RAC2;SNAI2;HBEGF		R-HSA-8944104;R-HSA-2316434;R-HSA-8944026;R-HSA-8857925;R-HSA-8944078;R-HSA-8850992;R-HSA-114542
R-HSA-210991	Basigin interactions	4	26	0.00176618	0.0162795	0.195354	4	10	0.000755915	9606	Homo sapiens	MMP1;ITGA3;SLC7A11;SLC16A3		R-HSA-204434;R-HSA-375135;R-HSA-204392;R-HSA-375131
R-HSA-216083	Integrin cell surface interactions	8	87	0.00590992	0.0164432	0.197318	12	55	0.00415753	9606	Homo sapiens	COL16A1;CDH1;ITGA3;COL7A1;COL8A1;ITGB6;THBS1;HSPG2		R-HSA-216050;R-HSA-204434;R-HSA-265429;R-HSA-4088220;R-HSA-4085083;R-HSA-4088264;R-HSA-349603;R-HSA-4086216;R-HSA-4088281;R-HSA-2467436;R-HSA-265422;R-HSA-2327695
R-HSA-187037	Signaling by NTRK1 (TRKA)	11	143	0.00971401	0.0184134	0.203826	32	102	0.00771033	9606	Homo sapiens	DUSP4;FOSL1;EGR1;IRS1;RPS6KA2;PLEKHG5;FOS;F3;DUSP6		R-HSA-198211;R-HSA-9613202;R-HSA-9031624;R-HSA-171011;R-HSA-9613207;R-HSA-9613210;R-HSA-9031616;R-HSA-9612483;R-HSA-198295;R-HSA-199895;R-HSA-203797;R-HSA-9621386;R-HSA-198746;R-HSA-9621385;R-HSA-9031575;R-HSA-9612493;R-HSA-9621042;R-HSA-9620723;R-HSA-9620663;R-HSA-198315;R-HSA-9621048;R-HSA-9612514;R-HSA-9613219;R-HSA-9612516;R-HSA-198266;R-HSA-9621035;R-HSA-9621032;R-HSA-9612073;R-HSA-9616105;R…
R-HSA-9031628	NGF-stimulated transcription	6	56	0.00380409	0.0185297	0.203826	24	37	0.00279689	9606	Homo sapiens	FOSL1;EGR1;FOS;F3		R-HSA-9621042;R-HSA-9613202;R-HSA-9031624;R-HSA-9620723;R-HSA-9613207;R-HSA-9620663;R-HSA-9613210;R-HSA-9031616;R-HSA-9621048;R-HSA-9612514;R-HSA-9612483;R-HSA-9613219;R-HSA-9612516;R-HSA-9621386;R-HSA-9621035;R-HSA-9621032;R-HSA-9621385;R-HSA-9612073;R-HSA-9616105;R-HSA-9616110;R-HSA-9616367;R-HSA-9031575;R-HSA-9612076;R-HSA-9612493
R-HSA-2214320	Anchoring fibril formation	3	15	0.00101895	0.018509	0.203826	4	4	0.000302366	9606	Homo sapiens	LAMB3;COL7A1;LAMC2		R-HSA-2214324;R-HSA-2213195;R-HSA-2214330;R-HSA-2396234
R-HSA-1250342	PI3K events in ERBB4 signaling	3	15	0.00101895	0.018509	0.203826	2	2	0.000151183	9606	Homo sapiens	NRG1;HBEGF;EREG		R-HSA-1250370;R-HSA-1250353
R-HSA-5173214	O-glycosylation of TSR domain-containing proteins	5	41	0.00278514	0.0187306	0.206036	2	2	0.000151183	9606	Homo sapiens	ADAMTSL5;ADAMTS12;THBS2;THBS1;THSD1		R-HSA-5173005;R-HSA-5173192
R-HSA-166520	Signaling by NTRKs	12	166	0.0112764	0.0217785	0.221976	53	164	0.012397	9606	Homo sapiens	DUSP4;NTF4;FOSL1;EGR1;IRS1;RPS6KA2;PLEKHG5;FOS;F3;DUSP6		R-HSA-9032073;R-HSA-9613202;R-HSA-171011;R-HSA-9613207;R-HSA-9613210;R-HSA-9032067;R-HSA-9028505;R-HSA-198295;R-HSA-203797;R-HSA-9621386;R-HSA-9026579;R-HSA-9621385;R-HSA-9031575;R-HSA-9621042;R-HSA-9031981;R-HSA-9620663;R-HSA-198315;R-HSA-9621048;R-HSA-9028519;R-HSA-9613219;R-HSA-9026493;R-HSA-9621035;R-HSA-9621032;R-HSA-9612073;R-HSA-9612076;R-HSA-9026358;R-HSA-9026377;R-HSA-198211;R-HSA-903162…
R-HSA-9009391	Extra-nuclear estrogen signaling	9	110	0.00747232	0.0221976	0.221976	6	38	0.00287248	9606	Homo sapiens	MMP1;TGFA;S1PR3;FOS;AREG;EGFR;HBEGF;EREG		R-HSA-9624272;R-HSA-9625479;R-HSA-9625813;R-HSA-9625482;R-HSA-9625465;R-HSA-9625487
R-HSA-3238698	WNT ligand biogenesis and trafficking	4	28	0.00190204	0.0206968	0.221976	8	12	0.000907098	9606	Homo sapiens	PORCN;TINAGL1;WNT7B;WNT7A		R-HSA-3247840;R-HSA-3238691;R-HSA-3247843;R-HSA-3247844;R-HSA-3238694;R-HSA-3781941;R-HSA-3247837;R-HSA-3781943
R-HSA-6804115	TP53 regulates transcription of additional cell cycle genes whose exact role in the p53 pathway remain uncertain	4	28	0.00190204	0.0206968	0.221976	7	14	0.00105828	9606	Homo sapiens	PLK3;PLK2		R-HSA-6801637;R-HSA-6802165;R-HSA-6801666;R-HSA-6802973;R-HSA-6801675;R-HSA-6802170;R-HSA-6801641
R-HSA-2691232	Constitutive Signaling by NOTCH1 HD Domain Mutants	3	16	0.00108688	0.0218731	0.221976	6	6	0.000453549	9606	Homo sapiens	NOTCH1;JAG1;DLL1		R-HSA-2691211;R-HSA-2691226;R-HSA-2691214;R-HSA-2730752;R-HSA-2737728;R-HSA-2691219
R-HSA-2691230	Signaling by NOTCH1 HD Domain Mutants in Cancer	3	16	0.00108688	0.0218731	0.221976	6	6	0.000453549	9606	Homo sapiens	NOTCH1;JAG1;DLL1		R-HSA-2691211;R-HSA-2691226;R-HSA-2691214;R-HSA-2730752;R-HSA-2737728;R-HSA-2691219
R-HSA-1358803	Downregulation of ERBB2:ERBB3 signaling	3	16	0.00108688	0.0218731	0.221976	2	8	0.000604732	9606	Homo sapiens	NRG1;EGFR		R-HSA-1358798;R-HSA-1358792
R-HSA-5083630	Defective LFNG causes SCDO3	2	6	0.000407581	0.0209875	0.221976	1	1	7.55915e-05	9606	Homo sapiens	LFNG;NOTCH1		R-HSA-5096538
R-HSA-912526	Interleukin receptor SHC signaling	4	29	0.00196997	0.0231552	0.231552	6	6	0.000453549	9606	Homo sapiens	NOTCH1;CSF2;INPP5D;PIK3CD;IL13RA2		R-HSA-508247;R-HSA-453111;R-HSA-912527;R-HSA-913374;R-HSA-453104;R-HSA-913424
R-HSA-3769402	Deactivation of the beta-catenin transactivating complex	5	44	0.00298893	0.0244306	0.244306	4	14	0.00105828	9606	Homo sapiens	TCF7L1;SOX15;SOX9;SOX7;BCL9L		R-HSA-3361751;R-HSA-3364042;R-HSA-5665608;R-HSA-5626938
R-HSA-5173105	O-linked glycosylation	10	132	0.00896678	0.0261453	0.261453	5	28	0.00211656	9606	Homo sapiens	GALNT6;GALNT5;ST6GALNAC2;ADAMTSL5;B3GNT3;ADAMTS12;THBS2;THBS1;THSD1		R-HSA-5173005;R-HSA-5173192;R-HSA-913675;R-HSA-914010;R-HSA-981814
R-HSA-452723	Transcriptional regulation of pluripotent stem cells	5	45	0.00305686	0.0265526	0.265526	7	35	0.0026457	9606	Homo sapiens	EPAS1;EPHA1;DKK1		R-HSA-452838;R-HSA-452894;R-HSA-480509;R-HSA-480301;R-HSA-2972967;R-HSA-2972977;R-HSA-452392
R-HSA-177929	Signaling by EGFR	6	61	0.00414374	0.0266636	0.266636	42	49	0.00370398	9606	Homo sapiens	TGFA;PDGFA;AREG;EGFR;HBEGF;EREG		R-HSA-177922;R-HSA-177923;R-HSA-177926;R-HSA-177927;R-HSA-177924;R-HSA-177925;R-HSA-177930;R-HSA-182986;R-HSA-183051;R-HSA-8951490;R-HSA-177934;R-HSA-182990;R-HSA-177935;R-HSA-183055;R-HSA-177933;R-HSA-177938;R-HSA-183058;R-HSA-182994;R-HSA-177939;R-HSA-177936;R-HSA-177937;R-HSA-182993;R-HSA-177942;R-HSA-177943;R-HSA-177941;R-HSA-183002;R-HSA-183067;R-HSA-8864029;R-HSA-177944;R-HSA-177945;R-HSA-8…
R-HSA-3000171	Non-integrin membrane-ECM interactions	6	61	0.00414374	0.0266636	0.266636	5	22	0.00166301	9606	Homo sapiens	LAMB3;ITGB4;PDGFA;LAMC2;THBS1;HSPG2		R-HSA-2328129;R-HSA-2681675;R-HSA-2396113;R-HSA-2396337;R-HSA-2731074
R-HSA-3906995	Diseases associated with O-glycosylation of proteins	7	78	0.00529855	0.0268577	0.268577	2	9	0.000680324	9606	Homo sapiens	LFNG;NOTCH1;ADAMTSL5;ADAMTS12;THBS2;THBS1;THSD1		R-HSA-5096538;R-HSA-6785565
R-HSA-3296197	Hydroxycarboxylic acid-binding receptors	2	7	0.000475511	0.027891	0.27891	2	3	0.000226775	9606	Homo sapiens	HCAR2;HCAR3		R-HSA-444661;R-HSA-3296309
R-HSA-1643713	Signaling by EGFR in Cancer	5	47	0.00319272	0.0311405	0.280265	41	42	0.00317484	9606	Homo sapiens	TGFA;AREG;EGFR;HBEGF;EREG		R-HSA-1218833;R-HSA-1225947;R-HSA-1226014;R-HSA-1225950;R-HSA-1225951;R-HSA-1226012;R-HSA-1225949;R-HSA-1220610;R-HSA-5637766;R-HSA-1248002;R-HSA-1220611;R-HSA-5637764;R-HSA-5637765;R-HSA-1220614;R-HSA-1220612;R-HSA-1220613;R-HSA-1248655;R-HSA-1169421;R-HSA-5637770;R-HSA-5637808;R-HSA-1225978;R-HSA-1247999;R-HSA-5638137;R-HSA-5637798;R-HSA-1247842;R-HSA-1247841;R-HSA-1226016;R-HSA-1225952;R-HSA-5…
R-HSA-6783589	Interleukin-6 family signaling	4	31	0.00210584	0.0285846	0.280265	22	34	0.00257011	9606	Homo sapiens	CLCF1;IL31RA;IL6R		R-HSA-1112690;R-HSA-6783556;R-HSA-1112755;R-HSA-1067667;R-HSA-1112565;R-HSA-1112727;R-HSA-1067640;R-HSA-1112602;R-HSA-1112604;R-HSA-1067676;R-HSA-6783530;R-HSA-1112510;R-HSA-1112703;R-HSA-6783670;R-HSA-448660;R-HSA-1112514;R-HSA-1067651;R-HSA-1112708;R-HSA-1067688;R-HSA-1067659;R-HSA-5696490;R-HSA-9681294
R-HSA-6803211	TP53 Regulates Transcription of Death Receptors and Ligands	3	18	0.00122274	0.0295337	0.280265	4	7	0.000529141	9606	Homo sapiens	TNFRSF10A;TP63		R-HSA-6799815;R-HSA-5633414;R-HSA-5633441;R-HSA-6800001
R-HSA-2122948	Activated NOTCH1 Transmits Signal to the Nucleus	4	32	0.00217377	0.0315592	0.284033	21	21	0.00158742	9606	Homo sapiens	NOTCH1;JAG1;DTX4;DLL1		R-HSA-157632;R-HSA-1980125;R-HSA-1980122;R-HSA-157926;R-HSA-1980123;R-HSA-1980118;R-HSA-157353;R-HSA-1980112;R-HSA-373706;R-HSA-1980044;R-HSA-1980109;R-HSA-1912398;R-HSA-1980042;R-HSA-1980074;R-HSA-1980138;R-HSA-1980041;R-HSA-1912357;R-HSA-1980039;R-HSA-1980130;R-HSA-1980128;R-HSA-1912386
R-HSA-2142712	Synthesis of 12-eicosatetraenoic acid derivatives	3	19	0.00129067	0.0338276	0.304448	4	6	0.000453549	9606	Homo sapiens	GPX2;ALOXE3		R-HSA-2161959;R-HSA-8942208;R-HSA-2161950;R-HSA-2161999
R-HSA-75158	TRAIL signaling	2	8	0.000543441	0.0355705	0.320135	6	6	0.000453549	9606	Homo sapiens	TNFSF10;TNFRSF10A		R-HSA-141139;R-HSA-75187;R-HSA-141316;R-HSA-75238;R-HSA-5635741;R-HSA-75146
R-HSA-194313	VEGF ligand-receptor interactions	2	8	0.000543441	0.0355705	0.320135	4	4	0.000302366	9606	Homo sapiens	VEGFC;PGF		R-HSA-195378;R-HSA-194310;R-HSA-194311;R-HSA-194308
R-HSA-195399	VEGF binds to VEGFR leading to receptor dimerization	2	8	0.000543441	0.0355705	0.320135	3	3	0.000226775	9606	Homo sapiens	VEGFC;PGF		R-HSA-194310;R-HSA-194311;R-HSA-194308
R-HSA-5633008	TP53 Regulates Transcription of Cell Death Genes	7	83	0.0056382	0.0356656	0.32099	16	68	0.00514022	9606	Homo sapiens	TP53I3;CASP1;TNFRSF10A;TP63		R-HSA-3700984;R-HSA-6799815;R-HSA-6799462;R-HSA-6800836;R-HSA-6798082;R-HSA-6798081;R-HSA-6800001;R-HSA-139913;R-HSA-3700981;R-HSA-6799466;R-HSA-6799722;R-HSA-4331340;R-HSA-5633414;R-HSA-5633441;R-HSA-6799441;R-HSA-6800816
R-HSA-5602410	TLR3 deficiency - HSE	1	1	6.79302e-05	0.0360843	0.324759	1	1	7.55915e-05	9606	Homo sapiens	TLR3		R-HSA-5602549
R-HSA-109582	Hemostasis	41	831	0.05645	0.0360906	0.324815	59	333	0.025172	9606	Homo sapiens	TOR4A;GRB7;SERPINA3;ECM1;SERPINA1;DGKA;SERPINE1;PDGFA;SLC7A11;THBS1;GNA15;PLAU;INPP5D;RAC2;CTSF;SLC16A3;PCK2;SRGN;SERPINB2;MMP1;ITGA3;IGF2;PLA2G4A;VEGFC;RAB27B;TNFRSF10A;SERPINB8;F3;TUBA4A;EHD2;CEACAM1;KCNMA1;MAFF;SERPING1;TAGLN3;RAPGEF3;MGLL		R-HSA-158982;R-HSA-426240;R-HSA-428941;R-HSA-397835;R-HSA-939265;R-HSA-204434;R-HSA-418581;R-HSA-140823;R-HSA-418579;R-HSA-418576;R-HSA-158357;R-HSA-159001;R-HSA-140825;R-HSA-159005;R-HSA-442273;R-HSA-428961;R-HSA-8867135;R-HSA-9650473;R-HSA-158399;R-HSA-426043;R-HSA-140736;R-HSA-396996;R-HSA-1008200;R-HSA-5635741;R-HSA-428750;R-HSA-158795;R-HSA-8870732;R-HSA-428749;R-HSA-140748;R-HSA-158925;R-HS…
R-HSA-5675221	Negative regulation of MAPK pathway	5	49	0.00332858	0.0361965	0.325769	2	17	0.00128506	9606	Homo sapiens	DUSP4;DUSP5;DUSP10;DUSP6		R-HSA-5675376;R-HSA-5675373
R-HSA-193807	Synthesis of bile acids and bile salts via 27-hydroxycholesterol	4	34	0.00230963	0.0380345	0.332292	2	12	0.000907098	9606	Homo sapiens	AKR1C1;AKR1C3;AKR1C2		R-HSA-193841;R-HSA-193800
R-HSA-450282	MAPK targets/ Nuclear events mediated by MAP kinases	4	35	0.00237756	0.0415365	0.332292	5	16	0.00120946	9606	Homo sapiens	DUSP4;RPS6KA2;FOS;DUSP6		R-HSA-450292;R-HSA-450325;R-HSA-199895;R-HSA-203797;R-HSA-198746
R-HSA-6803207	TP53 Regulates Transcription of Caspase Activators and Caspases	3	20	0.0013586	0.0384268	0.332292	2	17	0.00128506	9606	Homo sapiens	CASP1;TP63		R-HSA-6798082;R-HSA-6798081
R-HSA-381426	Regulation of Insulin-like Growth Factor (IGF) transport and uptake by Insulin-like Growth Factor Binding Proteins (IGFBPs)	9	127	0.00862713	0.047762	0.343486	14	14	0.00105828	9606	Homo sapiens	C3;SERPINA1;EVA1A;MMP1;IGF2;PCSK9;IGFBP6;APOL1;MATN3		R-HSA-381412;R-HSA-381543;R-HSA-381446;R-HSA-381537;R-HSA-8952289;R-HSA-381487;R-HSA-381518;R-HSA-381545;R-HSA-381461;R-HSA-381500;R-HSA-381503;R-HSA-381496;R-HSA-381435;R-HSA-381466
R-HSA-6806834	Signaling by MET	7	88	0.00597785	0.0461993	0.343486	3	49	0.00370398	9606	Homo sapiens	COL27A1;LAMB3;ITGA3;LAMC2;TNS4;TNS3		R-HSA-8875523;R-HSA-8874079;R-HSA-8875531
R-HSA-1660499	Synthesis of PIPs at the plasma membrane	6	69	0.00468718	0.0440527	0.343486	9	33	0.00249452	9606	Homo sapiens	NQO1;INPP4B;PLEKHA2;INPP5D;PIK3CD;SIPA1L3		R-HSA-6809975;R-HSA-1676109;R-HSA-1675949;R-HSA-6809793;R-HSA-1676177;R-HSA-1676048;R-HSA-8870332;R-HSA-1676164;R-HSA-6809944
R-HSA-168643	Nucleotide-binding domain, leucine rich repeat containing receptor (NLR) signaling pathways	6	70	0.00475511	0.0466271	0.343486	13	46	0.00347721	9606	Homo sapiens	PYCARD;PLEKHG5;CASP4;CASP1;TNFAIP3;NLRP1		R-HSA-844620;R-HSA-688136;R-HSA-844617;R-HSA-844618;R-HSA-844612;R-HSA-1247960;R-HSA-879201;R-HSA-844610;R-HSA-844447;R-HSA-844438;R-HSA-879222;R-HSA-877361;R-HSA-622420
R-HSA-451927	Interleukin-2 family signaling	5	52	0.00353237	0.0446774	0.343486	34	59	0.0044599	9606	Homo sapiens	NOTCH1;CSF2;INPP5D;PTK2B;PIK3CD;IL13RA2		R-HSA-8985929;R-HSA-912527;R-HSA-452100;R-HSA-508292;R-HSA-452097;R-HSA-450063;R-HSA-452108;R-HSA-8983298;R-HSA-9006850;R-HSA-8983300;R-HSA-8985988;R-HSA-508247;R-HSA-9006873;R-HSA-913374;R-HSA-452122;R-HSA-913424;R-HSA-449115;R-HSA-8963734;R-HSA-9006870;R-HSA-451942;R-HSA-919404;R-HSA-508451;R-HSA-8985900;R-HSA-508513;R-HSA-9009700;R-HSA-8983335;R-HSA-453111;R-HSA-451895;R-HSA-8985914;R-HSA-9006…
R-HSA-5694530	Cargo concentration in the ER	4	37	0.00251342	0.0490695	0.343486	6	12	0.000907098	9606	Homo sapiens	SERPINA1;COL7A1;TGFA;AREG		R-HSA-5694436;R-HSA-5694435;R-HSA-5694428;R-HSA-5694445;R-HSA-5694522;R-HSA-5694427
R-HSA-1250347	SHC1 events in ERBB4 signaling	3	21	0.00142653	0.0433271	0.343486	4	4	0.000302366	9606	Homo sapiens	NRG1;HBEGF;EREG		R-HSA-1250357;R-HSA-1250383;R-HSA-1250380;R-HSA-1250348
R-HSA-3134975	Regulation of innate immune responses to cytosolic DNA	3	21	0.00142653	0.0433271	0.343486	8	9	0.000680324	9606	Homo sapiens	TREX1;DTX4;TMEM173		R-HSA-3249392;R-HSA-3245943;R-HSA-8948703;R-HSA-3134804;R-HSA-3249386;R-HSA-3244605;R-HSA-1964496;R-HSA-8948709
R-HSA-8857538	PTK6 promotes HIF1A stabilization	2	9	0.000611372	0.0439613	0.343486	6	6	0.000453549	9606	Homo sapiens	EGFR;HBEGF		R-HSA-8857555;R-HSA-8857583;R-HSA-8857565;R-HSA-8857549;R-HSA-9634702;R-HSA-8857577
R-HSA-8951671	RUNX3 regulates YAP1-mediated transcription	2	9	0.000611372	0.0439613	0.343486	2	3	0.000226775	9606	Homo sapiens	CTGF		R-HSA-8951695;R-HSA-1989766
R-HSA-9006931	Signaling by Nuclear Receptors	21	385	0.0261531	0.0499589	0.349712	39	191	0.014438	9606	Homo sapiens	HIST2H2AA3;MMP1;AKR1C1;AKR1C3;TGFA;NRG1;FOS;AREG;EGFR;RUNX1;EREG;ARL4C;ALDH1A3;PKP1;S1PR3;ABCG1;HBEGF		R-HSA-9624272;R-HSA-9008267;R-HSA-8931981;R-HSA-9023884;R-HSA-9011983;R-HSA-9008271;R-HSA-9625813;R-HSA-9008270;R-HSA-9618394;R-HSA-8932033;R-HSA-9618392;R-HSA-5362522;R-HSA-9008258;R-HSA-9024386;R-HSA-8932037;R-HSA-9011975;R-HSA-9009371;R-HSA-9008285;R-HSA-9625479;R-HSA-9625482;R-HSA-9625487;R-HSA-9009065;R-HSA-9024361;R-HSA-5615668;R-HSA-9011949;R-HSA-8932076;R-HSA-9011950;R-HSA-9012000;R-HSA-2…
R-HSA-9007101	Rab regulation of trafficking	9	129	0.00876299	0.0516863	0.361804	8	35	0.0026457	9606	Homo sapiens	NQO1;TBC1D2;ALS2CL;SYTL1;RAB27B;RAB7B;RIN1;RIN2		R-HSA-8876837;R-HSA-8854209;R-HSA-8876191;R-HSA-8854255;R-HSA-8877308;R-HSA-8877451;R-HSA-8854329;R-HSA-8875320
R-HSA-1296052	Ca2+ activated K+ channels	2	10	0.000679302	0.0530022	0.371016	2	3	0.000226775	9606	Homo sapiens	KCNMA1;KCNN4		R-HSA-1296035;R-HSA-1296037
R-HSA-5668599	RHO GTPases Activate NADPH Oxidases	4	38	0.00258135	0.0530994	0.371696	11	14	0.00105828	9606	Homo sapiens	NCF2;RAC2;S100A9;S100A8		R-HSA-9626832;R-HSA-9626880;R-HSA-9626816;R-HSA-9626848;R-HSA-9626817;R-HSA-5668629;R-HSA-5218827;R-HSA-5218841;R-HSA-5668735;R-HSA-5668605;R-HSA-5668731
R-HSA-9006925	Intracellular signaling by second messengers	20	366	0.0248624	0.053925	0.377475	7	114	0.00861743	9606	Homo sapiens	EGR1;IRS1;PIK3CD;TGFA;PDGFA;NRG1;IL1RAP;AREG;PSMB8;EGFR;EREG;PSMB9;FGF5;IL1RL1;RAC2;SNAI2;HBEGF		R-HSA-8944104;R-HSA-2316434;R-HSA-8944026;R-HSA-8857925;R-HSA-8944078;R-HSA-8850992;R-HSA-114542
R-HSA-1912420	Pre-NOTCH Processing in Golgi	3	23	0.00156239	0.0540099	0.378069	8	8	0.000604732	9606	Homo sapiens	LFNG;NOTCH1;MFNG		R-HSA-1912382;R-HSA-1912379;R-HSA-1912378;R-HSA-1912372;R-HSA-1912374;R-HSA-1912369;R-HSA-1912352;R-HSA-1912355
R-HSA-881907	Gastrin-CREB signalling pathway via PKC and MAPK	3	24	0.00163032	0.0597797	0.418458	6	9	0.000680324	9606	Homo sapiens	RPS6KA2;EGFR;HBEGF		R-HSA-199895;R-HSA-2179415;R-HSA-198746;R-HSA-2179387;R-HSA-2179402;R-HSA-2179407
R-HSA-1912422	Pre-NOTCH Expression and Processing	8	113	0.00767611	0.0600266	0.420186	24	38	0.00287248	9606	Homo sapiens	LFNG;HIST2H2AA3;NOTCH1;MAML2;MFNG;RUNX1		R-HSA-1912349;R-HSA-1912412;R-HSA-1912415;R-HSA-9017835;R-HSA-1606682;R-HSA-1912382;R-HSA-1912379;R-HSA-1912378;R-HSA-1912372;R-HSA-1912374;R-HSA-1912369;R-HSA-9604831;R-HSA-9604703;R-HSA-9604829;R-HSA-9604834;R-HSA-1912363;R-HSA-4395227;R-HSA-1606561;R-HSA-1912353;R-HSA-4395231;R-HSA-1912416;R-HSA-1912352;R-HSA-9604719;R-HSA-1912355
R-HSA-8876198	RAB GEFs exchange GTP for GDP on RABs	7	94	0.00638544	0.0612306	0.428614	5	21	0.00158742	9606	Homo sapiens	NQO1;ALS2CL;RAB27B;RAB7B;RIN1;RIN2		R-HSA-8876837;R-HSA-8876191;R-HSA-8877308;R-HSA-8877451;R-HSA-8875320
R-HSA-168638	NOD1/2 Signaling Pathway	4	40	0.00271721	0.0616814	0.43177	3	18	0.00136065	9606	Homo sapiens	PLEKHG5;CASP4;CASP1;TNFAIP3		R-HSA-688136;R-HSA-1247960;R-HSA-622420
R-HSA-416476	G alpha (q) signalling events	16	283	0.0192242	0.0621987	0.432838	25	35	0.0026457	9606	Homo sapiens	GPR39;EDN1;DGKA;PTAFR;LPAR1;EGFR;HRH1;GNA15;RGS3;P2RY2;RPS6KA2;SAA1;PCDH1;MGLL;HBEGF		R-HSA-8982025;R-HSA-114688;R-HSA-416516;R-HSA-749448;R-HSA-8982026;R-HSA-426240;R-HSA-749452;R-HSA-8982017;R-HSA-400586;R-HSA-418582;R-HSA-199895;R-HSA-198746;R-HSA-2179387;R-HSA-750993;R-HSA-416358;R-HSA-398188;R-HSA-2179402;R-HSA-379048;R-HSA-2179407;R-HSA-8964280;R-HSA-8964284;R-HSA-2179415;R-HSA-416510;R-HSA-8964340;R-HSA-426043
R-HSA-2162123	Synthesis of Prostaglandins (PG) and Thromboxanes (TX)	5	58	0.00393995	0.0649212	0.432838	11	32	0.00241893	9606	Homo sapiens	AKR1C1;AKR1C3;RAB7B;PTGS2;PTGES;PTGS1		R-HSA-2309779;R-HSA-140355;R-HSA-140359;R-HSA-2314678;R-HSA-2309787;R-HSA-265295;R-HSA-2161660;R-HSA-2314686;R-HSA-2161549;R-HSA-2309773;R-HSA-2161614
R-HSA-1482839	Acyl chain remodelling of PE	4	42	0.00285307	0.0709489	0.432838	5	9	0.000680324	9606	Homo sapiens	ABHD4;RARRES3;PLA2G4A;PLA2R1		R-HSA-5694583;R-HSA-1482884;R-HSA-1602398;R-HSA-1482828;R-HSA-8858298
R-HSA-1368108	BMAL1:CLOCK,NPAS2 activates circadian gene expression	4	42	0.00285307	0.0709489	0.432838	4	20	0.00151183	9606	Homo sapiens	SERPINE1;BHLHE40		R-HSA-5663124;R-HSA-5663170;R-HSA-879798;R-HSA-549364
R-HSA-198753	ERK/MAPK targets	3	26	0.00176618	0.0721397	0.432838	2	7	0.000529141	9606	Homo sapiens	DUSP4;RPS6KA2;DUSP6		R-HSA-203797;R-HSA-198746
R-HSA-3371378	Regulation by c-FLIP	2	11	0.000747232	0.0626356	0.432838	2	4	0.000302366	9606	Homo sapiens	TNFSF10;TNFRSF10A		R-HSA-3465448;R-HSA-3371359
R-HSA-1462054	Alpha-defensins	2	11	0.000747232	0.0626356	0.432838	4	12	0.000907098	9606	Homo sapiens	PRSS3;DEF6		R-HSA-1461971;R-HSA-1461982;R-HSA-1462014;R-HSA-1461993
R-HSA-69416	Dimerization of procaspase-8	2	11	0.000747232	0.0626356	0.432838	1	3	0.000226775	9606	Homo sapiens	TNFSF10;TNFRSF10A		R-HSA-141156
R-HSA-5340573	LGK974 inhibits PORCN	1	2	0.00013586	0.0708689	0.432838	1	1	7.55915e-05	9606	Homo sapiens	PORCN		R-HSA-5340560
R-HSA-5602415	UNC93B1 deficiency - HSE	1	2	0.00013586	0.0708689	0.432838	1	1	7.55915e-05	9606	Homo sapiens	TLR3		R-HSA-5607838
R-HSA-5602566	TICAM1 deficiency - HSE	1	2	0.00013586	0.0708689	0.432838	1	1	7.55915e-05	9606	Homo sapiens	TLR3		R-HSA-5602712
R-HSA-112411	MAPK1 (ERK2) activation	2	12	0.000815162	0.0728071	0.436843	1	3	0.000226775	9606	Homo sapiens	IL6R		R-HSA-109858
R-HSA-8851680	Butyrophilin (BTN) family interactions	2	12	0.000815162	0.0728071	0.436843	2	8	0.000604732	9606	Homo sapiens	PPL;XDH		R-HSA-8851044;R-HSA-8938431
R-HSA-193775	Synthesis of bile acids and bile salts via 24-hydroxycholesterol	4	43	0.002921	0.0758348	0.455009	2	28	0.00211656	9606	Homo sapiens	AKR1C1;AKR1C3;AKR1C2		R-HSA-193781;R-HSA-193758
R-HSA-428359	Insulin-like Growth Factor-2 mRNA Binding Proteins (IGF2BPs/IMPs/VICKZs) bind RNA	2	13	0.000883092	0.0834656	0.500793	3	3	0.000226775	9606	Homo sapiens	IGF2		R-HSA-428293;R-HSA-428287;R-HSA-428296
R-HSA-141333	Biogenic amines are oxidatively deaminated to aldehydes by MAOA and MAOB	2	13	0.000883092	0.0834656	0.500793	3	3	0.000226775	9606	Homo sapiens	MAOA		R-HSA-141186;R-HSA-141202;R-HSA-141200
R-HSA-5689877	Josephin domain DUBs	2	13	0.000883092	0.0834656	0.500793	5	6	0.000453549	9606	Homo sapiens	ATXN3		R-HSA-5688837;R-HSA-5688834;R-HSA-5688786;R-HSA-5688797;R-HSA-5689085
R-HSA-2179392	EGFR Transactivation by Gastrin	2	13	0.000883092	0.0834656	0.500793	4	6	0.000453549	9606	Homo sapiens	EGFR;HBEGF		R-HSA-2179415;R-HSA-2179387;R-HSA-2179402;R-HSA-2179407
R-HSA-9022702	MECP2 regulates transcription of neuronal ligands	2	13	0.000883092	0.0834656	0.500793	2	8	0.000604732	9606	Homo sapiens	DLL1		R-HSA-9023348;R-HSA-9023351
R-HSA-110056	MAPK3 (ERK1) activation	2	13	0.000883092	0.0834656	0.500793	1	4	0.000302366	9606	Homo sapiens	IL6R		R-HSA-109857
R-HSA-9012852	Signaling by NOTCH3	5	63	0.0042796	0.0851177	0.510706	26	37	0.00279689	9606	Homo sapiens	NOTCH1;JAG1;MAML2;DLL1;EGFR		R-HSA-9021451;R-HSA-9021450;R-HSA-9021325;R-HSA-9013069;R-HSA-9018573;R-HSA-9018572;R-HSA-9013568;R-HSA-9016861;R-HSA-9021406;R-HSA-157145;R-HSA-9016916;R-HSA-9013652;R-HSA-9021480;R-HSA-9018538;R-HSA-9016751;R-HSA-9018542;R-HSA-9021412;R-HSA-9013284;R-HSA-157100;R-HSA-9021478;R-HSA-9014141;R-HSA-9013567;R-HSA-9013631;R-HSA-9014129;R-HSA-9013488;R-HSA-9017398
R-HSA-9013507	NOTCH3 Activation and Transmission of Signal to the Nucleus	3	28	0.00190204	0.0855384	0.51323	6	15	0.00113387	9606	Homo sapiens	JAG1;DLL1;EGFR		R-HSA-9013069;R-HSA-9018573;R-HSA-9018572;R-HSA-157145;R-HSA-9013284;R-HSA-157100
R-HSA-6803205	TP53 regulates transcription of several additional cell death genes whose specific roles in p53-dependent apoptosis remain uncertain	3	28	0.00190204	0.0855384	0.51323	6	19	0.00143624	9606	Homo sapiens	TP53I3;TP63		R-HSA-6799462;R-HSA-6800836;R-HSA-6799441;R-HSA-6800816;R-HSA-6799466;R-HSA-6799722
R-HSA-157118	Signaling by NOTCH	14	258	0.017526	0.098823	0.522002	111	154	0.0116411	9606	Homo sapiens	LFNG;HIST2H2AA3;JAG1;NOTCH1;MAML2;MFNG;DTX4;DLL1;PSMB8;EGFR;RUNX1;PSMB9		R-HSA-1912349;R-HSA-1606682;R-HSA-9021325;R-HSA-9604247;R-HSA-2976551;R-HSA-4396371;R-HSA-4396379;R-HSA-2197562;R-HSA-4396382;R-HSA-2197564;R-HSA-9013652;R-HSA-2976563;R-HSA-9018538;R-HSA-1912382;R-HSA-9016751;R-HSA-1912379;R-HSA-9018542;R-HSA-1912378;R-HSA-1912372;R-HSA-1912374;R-HSA-1912369;R-HSA-2172172;R-HSA-9013693;R-HSA-1912363;R-HSA-1912357;R-HSA-9604264;R-HSA-1912353;R-HSA-1912352;R-HSA-1…
R-HSA-186797	Signaling by PDGF	6	86	0.00584199	0.100357	0.522002	24	31	0.00234334	9606	Homo sapiens	GRB7;PDGFA;THBS2;THBS1		R-HSA-382053;R-HSA-382052;R-HSA-186819;R-HSA-1524182;R-HSA-382055;R-HSA-186785;R-HSA-382054;R-HSA-8864036;R-HSA-186826;R-HSA-380780;R-HSA-380782;R-HSA-382056;R-HSA-1524186;R-HSA-382058;R-HSA-186765;R-HSA-186834;R-HSA-186800;R-HSA-186773;R-HSA-186778;R-HSA-8865276;R-HSA-389086;R-HSA-186780;R-HSA-389083;R-HSA-9674093
R-HSA-9029569	NR1H3 & NR1H2 regulate gene expression linked to cholesterol transport and efflux	5	66	0.00448339	0.0986439	0.522002	6	40	0.00302366	9606	Homo sapiens	ARL4C;ABCG1		R-HSA-9024361;R-HSA-9618407;R-HSA-9618405;R-HSA-9618394;R-HSA-9618392;R-HSA-9024386
R-HSA-5658623	FGFRL1 modulation of FGFR1 signaling	2	14	0.000951022	0.0945626	0.522002	2	2	0.000151183	9606	Homo sapiens	FGF5;SPRED1		R-HSA-5654510;R-HSA-5654511
R-HSA-5218900	CASP8 activity is inhibited	2	14	0.000951022	0.0945626	0.522002	2	3	0.000226775	9606	Homo sapiens	TNFSF10;TNFRSF10A		R-HSA-3465429;R-HSA-5675456
R-HSA-8941332	RUNX2 regulates genes involved in cell migration	2	14	0.000951022	0.0945626	0.522002	2	7	0.000529141	9606	Homo sapiens	ITGBL1		R-HSA-8939833;R-HSA-8939829
R-HSA-9657689	Defective SERPING1 causes hereditary angioedema	1	3	0.000203791	0.1044	0.522002	3	3	0.000226775	9606	Homo sapiens	SERPING1		R-HSA-9651456;R-HSA-9651467;R-HSA-9650447
R-HSA-5619099	Defective AVP does not bind AVPR1A,B and causes neurohypophyseal diabetes insipidus (NDI)	1	3	0.000203791	0.1044	0.522002	1	1	7.55915e-05	9606	Homo sapiens	PCDH1		R-HSA-5621425
R-HSA-5602571	TRAF3 deficiency - HSE	1	3	0.000203791	0.1044	0.522002	1	1	7.55915e-05	9606	Homo sapiens	TLR3		R-HSA-5602624
R-HSA-190827	Transport of connexins along the secretory pathway	1	3	0.000203791	0.1044	0.522002	1	2	0.000151183	9606	Homo sapiens	GJB2		R-HSA-190698
R-HSA-190704	Oligomerization of connexins into connexons	1	3	0.000203791	0.1044	0.522002	1	3	0.000226775	9606	Homo sapiens	GJB2		R-HSA-190687
R-HSA-1502540	Signaling by Activin	2	15	0.00101895	0.106053	0.530265	7	10	0.000755915	9606	Homo sapiens	FST;INHBA		R-HSA-1549526;R-HSA-1181153;R-HSA-2473184;R-HSA-2470483;R-HSA-2473186;R-HSA-2470508;R-HSA-1181149
R-HSA-3772470	Negative regulation of TCF-dependent signaling by WNT ligand antagonists	2	15	0.00101895	0.106053	0.530265	3	5	0.000377958	9606	Homo sapiens	SFRP1;DKK1		R-HSA-3769401;R-HSA-3772441;R-HSA-5368586
R-HSA-202670	ERKs are inactivated	2	15	0.00101895	0.106053	0.530265	1	2	0.000151183	9606	Homo sapiens	DUSP4;DUSP6		R-HSA-203797
R-HSA-8983711	OAS antiviral response	2	15	0.00101895	0.106053	0.530265	5	15	0.00113387	9606	Homo sapiens	OAS1;OAS3		R-HSA-8983688;R-HSA-8983680;R-HSA-8985091;R-HSA-8985157;R-HSA-8983671
R-HSA-977225	Amyloid fiber formation	6	88	0.00597785	0.108707	0.543535	7	33	0.00249452	9606	Homo sapiens	HIST2H2AA3;CALB1;SAA1;UBE2L6;TGFBI;HSPG2		R-HSA-976734;R-HSA-5660757;R-HSA-977224;R-HSA-5658496;R-HSA-5660753;R-HSA-977136;R-HSA-8932599
R-HSA-195721	Signaling by WNT	17	332	0.0225528	0.110062	0.550308	44	157	0.0118679	9606	Homo sapiens	HIST2H2AA3;TCF7L1;TINAGL1;WNT7B;WNT7A;DKK1;PSMB8;PSMB9;SFRP1;PORCN;TERT;SOX15;RAC2;SOX9;SOX7;BCL9L;PCK2		R-HSA-3769401;R-HSA-3299569;R-HSA-3322422;R-HSA-3364026;R-HSA-4641231;R-HSA-3322427;R-HSA-2130282;R-HSA-3322424;R-HSA-3781941;R-HSA-3781943;R-HSA-5138432;R-HSA-3247840;R-HSA-4608855;R-HSA-3858475;R-HSA-3238691;R-HSA-3247843;R-HSA-4411351;R-HSA-3247844;R-HSA-8944349;R-HSA-3238694;R-HSA-1504193;R-HSA-5368586;R-HSA-3640874;R-HSA-3364014;R-HSA-5665608;R-HSA-4411357;R-HSA-3772441;R-HSA-8944362;R-HSA-3…
R-HSA-212436	Generic Transcription Pathway	58	1554	0.105563	0.470925	0.554746	203	824	0.0622874	9606	Homo sapiens	HIST2H2AA3;NOTCH1;CSF2;MAML2;SERPINE1;CITED4;TGFA;DLL1;THBS1;EGFR;CTGF;ATXN3;LGALS3;CCND2;CDH1;SPTLC3;CASP1;SOX9;TP63;ZNF860;ZNF563;PCK2;PLK3;TCF7L1;GPX2;JAG1;VDR;PLK2;TNFRSF10A;NRG1;FOS;PSMB8;RUNX1;PSMB9;AIM1;TP53I3;ITGBL1;ZNF699;ZNF556		R-HSA-8936584;R-HSA-8937097;R-HSA-6799462;R-HSA-8878212;R-HSA-8931981;R-HSA-8878220;R-HSA-8951428;R-HSA-6799466;R-HSA-8877192;R-HSA-8956568;R-HSA-8937113;R-HSA-9023132;R-HSA-8937118;R-HSA-8878237;R-HSA-8936599;R-HSA-8936616;R-HSA-8956586;R-HSA-8878243;R-HSA-8936621;R-HSA-8938158;R-HSA-8937134;R-HSA-8936608;R-HSA-8938150;R-HSA-6799441;R-HSA-8938174;R-HSA-8936628;R-HSA-8932020;R-HSA-8932021;R-HSA-8…
R-HSA-199991	Membrane Trafficking	27	666	0.0452415	0.328344	0.554746	67	219	0.0165545	9606	Homo sapiens	SERPINA1;TGFA;ADRB2;AREG;EGFR;ALS2CL;GJA5;PTK2B;AP1M2;NQO1;SYTL1;PLA2G4A;RAB27B;TUBA4A;EREG;TBC1D2;GJB2;GJB4;GJB3;COL7A1;GJB5;RAB7B;RIN1;RIN2;HBEGF		R-HSA-8868230;R-HSA-5694418;R-HSA-5694417;R-HSA-5694428;R-HSA-8868236;R-HSA-8877451;R-HSA-5694427;R-HSA-2316347;R-HSA-8876191;R-HSA-8871194;R-HSA-8871193;R-HSA-5694409;R-HSA-190877;R-HSA-8876837;R-HSA-8867756;R-HSA-8868651;R-HSA-8867754;R-HSA-8868648;R-HSA-5694439;R-HSA-8868661;R-HSA-5694436;R-HSA-8868660;R-HSA-8868659;R-HSA-8868658;R-HSA-5694435;R-HSA-432688;R-HSA-5694446;R-HSA-8869438;R-HSA-190…
R-HSA-500792	GPCR ligand binding	25	665	0.0451736	0.482384	0.554746	29	185	0.0139844	9606	Homo sapiens	PTGER4;GPR39;EDN1;OPN3;CCL20;WNT7B;PTAFR;LPAR1;WNT7A;ADRB2;CXCL2;PTHLH;APLN;HCAR2;C3;HCAR3;HRH1;HTR7;UCN2;P2RY2;SAA1;ACKR3;S1PR3;PCDH1		R-HSA-417927;R-HSA-391940;R-HSA-8876868;R-HSA-374214;R-HSA-374337;R-HSA-964811;R-HSA-390912;R-HSA-3296309;R-HSA-419841;R-HSA-9609310;R-HSA-420489;R-HSA-419351;R-HSA-388560;R-HSA-390931;R-HSA-8937631;R-HSA-390674;R-HSA-9611851;R-HSA-444572;R-HSA-373087;R-HSA-9611852;R-HSA-444647;R-HSA-419428;R-HSA-391913;R-HSA-201708;R-HSA-373813;R-HSA-388468;R-HSA-8877620;R-HSA-444661;R-HSA-419389
R-HSA-194315	Signaling by Rho GTPases	22	470	0.0319272	0.150667	0.554746	34	125	0.00944894	9606	Homo sapiens	HIST2H2AA3;ARHGEF35;NCF2;PLEKHG5;ARAP3;ARHGAP25;RHOD;TUBA4A;ARHGAP24;ARHGAP23;RHOBTB2;AIM1;HTR7;ARHGAP40;CDH1;ARHGDIB;RAC2;ARHGEF3;SRGAP3;S100A9;S100A8		R-HSA-9706390;R-HSA-9626832;R-HSA-5668629;R-HSA-5218827;R-HSA-5666129;R-HSA-195146;R-HSA-194894;R-HSA-5625883;R-HSA-5625797;R-HSA-5625796;R-HSA-9626880;R-HSA-9626816;R-HSA-9626817;R-HSA-5218841;R-HSA-5625870;R-HSA-5672329;R-HSA-194913;R-HSA-194854;R-HSA-5672304;R-HSA-5666160;R-HSA-9018785;R-HSA-194922;R-HSA-5668735;R-HSA-9018787;R-HSA-5668605;R-HSA-5625849;R-HSA-5625848;R-HSA-5625784;R-HSA-566873…
R-HSA-373076	Class A/1 (Rhodopsin-like receptors)	21	475	0.0322668	0.224177	0.554746	26	158	0.0119435	9606	Homo sapiens	PTGER4;GPR39;EDN1;OPN3;CCL20;PTAFR;LPAR1;ADRB2;CXCL2;APLN;HCAR2;C3;HCAR3;HRH1;HTR7;P2RY2;SAA1;ACKR3;S1PR3;PCDH1		R-HSA-417927;R-HSA-391940;R-HSA-8876868;R-HSA-374214;R-HSA-374337;R-HSA-964811;R-HSA-390912;R-HSA-3296309;R-HSA-419841;R-HSA-9609310;R-HSA-419351;R-HSA-388560;R-HSA-390931;R-HSA-390674;R-HSA-9611851;R-HSA-444572;R-HSA-373087;R-HSA-9611852;R-HSA-444647;R-HSA-419428;R-HSA-391913;R-HSA-373813;R-HSA-388468;R-HSA-8877620;R-HSA-444661;R-HSA-419389
R-HSA-8939211	ESR-mediated signaling	13	256	0.0173901	0.154023	0.554746	30	110	0.00831507	9606	Homo sapiens	HIST2H2AA3;MMP1;TGFA;S1PR3;NRG1;FOS;AREG;EGFR;RUNX1;HBEGF;EREG		R-HSA-9624272;R-HSA-9008267;R-HSA-8931981;R-HSA-9023884;R-HSA-9011983;R-HSA-9008271;R-HSA-9625813;R-HSA-9008270;R-HSA-8932033;R-HSA-9008258;R-HSA-8932037;R-HSA-9011975;R-HSA-9009371;R-HSA-9008285;R-HSA-9625479;R-HSA-9625482;R-HSA-9625487;R-HSA-9009065;R-HSA-9011949;R-HSA-8932076;R-HSA-9011950;R-HSA-9012000;R-HSA-9009378;R-HSA-9625465;R-HSA-9008315;R-HSA-9011966;R-HSA-9011952;R-HSA-8932084;R-HSA-8…
R-HSA-8878171	Transcriptional regulation by RUNX1	13	261	0.0177298	0.169546	0.554746	124	132	0.00997808	9606	Homo sapiens	HIST2H2AA3;LGALS3;CSF2;CCND2;THBS1;PSMB8;RUNX1;PCK2;PSMB9		R-HSA-8936584;R-HSA-8937097;R-HSA-8931981;R-HSA-8938382;R-HSA-8938887;R-HSA-8877192;R-HSA-8956568;R-HSA-8937113;R-HSA-8937118;R-HSA-8938389;R-HSA-8936599;R-HSA-8936616;R-HSA-8956586;R-HSA-8936621;R-HSA-8955822;R-HSA-8938158;R-HSA-8937134;R-HSA-8936608;R-HSA-8938913;R-HSA-8877485;R-HSA-8938150;R-HSA-8935864;R-HSA-8938938;R-HSA-8877493;R-HSA-8877490;R-HSA-8938174;R-HSA-8938930;R-HSA-8936628;R-HSA-8…
R-HSA-201681	TCF dependent signaling in response to WNT	11	216	0.0146729	0.176518	0.554746	25	71	0.005367	9606	Homo sapiens	HIST2H2AA3;SFRP1;TCF7L1;TERT;SOX15;SOX9;SOX7;DKK1;PSMB8;BCL9L;PSMB9		R-HSA-3769401;R-HSA-3299569;R-HSA-3322422;R-HSA-3364026;R-HSA-3322427;R-HSA-3322424;R-HSA-4411351;R-HSA-1504193;R-HSA-5368586;R-HSA-3640874;R-HSA-3364014;R-HSA-5665608;R-HSA-4411357;R-HSA-3772441;R-HSA-3361751;R-HSA-4411367;R-HSA-3451153;R-HSA-4641260;R-HSA-1458875;R-HSA-4641256;R-HSA-5626938;R-HSA-4411372;R-HSA-201712;R-HSA-3364042;R-HSA-3451147
R-HSA-375276	Peptide ligand-binding receptors	9	211	0.0143333	0.37295	0.554746	11	76	0.00574495	9606	Homo sapiens	C3;EDN1;CCL20;SAA1;ACKR3;PCDH1;CXCL2;APLN		R-HSA-373813;R-HSA-444647;R-HSA-388468;R-HSA-8876868;R-HSA-8877620;R-HSA-374214;R-HSA-374337;R-HSA-964811;R-HSA-388560;R-HSA-373087;R-HSA-391913
R-HSA-983712	Ion channel transport	9	212	0.0144012	0.378098	0.554746	15	44	0.00332603	9606	Homo sapiens	MLKL;ATP8B1;FXYD3;SCNN1A;CLCA2;ANO9;TCIRG1;ANO4		R-HSA-2744361;R-HSA-9701141;R-HSA-9659568;R-HSA-2682349;R-HSA-2672334;R-HSA-947591;R-HSA-3295579;R-HSA-9701055;R-HSA-2684901;R-HSA-936897;R-HSA-5252133;R-HSA-5333671;R-HSA-9684068;R-HSA-2744242;R-HSA-939763
R-HSA-5357801	Programmed Cell Death	9	218	0.0148088	0.409074	0.554746	24	175	0.0132285	9606	Homo sapiens	MLKL;CDH1;TNFSF10;PKP1;TNFRSF10A;DSG3;TP63;PSMB8;PSMB9		R-HSA-211715;R-HSA-3465429;R-HSA-5218891;R-HSA-9687638;R-HSA-141156;R-HSA-9698677;R-HSA-139913;R-HSA-3371359;R-HSA-4331340;R-HSA-9698844;R-HSA-139952;R-HSA-9688832;R-HSA-9686343;R-HSA-5218906;R-HSA-5675456;R-HSA-5357927;R-HSA-202939;R-HSA-201595;R-HSA-5213462;R-HSA-9687625;R-HSA-5620975;R-HSA-9688456;R-HSA-3465448;R-HSA-201631
R-HSA-8878166	Transcriptional regulation by RUNX2	8	147	0.00998573	0.17765	0.554746	9	84	0.00634969	9606	Homo sapiens	LGALS3;ITGBL1;SOX9;PSMB8;RUNX1;PSMB9		R-HSA-8939801;R-HSA-8939833;R-HSA-9008475;R-HSA-8938382;R-HSA-8985343;R-HSA-9008110;R-HSA-9009362;R-HSA-8938371;R-HSA-8939829
R-HSA-1989781	PPARA activates gene expression	8	174	0.0118198	0.311362	0.554746	4	41	0.00309925	9606	Homo sapiens	GLIPR1;CYP1A1;G0S2;ANGPTL4		R-HSA-560473;R-HSA-1989759;R-HSA-1989772;R-HSA-1989764
R-HSA-400206	Regulation of lipid metabolism by PPARalpha	8	176	0.0119557	0.322104	0.554746	4	44	0.00332603	9606	Homo sapiens	GLIPR1;CYP1A1;G0S2;ANGPTL4		R-HSA-560473;R-HSA-1989759;R-HSA-1989772;R-HSA-1989764
R-HSA-168898	Toll-like Receptor Cascades	8	185	0.0125671	0.371143	0.554746	32	185	0.0139844	9606	Homo sapiens	DUSP4;RPS6KA2;SAA1;FOS;S100A9;S100A8;TLR3;DUSP6		R-HSA-9013963;R-HSA-5432849;R-HSA-9013889;R-HSA-9013895;R-HSA-9628444;R-HSA-9014343;R-HSA-1678998;R-HSA-9014342;R-HSA-1678921;R-HSA-9013979;R-HSA-847070;R-HSA-450325;R-HSA-9013978;R-HSA-199895;R-HSA-450259;R-HSA-203797;R-HSA-1678927;R-HSA-177690;R-HSA-198746;R-HSA-177694;R-HSA-168092;R-HSA-177692;R-HSA-9013974;R-HSA-168930;R-HSA-9013992;R-HSA-168929;R-HSA-168166;R-HSA-9013985;R-HSA-9013986;R-HSA-…
R-HSA-109581	Apoptosis	8	189	0.0128388	0.393155	0.554746	10	141	0.0106584	9606	Homo sapiens	CDH1;TNFSF10;PKP1;TNFRSF10A;DSG3;TP63;PSMB8;PSMB9		R-HSA-211715;R-HSA-139952;R-HSA-141156;R-HSA-202939;R-HSA-201595;R-HSA-139913;R-HSA-3465448;R-HSA-3371359;R-HSA-201631;R-HSA-4331340
R-HSA-3781865	Diseases of glycosylation	8	202	0.0137219	0.464565	0.554746	13	77	0.00582055	9606	Homo sapiens	LFNG;NOTCH1;ADAMTSL5;ADAMTS12;THBS2;THBS1;THSD1;HSPG2		R-HSA-9036289;R-HSA-3656254;R-HSA-9036290;R-HSA-4420365;R-HSA-3560804;R-HSA-9036283;R-HSA-3656261;R-HSA-3560802;R-HSA-9036285;R-HSA-3656257;R-HSA-5096538;R-HSA-6785565;R-HSA-3656267
R-HSA-9020702	Interleukin-1 signaling	7	111	0.00754025	0.118308	0.554746	16	47	0.0035528	9606	Homo sapiens	IL1A;IL1B;SAA1;IL1RAP;PSMB8;EGFR;PSMB9		R-HSA-507719;R-HSA-446694;R-HSA-446692;R-HSA-168166;R-HSA-209061;R-HSA-446862;R-HSA-446894;R-HSA-446701;R-HSA-446634;R-HSA-446868;R-HSA-450133;R-HSA-446130;R-HSA-446684;R-HSA-445752;R-HSA-446648;R-HSA-445753
R-HSA-8856825	Cargo recognition for clathrin-mediated endocytosis	7	116	0.0078799	0.13903	0.554746	4	15	0.00113387	9606	Homo sapiens	PTK2B;TGFA;ADRB2;AREG;EGFR;HBEGF;EREG		R-HSA-8866279;R-HSA-8863463;R-HSA-8866269;R-HSA-8866283
R-HSA-6803157	Antimicrobial peptides	7	123	0.00835541	0.170753	0.554746	12	58	0.00438431	9606	Homo sapiens	RNASE7;LCN2;PI3;PRSS3;S100A9;S100A8;DEF6		R-HSA-6803063;R-HSA-6801766;R-HSA-1462023;R-HSA-8948027;R-HSA-6810724;R-HSA-1461971;R-HSA-5229273;R-HSA-6798528;R-HSA-1461982;R-HSA-1462014;R-HSA-6798474;R-HSA-1461993
R-HSA-194138	Signaling by VEGF	7	144	0.00978194	0.281106	0.554746	15	86	0.00650087	9606	Homo sapiens	AXL;NCF2;PLEKHG5;PTK2B;VEGFC;PGF;PCK2		R-HSA-5218830;R-HSA-5218827;R-HSA-194310;R-HSA-5357429;R-HSA-194311;R-HSA-194308;R-HSA-5357432;R-HSA-5218821;R-HSA-5218819;R-HSA-5218851;R-HSA-195378;R-HSA-5218841;R-HSA-5357479;R-HSA-5218804;R-HSA-5218836
R-HSA-8856828	Clathrin-mediated endocytosis	7	162	0.0110047	0.386191	0.554746	19	35	0.0026457	9606	Homo sapiens	PTK2B;TGFA;ADRB2;AREG;EGFR;HBEGF;EREG		R-HSA-8868071;R-HSA-8866279;R-HSA-8863463;R-HSA-8868230;R-HSA-8867756;R-HSA-8868236;R-HSA-8868651;R-HSA-8866283;R-HSA-8867754;R-HSA-8868072;R-HSA-8868648;R-HSA-8868661;R-HSA-8868660;R-HSA-8868659;R-HSA-8868658;R-HSA-8869438;R-HSA-8866269;R-HSA-8871194;R-HSA-8871193
R-HSA-1912408	Pre-NOTCH Transcription and Translation	6	89	0.00604578	0.113012	0.554746	14	28	0.00211656	9606	Homo sapiens	HIST2H2AA3;NOTCH1;MAML2;RUNX1		R-HSA-1912412;R-HSA-1912415;R-HSA-9017835;R-HSA-1606682;R-HSA-9604831;R-HSA-9604703;R-HSA-9604829;R-HSA-9604834;R-HSA-1912363;R-HSA-4395227;R-HSA-1606561;R-HSA-4395231;R-HSA-1912416;R-HSA-9604719
R-HSA-2559582	Senescence-Associated Secretory Phenotype (SASP)	6	91	0.00618165	0.121876	0.554746	14	22	0.00166301	9606	Homo sapiens	HIST2H2AA3;IL1A;CDH1;RPS6KA2;IL1B;FOS		R-HSA-3790137;R-HSA-4568740;R-HSA-4568737;R-HSA-3857328;R-HSA-3797202;R-HSA-3790130;R-HSA-3788725;R-HSA-3788724;R-HSA-3788745;R-HSA-3788748;R-HSA-3797196;R-HSA-3788705;R-HSA-198746;R-HSA-3788708
R-HSA-6802957	Oncogenic MAPK signaling	6	101	0.00686095	0.170959	0.554746	27	46	0.00347721	9606	Homo sapiens	CNKSR1;SPRED1;DUSP10;ESRP1;DUSP6		R-HSA-6802919;R-HSA-9656211;R-HSA-6802918;R-HSA-9656209;R-HSA-9652816;R-HSA-9656215;R-HSA-6802914;R-HSA-6803234;R-HSA-9656214;R-HSA-6803233;R-HSA-6802912;R-HSA-6802927;R-HSA-6802926;R-HSA-6802925;R-HSA-6802922;R-HSA-6802921;R-HSA-6802935;R-HSA-6802934;R-HSA-6802933;R-HSA-6802932;R-HSA-6802943;R-HSA-6802942;R-HSA-6802837;R-HSA-6802911;R-HSA-6802910;R-HSA-6803230;R-HSA-6803227
R-HSA-168164	Toll Like Receptor 3 (TLR3) Cascade	6	102	0.00692888	0.176269	0.554746	28	61	0.00461108	9606	Homo sapiens	DUSP4;RPS6KA2;SAA1;FOS;TLR3;DUSP6		R-HSA-9013963;R-HSA-9013889;R-HSA-9013895;R-HSA-9628444;R-HSA-9014343;R-HSA-9014342;R-HSA-9013979;R-HSA-847070;R-HSA-450325;R-HSA-9013978;R-HSA-199895;R-HSA-450259;R-HSA-203797;R-HSA-177690;R-HSA-198746;R-HSA-177694;R-HSA-168092;R-HSA-177692;R-HSA-9013974;R-HSA-168930;R-HSA-9013992;R-HSA-168929;R-HSA-168166;R-HSA-9013985;R-HSA-9013986;R-HSA-9013990;R-HSA-450292;R-HSA-9014320
R-HSA-8957275	Post-translational protein phosphorylation	6	109	0.00740439	0.215193	0.554746	1	1	7.55915e-05	9606	Homo sapiens	C3;SERPINA1;EVA1A;PCSK9;APOL1;MATN3		R-HSA-8952289
R-HSA-1483255	PI Metabolism	6	112	0.00760818	0.232712	0.554746	10	89	0.00672764	9606	Homo sapiens	NQO1;INPP4B;PLEKHA2;INPP5D;PIK3CD;SIPA1L3		R-HSA-6809975;R-HSA-1676109;R-HSA-1675949;R-HSA-6809793;R-HSA-1676177;R-HSA-1676048;R-HSA-1676162;R-HSA-8870332;R-HSA-1676164;R-HSA-6809944
R-HSA-2672351	Stimuli-sensing channels	6	120	0.00815162	0.281372	0.554746	10	28	0.00211656	9606	Homo sapiens	MLKL;SCNN1A;CLCA2;ANO9;ANO4		R-HSA-2744361;R-HSA-9701141;R-HSA-9659568;R-HSA-2682349;R-HSA-5333671;R-HSA-2672334;R-HSA-3295579;R-HSA-2744242;R-HSA-9701055;R-HSA-2684901
R-HSA-5607764	CLEC7A (Dectin-1) signaling	6	120	0.00815162	0.281372	0.554746	5	45	0.00340162	9606	Homo sapiens	PYCARD;IL1B;PSMB8;PSMB9		R-HSA-5660662;R-HSA-5660663;R-HSA-5607731;R-HSA-5660622;R-HSA-5607724
R-HSA-9018519	Estrogen-dependent gene expression	6	154	0.0104612	0.498794	0.554746	24	66	0.00498904	9606	Homo sapiens	HIST2H2AA3;TGFA;NRG1;FOS;RUNX1		R-HSA-9009065;R-HSA-9008267;R-HSA-9011949;R-HSA-8932076;R-HSA-8931981;R-HSA-9023884;R-HSA-9011983;R-HSA-9008271;R-HSA-9011950;R-HSA-9008270;R-HSA-9012000;R-HSA-8932033;R-HSA-9009378;R-HSA-9008258;R-HSA-8932037;R-HSA-9011975;R-HSA-9009371;R-HSA-9008315;R-HSA-9008285;R-HSA-9011966;R-HSA-9011952;R-HSA-8932084;R-HSA-8932020;R-HSA-8932021
R-HSA-73887	Death Receptor Signalling	6	158	0.010733	0.523487	0.554746	13	93	0.00703001	9606	Homo sapiens	ARHGEF35;PLEKHG5;ARHGEF3;TNFSF10;TNFAIP3;TNFRSF10A		R-HSA-5357776;R-HSA-5693108;R-HSA-5357845;R-HSA-141316;R-HSA-75238;R-HSA-5635741;R-HSA-5693055;R-HSA-75146;R-HSA-205039;R-HSA-140978;R-HSA-141139;R-HSA-75187;R-HSA-5357860
R-HSA-9616222	Transcriptional regulation of granulopoiesis	5	71	0.00482304	0.123412	0.554746	4	27	0.00204097	9606	Homo sapiens	HIST2H2AA3;IL6R;FLI1;RUNX1		R-HSA-9616243;R-HSA-9616214;R-HSA-8865505;R-HSA-9634430
R-HSA-373755	Semaphorin interactions	5	72	0.00489097	0.128682	0.554746	27	41	0.00309925	9606	Homo sapiens	SEMA4A;PLXNB3;PLXNA2;TREM2;PLXNB1		R-HSA-399942;R-HSA-399941;R-HSA-399939;R-HSA-399951;R-HSA-416588;R-HSA-399946;R-HSA-399947;R-HSA-399944;R-HSA-416725;R-HSA-416594;R-HSA-416723;R-HSA-399952;R-HSA-400677;R-HSA-416546;R-HSA-416559;R-HSA-400682;R-HSA-373750;R-HSA-416562;R-HSA-416690;R-HSA-399934;R-HSA-419646;R-HSA-399935;R-HSA-399933;R-HSA-399930;R-HSA-416698;R-HSA-399931;R-HSA-399928
R-HSA-913709	O-linked glycosylation of mucins	5	73	0.0049589	0.134054	0.554746	3	17	0.00128506	9606	Homo sapiens	GALNT6;GALNT5;ST6GALNAC2;B3GNT3		R-HSA-913675;R-HSA-914010;R-HSA-981814
R-HSA-448424	Interleukin-17 signaling	5	77	0.00523062	0.156504	0.554746	6	35	0.0026457	9606	Homo sapiens	DUSP4;RPS6KA2;FOS;IL17RE;DUSP6		R-HSA-450292;R-HSA-450325;R-HSA-199895;R-HSA-203797;R-HSA-5678544;R-HSA-198746
R-HSA-1834949	Cytosolic sensors of pathogen-associated DNA	5	78	0.00529855	0.162345	0.554746	20	49	0.00370398	9606	Homo sapiens	IFI16;TREX1;DTX4;TMEM173;TLR3		R-HSA-1834939;R-HSA-3249392;R-HSA-2396007;R-HSA-2396002;R-HSA-3245943;R-HSA-3249371;R-HSA-3244605;R-HSA-168910;R-HSA-1964496;R-HSA-2396009;R-HSA-8948709;R-HSA-1606327;R-HSA-3244643;R-HSA-3249378;R-HSA-8948703;R-HSA-3134804;R-HSA-3249386;R-HSA-1834951;R-HSA-3134800;R-HSA-3249390
R-HSA-1236394	Signaling by ERBB4	5	82	0.00557027	0.186547	0.554746	12	52	0.00393076	9606	Homo sapiens	NRG1;EGFR;HBEGF;EREG		R-HSA-1250370;R-HSA-1250353;R-HSA-1250357;R-HSA-1250315;R-HSA-1977958;R-HSA-1977959;R-HSA-1251992;R-HSA-1250383;R-HSA-1236398;R-HSA-1250380;R-HSA-1250348;R-HSA-1250220
R-HSA-1980143	Signaling by NOTCH1	5	84	0.00570613	0.199112	0.554746	37	39	0.00294807	9606	Homo sapiens	NOTCH1;JAG1;MAML2;DTX4;DLL1		R-HSA-157632;R-HSA-1980125;R-HSA-1980122;R-HSA-1980123;R-HSA-1980118;R-HSA-1980112;R-HSA-373706;R-HSA-4396371;R-HSA-1980047;R-HSA-1912396;R-HSA-1980044;R-HSA-1980109;R-HSA-1912398;R-HSA-1852623;R-HSA-1912393;R-HSA-1980042;R-HSA-1912394;R-HSA-1980041;R-HSA-4396379;R-HSA-1980039;R-HSA-1912388;R-HSA-1912391;R-HSA-9667657;R-HSA-1912385;R-HSA-4396382;R-HSA-1912386;R-HSA-157926;R-HSA-157353;R-HSA-19800…
R-HSA-196807	Nicotinate metabolism	5	85	0.00577406	0.205501	0.554746	5	29	0.00219215	9606	Homo sapiens	PARP10;NT5E;NNMT;PARP14;PTGS2		R-HSA-8938073;R-HSA-8940074;R-HSA-5359451;R-HSA-2309773;R-HSA-8940070
R-HSA-9024446	NR1H2 and NR1H3-mediated signaling	5	85	0.00577406	0.205501	0.554746	6	60	0.00453549	9606	Homo sapiens	ARL4C;ABCG1		R-HSA-9024361;R-HSA-9618407;R-HSA-9618405;R-HSA-9618394;R-HSA-9618392;R-HSA-9024386
R-HSA-9013694	Signaling by NOTCH4	5	92	0.00624958	0.251937	0.554746	11	20	0.00151183	9606	Homo sapiens	NOTCH1;JAG1;MAML2;PSMB8;PSMB9		R-HSA-9604642;R-HSA-9604451;R-HSA-9604550;R-HSA-9013693;R-HSA-9604471;R-HSA-9604247;R-HSA-9013711;R-HSA-9604664;R-HSA-9604264;R-HSA-9604553;R-HSA-9604446
R-HSA-6794362	Protein-protein interactions at synapses	5	93	0.00631751	0.258781	0.554746	10	33	0.00249452	9606	Homo sapiens	SYT12;SLITRK6;PTK2B;AMPD3;IL1RAP		R-HSA-6794357;R-HSA-6797554;R-HSA-6794338;R-HSA-6797568;R-HSA-6800380;R-HSA-6794348;R-HSA-6797803;R-HSA-6794346;R-HSA-6794345;R-HSA-6794344
R-HSA-1169410	Antiviral mechanism by IFN-stimulated genes	5	94	0.00638544	0.265668	0.554746	17	31	0.00234334	9606	Homo sapiens	ZNFX1;UBA7;OAS1;OAS3;UBE2L6		R-HSA-8983688;R-HSA-1169395;R-HSA-1678843;R-HSA-1169394;R-HSA-1678842;R-HSA-1169397;R-HSA-1169398;R-HSA-8983680;R-HSA-1176059;R-HSA-1169403;R-HSA-8985091;R-HSA-1169402;R-HSA-1169405;R-HSA-8985157;R-HSA-1169404;R-HSA-1169406;R-HSA-8983671
R-HSA-975871	MyD88 cascade initiated on plasma membrane	5	94	0.00638544	0.265668	0.554746	6	58	0.00438431	9606	Homo sapiens	DUSP4;RPS6KA2;SAA1;FOS;DUSP6		R-HSA-450292;R-HSA-450325;R-HSA-199895;R-HSA-168166;R-HSA-203797;R-HSA-198746
R-HSA-168176	Toll Like Receptor 5 (TLR5) Cascade	5	94	0.00638544	0.265668	0.554746	6	59	0.0044599	9606	Homo sapiens	DUSP4;RPS6KA2;SAA1;FOS;DUSP6		R-HSA-450292;R-HSA-450325;R-HSA-199895;R-HSA-168166;R-HSA-203797;R-HSA-198746
R-HSA-168142	Toll Like Receptor 10 (TLR10) Cascade	5	94	0.00638544	0.265668	0.554746	6	59	0.0044599	9606	Homo sapiens	DUSP4;RPS6KA2;SAA1;FOS;DUSP6		R-HSA-450292;R-HSA-450325;R-HSA-199895;R-HSA-168166;R-HSA-203797;R-HSA-198746
R-HSA-168928	DDX58/IFIH1-mediated induction of interferon-alpha/beta	5	96	0.0065213	0.279562	0.554746	6	46	0.00347721	9606	Homo sapiens	UBA7;RAC2;SAA1;TNFAIP3;UBE2L6		R-HSA-9604499;R-HSA-936412;R-HSA-168166;R-HSA-168935;R-HSA-937337;R-HSA-936563
R-HSA-8986944	Transcriptional Regulation by MECP2	5	100	0.00679302	0.307749	0.554746	5	77	0.00582055	9606	Homo sapiens	AIM1;NOTCH1;DLL1		R-HSA-9023132;R-HSA-9023345;R-HSA-9023346;R-HSA-9023348;R-HSA-9023351
R-HSA-975138	TRAF6 mediated induction of NFkB and MAP kinases upon TLR7/8 or 9 activation	5	101	0.00686095	0.314862	0.554746	6	48	0.00362839	9606	Homo sapiens	DUSP4;RPS6KA2;SAA1;FOS;DUSP6		R-HSA-450292;R-HSA-450325;R-HSA-199895;R-HSA-168166;R-HSA-203797;R-HSA-198746
R-HSA-975155	MyD88 dependent cascade initiated on endosome	5	102	0.00692888	0.321996	0.554746	6	63	0.00476226	9606	Homo sapiens	DUSP4;RPS6KA2;SAA1;FOS;DUSP6		R-HSA-450292;R-HSA-450325;R-HSA-199895;R-HSA-168166;R-HSA-203797;R-HSA-198746
R-HSA-5668541	TNFR2 non-canonical NF-kB pathway	5	104	0.00706474	0.336315	0.554746	12	43	0.00325043	9606	Homo sapiens	CD40;TNFRSF6B;LTBR;PSMB8;PSMB9		R-HSA-5668454;R-HSA-5668534;R-HSA-5676597;R-HSA-5668789;R-HSA-5607731;R-HSA-5668481;R-HSA-5676593;R-HSA-5668414;R-HSA-5676591;R-HSA-5675948;R-HSA-5668520;R-HSA-199404
R-HSA-168181	Toll Like Receptor 7/8 (TLR7/8) Cascade	5	104	0.00706474	0.336315	0.554746	6	66	0.00498904	9606	Homo sapiens	DUSP4;RPS6KA2;SAA1;FOS;DUSP6		R-HSA-450292;R-HSA-450325;R-HSA-199895;R-HSA-168166;R-HSA-203797;R-HSA-198746
R-HSA-400253	Circadian Clock	5	104	0.00706474	0.336315	0.554746	5	59	0.0044599	9606	Homo sapiens	SERPINE1;BHLHE40;SIK1		R-HSA-5663124;R-HSA-5663170;R-HSA-549533;R-HSA-879798;R-HSA-549364
R-HSA-1296071	Potassium Channels	5	107	0.00726853	0.357885	0.554746	5	19	0.00143624	9606	Homo sapiens	KCNJ5;KCNK6;KCNMA1;KCNJ15;KCNN4		R-HSA-1296035;R-HSA-1013020;R-HSA-1296037;R-HSA-1299304;R-HSA-1013012
R-HSA-937061	TRIF(TICAM1)-mediated TLR4 signaling	5	107	0.00726853	0.357885	0.554746	6	58	0.00438431	9606	Homo sapiens	DUSP4;RPS6KA2;SAA1;FOS;DUSP6		R-HSA-450292;R-HSA-450325;R-HSA-199895;R-HSA-168166;R-HSA-203797;R-HSA-198746
R-HSA-166166	MyD88-independent TLR4 cascade	5	107	0.00726853	0.357885	0.554746	6	60	0.00453549	9606	Homo sapiens	DUSP4;RPS6KA2;SAA1;FOS;DUSP6		R-HSA-450292;R-HSA-450325;R-HSA-199895;R-HSA-168166;R-HSA-203797;R-HSA-198746
R-HSA-168138	Toll Like Receptor 9 (TLR9) Cascade	5	107	0.00726853	0.357885	0.554746	6	68	0.00514022	9606	Homo sapiens	DUSP4;RPS6KA2;SAA1;FOS;DUSP6		R-HSA-450292;R-HSA-450325;R-HSA-199895;R-HSA-168166;R-HSA-203797;R-HSA-198746
R-HSA-166058	MyD88:MAL(TIRAP) cascade initiated on plasma membrane	5	111	0.00754025	0.386704	0.554746	6	64	0.00483786	9606	Homo sapiens	DUSP4;RPS6KA2;SAA1;FOS;DUSP6		R-HSA-450292;R-HSA-450325;R-HSA-199895;R-HSA-168166;R-HSA-203797;R-HSA-198746
R-HSA-168188	Toll Like Receptor TLR6:TLR2 Cascade	5	111	0.00754025	0.386704	0.554746	6	66	0.00498904	9606	Homo sapiens	DUSP4;RPS6KA2;SAA1;FOS;DUSP6		R-HSA-450292;R-HSA-450325;R-HSA-199895;R-HSA-168166;R-HSA-203797;R-HSA-198746
R-HSA-9006936	Signaling by TGFB family members	5	114	0.00774404	0.408279	0.554746	10	107	0.00808829	9606	Homo sapiens	FST;SERPINE1;PMEPA1;INHBA		R-HSA-1549526;R-HSA-1181153;R-HSA-2473184;R-HSA-2470483;R-HSA-2473186;R-HSA-2470508;R-HSA-2106586;R-HSA-2187355;R-HSA-2187358;R-HSA-1181149
R-HSA-168179	Toll Like Receptor TLR1:TLR2 Cascade	5	114	0.00774404	0.408279	0.554746	6	66	0.00498904	9606	Homo sapiens	DUSP4;RPS6KA2;SAA1;FOS;DUSP6		R-HSA-450292;R-HSA-450325;R-HSA-199895;R-HSA-168166;R-HSA-203797;R-HSA-198746
R-HSA-181438	Toll Like Receptor 2 (TLR2) Cascade	5	114	0.00774404	0.408279	0.554746	6	68	0.00514022	9606	Homo sapiens	DUSP4;RPS6KA2;SAA1;FOS;DUSP6		R-HSA-450292;R-HSA-450325;R-HSA-199895;R-HSA-168166;R-HSA-203797;R-HSA-198746
R-HSA-4420097	VEGFA-VEGFR2 Pathway	5	133	0.00903471	0.540322	0.554746	11	79	0.00597173	9606	Homo sapiens	AXL;NCF2;PLEKHG5;PTK2B;PCK2		R-HSA-5218830;R-HSA-5218827;R-HSA-5357429;R-HSA-5218841;R-HSA-5357479;R-HSA-5357432;R-HSA-5218821;R-HSA-5218804;R-HSA-5218836;R-HSA-5218819;R-HSA-5218851
R-HSA-512988	Interleukin-3, Interleukin-5 and GM-CSF signaling	4	50	0.00339651	0.114484	0.554746	24	38	0.00287248	9606	Homo sapiens	NOTCH1;CSF2;INPP5D;PIK3CD;IL13RA2		R-HSA-879917;R-HSA-912527;R-HSA-913451;R-HSA-909738;R-HSA-879909;R-HSA-879942;R-HSA-914182;R-HSA-879910;R-HSA-921155;R-HSA-879907;R-HSA-508247;R-HSA-453111;R-HSA-913374;R-HSA-879934;R-HSA-453104;R-HSA-913371;R-HSA-879930;R-HSA-879925;R-HSA-912757;R-HSA-912629;R-HSA-914036;R-HSA-913424;R-HSA-913360;R-HSA-912627
R-HSA-380108	Chemokine receptors bind chemokines	4	57	0.00387202	0.160037	0.554746	3	19	0.00143624	9606	Homo sapiens	CCL20;ACKR3;CXCL2		R-HSA-373813;R-HSA-374214;R-HSA-373087
R-HSA-197264	Nicotinamide salvaging	4	60	0.00407581	0.181314	0.554746	3	12	0.000907098	9606	Homo sapiens	PARP10;NNMT;PARP14;PTGS2		R-HSA-8938073;R-HSA-5359451;R-HSA-2309773
R-HSA-5339562	Uptake and actions of bacterial toxins	4	63	0.0042796	0.203463	0.554746	16	66	0.00498904	9606	Homo sapiens	PTK2B;ANTXR2;HBEGF		R-HSA-5210959;R-HSA-5244402;R-HSA-5210892;R-HSA-5244404;R-HSA-5210918;R-HSA-5336413;R-HSA-5250972;R-HSA-5210912;R-HSA-5336417;R-HSA-5210943;R-HSA-5250979;R-HSA-5336420;R-HSA-5336422;R-HSA-5250986;R-HSA-5210932;R-HSA-5244397
R-HSA-6791312	TP53 Regulates Transcription of Cell Cycle Genes	4	65	0.00441546	0.218649	0.554746	7	42	0.00317484	9606	Homo sapiens	PLK3;PLK2		R-HSA-6801637;R-HSA-6802165;R-HSA-6801666;R-HSA-6802973;R-HSA-6801675;R-HSA-6802170;R-HSA-6801641
R-HSA-3299685	Detoxification of Reactive Oxygen Species	4	65	0.00441546	0.218649	0.554746	4	34	0.00257011	9606	Homo sapiens	GPX2;NCF2;GPX3		R-HSA-3341397;R-HSA-6799695;R-HSA-1222376;R-HSA-3341277
R-HSA-201722	Formation of the beta-catenin:TCF transactivating complex	4	67	0.00455132	0.234128	0.554746	13	13	0.00098269	9606	Homo sapiens	HIST2H2AA3;TCF7L1;TERT;BCL9L		R-HSA-3299569;R-HSA-3322422;R-HSA-4411367;R-HSA-3451153;R-HSA-3364026;R-HSA-3322427;R-HSA-3322424;R-HSA-4411372;R-HSA-201712;R-HSA-4411351;R-HSA-3364014;R-HSA-4411357;R-HSA-3451147
R-HSA-2644603	Signaling by NOTCH1 in Cancer	4	68	0.00461925	0.241965	0.554746	39	39	0.00294807	9606	Homo sapiens	NOTCH1;JAG1;MAML2;DLL1		R-HSA-2769000;R-HSA-2220964;R-HSA-2769007;R-HSA-2220967;R-HSA-2220966;R-HSA-2220971;R-HSA-2768993;R-HSA-2768999;R-HSA-2666278;R-HSA-2220976;R-HSA-2220979;R-HSA-2220978;R-HSA-2220981;R-HSA-2220982;R-HSA-2220985;R-HSA-2769008;R-HSA-2769015;R-HSA-2220988;R-HSA-2900748;R-HSA-2691211;R-HSA-2900747;R-HSA-2691214;R-HSA-2660815;R-HSA-2730752;R-HSA-2737728;R-HSA-4396393;R-HSA-4396392;R-HSA-2900743;R-HSA-4…
R-HSA-2644602	Signaling by NOTCH1 PEST Domain Mutants in Cancer	4	68	0.00461925	0.241965	0.554746	21	21	0.00158742	9606	Homo sapiens	NOTCH1;JAG1;MAML2;DLL1		R-HSA-2769000;R-HSA-2220964;R-HSA-2769007;R-HSA-2220967;R-HSA-2220966;R-HSA-2220971;R-HSA-4396393;R-HSA-4396392;R-HSA-2768993;R-HSA-2768999;R-HSA-4396402;R-HSA-2220944;R-HSA-4396401;R-HSA-2220979;R-HSA-2220981;R-HSA-2220982;R-HSA-2220985;R-HSA-2769008;R-HSA-2220957;R-HSA-2769015;R-HSA-2220988
R-HSA-2644606	Constitutive Signaling by NOTCH1 PEST Domain Mutants	4	68	0.00461925	0.241965	0.554746	21	21	0.00158742	9606	Homo sapiens	NOTCH1;JAG1;MAML2;DLL1		R-HSA-2769000;R-HSA-2220964;R-HSA-2769007;R-HSA-2220967;R-HSA-2220966;R-HSA-2220971;R-HSA-4396393;R-HSA-4396392;R-HSA-2768993;R-HSA-2768999;R-HSA-4396402;R-HSA-2220944;R-HSA-4396401;R-HSA-2220979;R-HSA-2220981;R-HSA-2220982;R-HSA-2220985;R-HSA-2769008;R-HSA-2220957;R-HSA-2769015;R-HSA-2220988
R-HSA-2894858	Signaling by NOTCH1 HD+PEST Domain Mutants in Cancer	4	68	0.00461925	0.241965	0.554746	21	21	0.00158742	9606	Homo sapiens	NOTCH1;JAG1;MAML2;DLL1		R-HSA-2900748;R-HSA-2220964;R-HSA-2220967;R-HSA-2220966;R-HSA-2900747;R-HSA-2220971;R-HSA-4396393;R-HSA-4396392;R-HSA-2900743;R-HSA-4396402;R-HSA-2220976;R-HSA-2900765;R-HSA-4396401;R-HSA-2220979;R-HSA-2220981;R-HSA-2220982;R-HSA-2220985;R-HSA-2900756;R-HSA-2220957;R-HSA-2769015;R-HSA-2220988
R-HSA-2894862	Constitutive Signaling by NOTCH1 HD+PEST Domain Mutants	4	68	0.00461925	0.241965	0.554746	21	21	0.00158742	9606	Homo sapiens	NOTCH1;JAG1;MAML2;DLL1		R-HSA-2900748;R-HSA-2220964;R-HSA-2220967;R-HSA-2220966;R-HSA-2900747;R-HSA-2220971;R-HSA-4396393;R-HSA-4396392;R-HSA-2900743;R-HSA-4396402;R-HSA-2220976;R-HSA-2900765;R-HSA-4396401;R-HSA-2220979;R-HSA-2220981;R-HSA-2220982;R-HSA-2220985;R-HSA-2900756;R-HSA-2220957;R-HSA-2769015;R-HSA-2220988
R-HSA-450294	MAP kinase activation	4	69	0.00468718	0.24986	0.554746	5	32	0.00241893	9606	Homo sapiens	DUSP4;RPS6KA2;FOS;DUSP6		R-HSA-450292;R-HSA-450325;R-HSA-199895;R-HSA-203797;R-HSA-198746
R-HSA-174178	APC/C:Cdh1 mediated degradation of Cdc20 and other APC/C:Cdh1 targeted proteins in late mitosis/early G1	4	74	0.00502683	0.290058	0.554746	6	6	0.000453549	9606	Homo sapiens	AIM1;CDH1;PSMB8;PSMB9		R-HSA-174195;R-HSA-9686980;R-HSA-9686969;R-HSA-174088;R-HSA-174105;R-HSA-188191
R-HSA-193368	Synthesis of bile acids and bile salts via 7alpha-hydroxycholesterol	4	76	0.00516269	0.306389	0.554746	2	39	0.00294807	9606	Homo sapiens	AKR1C1;AKR1C3;AKR1C2		R-HSA-192160;R-HSA-192036
R-HSA-204005	COPII-mediated vesicle transport	4	77	0.00523062	0.314592	0.554746	10	16	0.00120946	9606	Homo sapiens	SERPINA1;COL7A1;TGFA;AREG		R-HSA-5694439;R-HSA-5694418;R-HSA-203973;R-HSA-5694417;R-HSA-5694446;R-HSA-5694527;R-HSA-204008;R-HSA-5694522;R-HSA-5694441;R-HSA-5694409
R-HSA-8936459	RUNX1 regulates genes involved in megakaryocyte differentiation and platelet function	4	78	0.00529855	0.322813	0.554746	33	33	0.00249452	9606	Homo sapiens	HIST2H2AA3;THBS1;RUNX1		R-HSA-8936584;R-HSA-8937097;R-HSA-8937037;R-HSA-8934735;R-HSA-8938176;R-HSA-8938328;R-HSA-8937113;R-HSA-8938201;R-HSA-8937050;R-HSA-8936989;R-HSA-8937118;R-HSA-8936979;R-HSA-8934742;R-HSA-8936599;R-HSA-8938199;R-HSA-8936616;R-HSA-8936621;R-HSA-8938158;R-HSA-8936608;R-HSA-8936481;R-HSA-8938338;R-HSA-8936995;R-HSA-8938022;R-HSA-8938150;R-HSA-8937016;R-HSA-8935740;R-HSA-8937022;R-HSA-8938174;R-HSA-8…
R-HSA-3000178	ECM proteoglycans	4	79	0.00536648	0.331049	0.554746	4	23	0.0017386	9606	Homo sapiens	SERPINE1;ITGB6;HSPG2;MATN3		R-HSA-2424252;R-HSA-2396079;R-HSA-2681667;R-HSA-2396395
R-HSA-975634	Retinoid metabolism and transport	4	79	0.00536648	0.331049	0.554746	4	28	0.00211656	9606	Homo sapiens	AKR1C1;AKR1C3;HSPG2		R-HSA-2404131;R-HSA-2423785;R-HSA-2429643;R-HSA-2855252
R-HSA-416482	G alpha (12/13) signalling events	4	87	0.00590992	0.397002	0.554746	2	15	0.00113387	9606	Homo sapiens	ARHGEF35;PLEKHG5;ARHGEF3;PLXNB1		R-HSA-419166;R-HSA-398185
R-HSA-9018677	Biosynthesis of DHA-derived SPMs	4	89	0.00604578	0.413378	0.554746	9	58	0.00438431	9606	Homo sapiens	GSTM4;CYP1A1;PTGS2;SUGCT		R-HSA-9026777;R-HSA-9024890;R-HSA-9020253;R-HSA-9020252;R-HSA-9020270;R-HSA-9037761;R-HSA-9020257;R-HSA-9020258;R-HSA-9020261
R-HSA-1483249	Inositol phosphate metabolism	4	90	0.00611372	0.42153	0.554746	5	71	0.005367	9606	Homo sapiens	INPP4B;INPP5D;PLCH2;SIPA1L3		R-HSA-1855180;R-HSA-1855221;R-HSA-1855174;R-HSA-1855202;R-HSA-1855218
R-HSA-174143	APC/C-mediated degradation of cell cycle proteins	4	92	0.00624958	0.437751	0.554746	22	40	0.00302366	9606	Homo sapiens	AIM1;CDH1;PSMB8;PSMB9		R-HSA-174209;R-HSA-174058;R-HSA-174122;R-HSA-174251;R-HSA-9686969;R-HSA-174088;R-HSA-174057;R-HSA-174255;R-HSA-174159;R-HSA-174124;R-HSA-174195;R-HSA-188371;R-HSA-174097;R-HSA-174070;R-HSA-9686980;R-HSA-174202;R-HSA-174203;R-HSA-174139;R-HSA-174105;R-HSA-174174;R-HSA-188191;R-HSA-174079
R-HSA-453276	Regulation of mitotic cell cycle	4	92	0.00624958	0.437751	0.554746	22	40	0.00302366	9606	Homo sapiens	AIM1;CDH1;PSMB8;PSMB9		R-HSA-174209;R-HSA-174058;R-HSA-174122;R-HSA-174251;R-HSA-9686969;R-HSA-174088;R-HSA-174057;R-HSA-174255;R-HSA-174159;R-HSA-174124;R-HSA-174195;R-HSA-188371;R-HSA-174097;R-HSA-174070;R-HSA-9686980;R-HSA-174202;R-HSA-174203;R-HSA-174139;R-HSA-174105;R-HSA-174174;R-HSA-188191;R-HSA-174079
R-HSA-450531	Regulation of mRNA stability by proteins that bind AU-rich elements	4	93	0.00631751	0.445812	0.554746	6	26	0.00196538	9606	Homo sapiens	ZFP36;GPRC5A;PSMB8;PSMB9		R-HSA-450466;R-HSA-450595;R-HSA-450400;R-HSA-450463;R-HSA-450431;R-HSA-450394
R-HSA-6806667	Metabolism of fat-soluble vitamins	4	94	0.00638544	0.453838	0.554746	4	34	0.00257011	9606	Homo sapiens	AKR1C1;AKR1C3;HSPG2		R-HSA-2404131;R-HSA-2423785;R-HSA-2429643;R-HSA-2855252
R-HSA-5689603	UCH proteinases	4	98	0.00665716	0.485534	0.554746	5	11	0.000831507	9606	Homo sapiens	HIST2H2AA3;NRG1;PSMB8;PSMB9		R-HSA-5690790;R-HSA-5665854;R-HSA-5689630;R-HSA-5665871;R-HSA-5689544
R-HSA-174824	Plasma lipoprotein assembly, remodeling, and clearance	4	98	0.00665716	0.485534	0.554746	11	84	0.00634969	9606	Homo sapiens	LIPG;PCSK9;ANGPTL4;ABCG1		R-HSA-8855111;R-HSA-6784676;R-HSA-6784628;R-HSA-6784738;R-HSA-266082;R-HSA-6784735;R-HSA-6784734;R-HSA-8855131;R-HSA-8980228;R-HSA-8855130;R-HSA-6784729
R-HSA-373080	Class B/2 (Secretin family receptors)	4	99	0.00672509	0.493344	0.554746	3	20	0.00151183	9606	Homo sapiens	UCN2;WNT7B;WNT7A;PTHLH		R-HSA-8937631;R-HSA-201708;R-HSA-420489
R-HSA-4086400	PCP/CE pathway	4	99	0.00672509	0.493344	0.554746	3	24	0.0018142	9606	Homo sapiens	RAC2;PSMB8;PCK2;PSMB9		R-HSA-4608855;R-HSA-3858475;R-HSA-5138432
R-HSA-8939236	RUNX1 regulates transcription of genes involved in differentiation of HSCs	4	106	0.0072006	0.546505	0.554746	11	15	0.00113387	9606	Homo sapiens	HIST2H2AA3;PSMB8;RUNX1;PSMB9		R-HSA-8956568;R-HSA-8956649;R-HSA-8956586;R-HSA-8865491;R-HSA-8956652;R-HSA-8865505;R-HSA-8956639;R-HSA-8956608;R-HSA-8957265;R-HSA-8865498;R-HSA-8865482
R-HSA-190236	Signaling by FGFR	4	107	0.00726853	0.553863	0.554746	89	142	0.010734	9606	Homo sapiens	FGF5;FGFBP1;SPRED1;ESRP1		R-HSA-5654614;R-HSA-5654615;R-HSA-5654612;R-HSA-5654224;R-HSA-5654608;R-HSA-5654622;R-HSA-5654623;R-HSA-5654620;R-HSA-5654618;R-HSA-5654596;R-HSA-5654597;R-HSA-5654594;R-HSA-5654592;R-HSA-5654222;R-HSA-5654607;R-HSA-6803838;R-HSA-5654605;R-HSA-6803836;R-HSA-5654730;R-HSA-5654603;R-HSA-5654600;R-HSA-5654729;R-HSA-5654646;R-HSA-6803527;R-HSA-5654647;R-HSA-5654643;R-HSA-5654640;R-HSA-5654641;R-HSA-5…
R-HSA-8934593	Regulation of RUNX1 Expression and Activity	3	32	0.00217377	0.11516	0.554746	18	19	0.00143624	9606	Homo sapiens	CCND2;RUNX1		R-HSA-8938440;R-HSA-8935785;R-HSA-8938507;R-HSA-8937134;R-HSA-8937728;R-HSA-8938853;R-HSA-8937767;R-HSA-8938887;R-HSA-8865320;R-HSA-8935864;R-HSA-8939129;R-HSA-8935930;R-HSA-8936058;R-HSA-8937744;R-HSA-8937682;R-HSA-8938867;R-HSA-8935766;R-HSA-8938487
R-HSA-622312	Inflammasomes	3	33	0.0022417	0.123098	0.554746	10	28	0.00211656	9606	Homo sapiens	PYCARD;CASP1;NLRP1		R-HSA-844620;R-HSA-844447;R-HSA-844617;R-HSA-844618;R-HSA-844612;R-HSA-844438;R-HSA-879222;R-HSA-877361;R-HSA-879201;R-HSA-844610
R-HSA-5656169	Termination of translesion DNA synthesis	3	35	0.00237756	0.13954	0.554746	4	9	0.000680324	9606	Homo sapiens	UBA7;CLCF1;UBE2L6		R-HSA-5653840;R-HSA-5653838;R-HSA-5653756;R-HSA-5653754
R-HSA-936440	Negative regulators of DDX58/IFIH1 signaling	3	36	0.00244549	0.148025	0.554746	3	13	0.00098269	9606	Homo sapiens	UBA7;TNFAIP3;UBE2L6		R-HSA-936412;R-HSA-937337;R-HSA-936563
R-HSA-186763	Downstream signal transduction	3	37	0.00251342	0.156672	0.554746	15	16	0.00120946	9606	Homo sapiens	GRB7;PDGFA		R-HSA-382052;R-HSA-186819;R-HSA-1524182;R-HSA-382055;R-HSA-186826;R-HSA-380780;R-HSA-380782;R-HSA-382056;R-HSA-1524186;R-HSA-382058;R-HSA-186765;R-HSA-186834;R-HSA-186800;R-HSA-186778;R-HSA-186780
R-HSA-1980145	Signaling by NOTCH2	3	38	0.00258135	0.165471	0.554746	13	20	0.00151183	9606	Homo sapiens	JAG1;MAML2;DLL1		R-HSA-2976716;R-HSA-1980056;R-HSA-2976551;R-HSA-2976742;R-HSA-2172172;R-HSA-1980048;R-HSA-2127285;R-HSA-2197588;R-HSA-2976726;R-HSA-2197562;R-HSA-2197564;R-HSA-2976563;R-HSA-157629
R-HSA-111465	Apoptotic cleavage of cellular proteins	3	38	0.00258135	0.165471	0.554746	3	38	0.00287248	9606	Homo sapiens	CDH1;PKP1;DSG3		R-HSA-202939;R-HSA-201595;R-HSA-201631
R-HSA-1855204	Synthesis of IP3 and IP4 in the cytosol	3	39	0.00264928	0.174411	0.554746	2	12	0.000907098	9606	Homo sapiens	INPP5D;PLCH2;SIPA1L3		R-HSA-1855221;R-HSA-1855218
R-HSA-114508	Effects of PIP2 hydrolysis	3	40	0.00271721	0.183484	0.554746	2	9	0.000680324	9606	Homo sapiens	DGKA;MGLL		R-HSA-426240;R-HSA-426043
R-HSA-5675482	Regulation of necroptotic cell death	3	41	0.00278514	0.192678	0.554746	7	18	0.00136065	9606	Homo sapiens	MLKL;TNFSF10;TNFRSF10A		R-HSA-3465429;R-HSA-9688832;R-HSA-9687638;R-HSA-5675456;R-HSA-9687625;R-HSA-9688456;R-HSA-9698844
R-HSA-8853659	RET signaling	3	43	0.002921	0.211395	0.554746	19	24	0.0018142	9606	Homo sapiens	GRB7;ARTN;PIK3CD		R-HSA-8853734;R-HSA-8854981;R-HSA-8855747;R-HSA-8853762;R-HSA-8853793;R-HSA-8855617;R-HSA-8853792;R-HSA-8853774;R-HSA-8855564;R-HSA-8855915;R-HSA-8853737;R-HSA-8853800;R-HSA-8855508;R-HSA-8854899;R-HSA-8854897;R-HSA-8854908;R-HSA-8853755;R-HSA-8854905;R-HSA-8853753
R-HSA-1251985	Nuclear signaling by ERBB4	3	47	0.00319272	0.249874	0.554746	1	34	0.00257011	9606	Homo sapiens	NRG1;HBEGF;EREG		R-HSA-1251992
R-HSA-110313	Translesion synthesis by Y family DNA polymerases bypasses lesions on DNA template	3	48	0.00326065	0.259659	0.554746	4	28	0.00211656	9606	Homo sapiens	UBA7;CLCF1;UBE2L6		R-HSA-5653840;R-HSA-5653838;R-HSA-5653756;R-HSA-5653754
R-HSA-5218859	Regulated Necrosis	3	49	0.00332858	0.269493	0.554746	14	34	0.00257011	9606	Homo sapiens	MLKL;TNFSF10;TNFRSF10A		R-HSA-3465429;R-HSA-5218891;R-HSA-9687638;R-HSA-9698677;R-HSA-9698844;R-HSA-9688832;R-HSA-9686343;R-HSA-5218906;R-HSA-5675456;R-HSA-5357927;R-HSA-5213462;R-HSA-9687625;R-HSA-5620975;R-HSA-9688456
R-HSA-5213460	RIPK1-mediated regulated necrosis	3	49	0.00332858	0.269493	0.554746	14	34	0.00257011	9606	Homo sapiens	MLKL;TNFSF10;TNFRSF10A		R-HSA-3465429;R-HSA-5218891;R-HSA-9687638;R-HSA-9698677;R-HSA-9698844;R-HSA-9688832;R-HSA-9686343;R-HSA-5218906;R-HSA-5675456;R-HSA-5357927;R-HSA-5213462;R-HSA-9687625;R-HSA-5620975;R-HSA-9688456
R-HSA-8854214	TBC/RABGAPs	3	49	0.00332858	0.269493	0.554746	3	14	0.00105828	9606	Homo sapiens	TBC1D2;SYTL1;RAB7B		R-HSA-8854209;R-HSA-8854255;R-HSA-8854329
R-HSA-350562	Regulation of ornithine decarboxylase (ODC)	3	51	0.00346444	0.289277	0.554746	2	4	0.000302366	9606	Homo sapiens	NQO1;PSMB8;PSMB9		R-HSA-353125;R-HSA-350578
R-HSA-2142691	Synthesis of Leukotrienes (LT) and Eoxins (EX)	3	52	0.00353237	0.29921	0.554746	8	19	0.00143624	9606	Homo sapiens	ALOX5AP;CYP4F11;SUGCT		R-HSA-2161792;R-HSA-2161745;R-HSA-211873;R-HSA-265296;R-HSA-266050;R-HSA-266051;R-HSA-2161768;R-HSA-266072
R-HSA-8963899	Plasma lipoprotein remodeling	3	54	0.00366823	0.319123	0.554746	4	30	0.00226775	9606	Homo sapiens	LIPG;ANGPTL4;ABCG1		R-HSA-6784676;R-HSA-6784628;R-HSA-266082;R-HSA-8980228
R-HSA-75153	Apoptotic execution phase	3	54	0.00366823	0.319123	0.554746	3	57	0.00430872	9606	Homo sapiens	CDH1;PKP1;DSG3		R-HSA-202939;R-HSA-201595;R-HSA-201631
R-HSA-174113	SCF-beta-TrCP mediated degradation of Emi1	3	55	0.00373616	0.329089	0.554746	3	3	0.000226775	9606	Homo sapiens	CDH1;PSMB8;PSMB9		R-HSA-174209;R-HSA-174203;R-HSA-174159
R-HSA-73893	DNA Damage Bypass	3	57	0.00387202	0.349004	0.554746	7	34	0.00257011	9606	Homo sapiens	UBA7;CLCF1;UBE2L6		R-HSA-5652005;R-HSA-5653840;R-HSA-5653838;R-HSA-5653756;R-HSA-5653754;R-HSA-5651992;R-HSA-5652009
R-HSA-6794361	Neurexins and neuroligins	3	60	0.00407581	0.378742	0.554746	8	19	0.00143624	9606	Homo sapiens	SYT12;PTK2B;AMPD3		R-HSA-6794357;R-HSA-6797554;R-HSA-6794338;R-HSA-6797568;R-HSA-6794348;R-HSA-6794346;R-HSA-6794345;R-HSA-6794344
R-HSA-193648	NRAGE signals death through JNK	3	63	0.0042796	0.408184	0.554746	1	7	0.000529141	9606	Homo sapiens	ARHGEF35;PLEKHG5;ARHGEF3		R-HSA-205039
R-HSA-174084	Autodegradation of Cdh1 by Cdh1:APC/C	3	64	0.00434753	0.417907	0.554746	2	2	0.000151183	9606	Homo sapiens	CDH1;PSMB8;PSMB9		R-HSA-174058;R-HSA-174057
R-HSA-186712	Regulation of beta-cell development	3	67	0.00455132	0.446744	0.554746	2	26	0.00196538	9606	Homo sapiens	NOTCH1;MAML2;FOXA2		R-HSA-1980047;R-HSA-211272
R-HSA-2428928	IRS-related events triggered by IGF1R	3	69	0.00468718	0.465648	0.554746	7	12	0.000907098	9606	Homo sapiens	FGF5;IRS1;IGF2		R-HSA-74737;R-HSA-74736;R-HSA-109699;R-HSA-2428930;R-HSA-109817;R-HSA-2428926;R-HSA-2428922
R-HSA-5658442	Regulation of RAS by GAPs	3	71	0.00482304	0.484263	0.554746	5	5	0.000377958	9606	Homo sapiens	SPRED1;PSMB8;PSMB9		R-HSA-5658438;R-HSA-5658231;R-HSA-5658435;R-HSA-5658430;R-HSA-5658424
R-HSA-1234176	Oxygen-dependent proline hydroxylation of Hypoxia-inducible Factor Alpha	3	72	0.00489097	0.493453	0.554746	8	12	0.000907098	9606	Homo sapiens	EPAS1;PSMB8;PSMB9		R-HSA-1234163;R-HSA-1234179;R-HSA-1234166;R-HSA-1234183;R-HSA-1234169;R-HSA-1234159;R-HSA-1234175;R-HSA-1234172
R-HSA-2428924	IGF1R signaling cascade	3	72	0.00489097	0.493453	0.554746	10	17	0.00128506	9606	Homo sapiens	FGF5;IRS1;IGF2		R-HSA-74737;R-HSA-74736;R-HSA-109699;R-HSA-2404193;R-HSA-2428930;R-HSA-2404195;R-HSA-109817;R-HSA-2428926;R-HSA-5686072;R-HSA-2428922
R-HSA-1169091	Activation of NF-kappaB in B cells	3	72	0.00489097	0.493453	0.554746	3	10	0.000755915	9606	Homo sapiens	PSMB8;PCK2;PSMB9		R-HSA-1168640;R-HSA-1168373;R-HSA-1168635
R-HSA-5362517	Signaling by Retinoic Acid	3	72	0.00489097	0.493453	0.554746	3	21	0.00158742	9606	Homo sapiens	ALDH1A3;AKR1C1;AKR1C3;PKP1		R-HSA-5615668;R-HSA-203946;R-HSA-5362522
R-HSA-2404192	Signaling by Type 1 Insulin-like Growth Factor 1 Receptor (IGF1R)	3	73	0.0049589	0.502562	0.554746	12	19	0.00143624	9606	Homo sapiens	FGF5;IRS1;IGF2		R-HSA-74737;R-HSA-74736;R-HSA-109699;R-HSA-2404199;R-HSA-2404193;R-HSA-2428930;R-HSA-2404195;R-HSA-109817;R-HSA-2428926;R-HSA-2404200;R-HSA-5686072;R-HSA-2428922
R-HSA-9683701	Translation of structural proteins	3	73	0.0049589	0.502562	0.554746	2	37	0.00279689	9606	Homo sapiens	PARP10;ST6GALNAC2;PARP14		R-HSA-9683769;R-HSA-9686061
R-HSA-69017	CDK-mediated phosphorylation and removal of Cdc6	3	75	0.00509476	0.520523	0.554746	2	4	0.000302366	9606	Homo sapiens	CDH1;PSMB8;PSMB9		R-HSA-69015;R-HSA-69016
R-HSA-879415	Advanced glycosylation endproduct receptor signaling	2	16	0.00108688	0.117894	0.554746	3	4	0.000302366	9606	Homo sapiens	LGALS3;SAA1		R-HSA-879358;R-HSA-879411;R-HSA-879362
R-HSA-5676594	TNF receptor superfamily (TNFSF) members mediating non-canonical NF-kB pathway	2	17	0.00115481	0.130045	0.554746	5	12	0.000907098	9606	Homo sapiens	CD40;LTBR		R-HSA-5676597;R-HSA-5668789;R-HSA-5676593;R-HSA-5676591;R-HSA-199404
R-HSA-6788467	IL-6-type cytokine receptor ligand interactions	2	17	0.00115481	0.130045	0.554746	5	14	0.00105828	9606	Homo sapiens	CLCF1;IL31RA		R-HSA-6783670;R-HSA-448660;R-HSA-6783556;R-HSA-5696490;R-HSA-6783530
R-HSA-1059683	Interleukin-6 signaling	2	18	0.00122274	0.142469	0.554746	17	20	0.00151183	9606	Homo sapiens	IL6R		R-HSA-1112690;R-HSA-1112755;R-HSA-1067667;R-HSA-1112565;R-HSA-1112727;R-HSA-1067640;R-HSA-1112602;R-HSA-1112604;R-HSA-1067676;R-HSA-1112510;R-HSA-1112703;R-HSA-1112514;R-HSA-1067651;R-HSA-1112708;R-HSA-1067688;R-HSA-1067659;R-HSA-9681294
R-HSA-9018681	Biosynthesis of protectins	2	18	0.00122274	0.142469	0.554746	3	6	0.000453549	9606	Homo sapiens	CYP1A1;SUGCT		R-HSA-9024890;R-HSA-9037761;R-HSA-9020257
R-HSA-2032785	YAP1- and WWTR1 (TAZ)-stimulated gene expression	2	18	0.00122274	0.142469	0.554746	1	9	0.000680324	9606	Homo sapiens	CTGF		R-HSA-1989766
R-HSA-9020558	Interleukin-2 signaling	2	19	0.00129067	0.155131	0.554746	13	19	0.00143624	9606	Homo sapiens	NOTCH1;PTK2B;IL13RA2		R-HSA-451942;R-HSA-919404;R-HSA-452100;R-HSA-508292;R-HSA-508451;R-HSA-508513;R-HSA-452097;R-HSA-450063;R-HSA-452108;R-HSA-451895;R-HSA-452122;R-HSA-508282;R-HSA-452091
R-HSA-140534	Caspase activation via Death Receptors in the presence of ligand	2	20	0.0013586	0.167996	0.554746	4	9	0.000680324	9606	Homo sapiens	TNFSF10;TNFRSF10A		R-HSA-139952;R-HSA-141156;R-HSA-3465448;R-HSA-3371359
R-HSA-388844	Receptor-type tyrosine-protein phosphatases	2	20	0.0013586	0.167996	0.554746	2	6	0.000453549	9606	Homo sapiens	SLITRK6;IL1RAP		R-HSA-6800380;R-HSA-6797803
R-HSA-210744	Regulation of gene expression in late stage (branching morphogenesis) pancreatic bud precursor cells	2	20	0.0013586	0.167996	0.554746	1	4	0.000302366	9606	Homo sapiens	NOTCH1;MAML2		R-HSA-1980047
R-HSA-9690406	Transcriptional regulation of testis differentiation	2	21	0.00142653	0.181034	0.554746	14	18	0.00136065	9606	Homo sapiens	SOX9		R-HSA-9692146;R-HSA-9693009;R-HSA-9690896;R-HSA-9692150;R-HSA-9690395;R-HSA-9692154;R-HSA-9690877;R-HSA-9692131;R-HSA-9692129;R-HSA-9692135;R-HSA-9692134;R-HSA-9690404;R-HSA-9692228;R-HSA-9690414
R-HSA-419408	Lysosphingolipid and LPA receptors	2	21	0.00142653	0.181034	0.554746	2	5	0.000377958	9606	Homo sapiens	LPAR1;S1PR3		R-HSA-419428;R-HSA-419389
R-HSA-2892247	POU5F1 (OCT4), SOX2, NANOG activate genes related to proliferation	2	21	0.00142653	0.181034	0.554746	2	16	0.00120946	9606	Homo sapiens	EPHA1		R-HSA-480509;R-HSA-2972967
R-HSA-140179	Amine Oxidase reactions	2	22	0.00149446	0.194217	0.554746	3	6	0.000453549	9606	Homo sapiens	MAOA		R-HSA-141186;R-HSA-141202;R-HSA-141200
R-HSA-2142770	Synthesis of 15-eicosatetraenoic acid derivatives	2	22	0.00149446	0.194217	0.554746	2	4	0.000302366	9606	Homo sapiens	GPX2;PTGS2		R-HSA-2161951;R-HSA-2161791
R-HSA-9706574	RHOBTB GTPase Cycle	2	22	0.00149446	0.194217	0.554746	3	7	0.000529141	9606	Homo sapiens	HTR7;RHOBTB2		R-HSA-9706390;R-HSA-9018785;R-HSA-9018787
R-HSA-190872	Transport of connexons to the plasma membrane	2	23	0.00156239	0.207515	0.554746	2	3	0.000226775	9606	Homo sapiens	GJB2;TUBA4A		R-HSA-451056;R-HSA-190520
R-HSA-2979096	NOTCH2 Activation and Transmission of Signal to the Nucleus	2	23	0.00156239	0.207515	0.554746	4	11	0.000831507	9606	Homo sapiens	JAG1;DLL1		R-HSA-1980056;R-HSA-2172172;R-HSA-1980048;R-HSA-157629
R-HSA-844456	The NLRP3 inflammasome	2	23	0.00156239	0.207515	0.554746	3	18	0.00136065	9606	Homo sapiens	PYCARD;CASP1		R-HSA-844612;R-HSA-877361;R-HSA-844610
R-HSA-2142688	Synthesis of 5-eicosatetraenoic acids	2	24	0.00163032	0.220905	0.554746	2	4	0.000302366	9606	Homo sapiens	GPX2;ALOX5AP		R-HSA-265296;R-HSA-2161946
R-HSA-1606322	ZBP1(DAI) mediated induction of type I IFNs	2	24	0.00163032	0.220905	0.554746	2	11	0.000831507	9606	Homo sapiens	DTX4;TLR3		R-HSA-168910;R-HSA-1606327
R-HSA-8964058	HDL remodeling	2	24	0.00163032	0.220905	0.554746	2	13	0.00098269	9606	Homo sapiens	LIPG;ABCG1		R-HSA-266082;R-HSA-8980228
R-HSA-1482922	Acyl chain remodelling of PI	2	25	0.00169825	0.234362	0.554746	2	6	0.000453549	9606	Homo sapiens	PLA2G4A;PLA2R1		R-HSA-1602377;R-HSA-1482825
R-HSA-5210891	Uptake and function of anthrax toxins	2	25	0.00169825	0.234362	0.554746	6	20	0.00151183	9606	Homo sapiens	ANTXR2		R-HSA-5210959;R-HSA-5210943;R-HSA-5210892;R-HSA-5210918;R-HSA-5210932;R-HSA-5210912
R-HSA-9013695	NOTCH4 Intracellular Domain Regulates Transcription	2	26	0.00176618	0.247864	0.554746	8	9	0.000680324	9606	Homo sapiens	NOTCH1;MAML2		R-HSA-9604451;R-HSA-9604550;R-HSA-9013693;R-HSA-9604471;R-HSA-9013711;R-HSA-9604664;R-HSA-9604553;R-HSA-9604446
R-HSA-190241	FGFR2 ligand binding and activation	2	26	0.00176618	0.247864	0.554746	4	5	0.000377958	9606	Homo sapiens	FGF5;FGFBP1		R-HSA-5656070;R-HSA-190258;R-HSA-190260;R-HSA-190413
R-HSA-1482925	Acyl chain remodelling of PG	2	26	0.00176618	0.247864	0.554746	2	10	0.000755915	9606	Homo sapiens	PLA2G4A;PLA2R1		R-HSA-1482900;R-HSA-1602368
R-HSA-211958	Miscellaneous substrates	2	27	0.00183411	0.26139	0.554746	2	5	0.000377958	9606	Homo sapiens	CYP2S1;CYP4F11		R-HSA-211874;R-HSA-211962
R-HSA-350054	Notch-HLH transcription pathway	2	28	0.00190204	0.27492	0.554746	1	2	0.000151183	9606	Homo sapiens	NOTCH1;MAML2		R-HSA-212356
R-HSA-879518	Transport of organic anions	2	28	0.00190204	0.27492	0.554746	2	9	0.000680324	9606	Homo sapiens	SLCO3A1;SLC16A2		R-HSA-879575;R-HSA-879584
R-HSA-418592	ADP signalling through P2Y purinoceptor 1	2	29	0.00196997	0.288438	0.554746	5	7	0.000529141	9606	Homo sapiens	GNA15;PLA2G4A		R-HSA-418581;R-HSA-418579;R-HSA-418576;R-HSA-428961;R-HSA-428941
R-HSA-3000170	Syndecan interactions	2	29	0.00196997	0.288438	0.554746	2	15	0.00113387	9606	Homo sapiens	ITGB4;THBS1		R-HSA-2681675;R-HSA-2731074
R-HSA-420029	Tight junction interactions	2	30	0.00203791	0.301927	0.554746	2	3	0.000226775	9606	Homo sapiens	CLDN1;CRB3		R-HSA-420661;R-HSA-420019
R-HSA-181430	Norepinephrine Neurotransmitter Release Cycle	2	30	0.00203791	0.301927	0.554746	3	6	0.000453549	9606	Homo sapiens	MAOA;PTK2B		R-HSA-374899;R-HSA-374909;R-HSA-374922
R-HSA-1971475	A tetrasaccharide linker sequence is required for GAG synthesis	2	31	0.00210584	0.31537	0.554746	5	5	0.000377958	9606	Homo sapiens	XYLT1;HSPG2		R-HSA-1889981;R-HSA-9638064;R-HSA-1889978;R-HSA-1878002;R-HSA-1889955
R-HSA-1296041	Activation of G protein gated Potassium channels	2	31	0.00210584	0.31537	0.554746	2	3	0.000226775	9606	Homo sapiens	KCNJ5;KCNJ15		R-HSA-1013020;R-HSA-1013012
R-HSA-997272	Inhibition of voltage gated Ca2+ channels via Gbeta/gamma subunits	2	31	0.00210584	0.31537	0.554746	2	3	0.000226775	9606	Homo sapiens	KCNJ5;KCNJ15		R-HSA-1013020;R-HSA-1013012
R-HSA-1296059	G protein gated Potassium channels	2	31	0.00210584	0.31537	0.554746	2	3	0.000226775	9606	Homo sapiens	KCNJ5;KCNJ15		R-HSA-1013020;R-HSA-1013012
R-HSA-1482801	Acyl chain remodelling of PS	2	31	0.00210584	0.31537	0.554746	3	8	0.000604732	9606	Homo sapiens	PLA2G4A;PLA2R1		R-HSA-1482771;R-HSA-1482897;R-HSA-1602374
R-HSA-5686938	Regulation of TLR by endogenous ligand	2	31	0.00210584	0.31537	0.554746	1	12	0.000907098	9606	Homo sapiens	S100A9;S100A8		R-HSA-5432849
R-HSA-525793	Myogenesis	2	32	0.00217377	0.328754	0.554746	8	14	0.00105828	9606	Homo sapiens	CDH4;CDH3		R-HSA-376117;R-HSA-448951;R-HSA-375140;R-HSA-376119;R-HSA-449200;R-HSA-448958;R-HSA-448957;R-HSA-376121
R-HSA-5357769	Caspase activation via extrinsic apoptotic signalling pathway	2	32	0.00217377	0.328754	0.554746	4	17	0.00128506	9606	Homo sapiens	TNFSF10;TNFRSF10A		R-HSA-139952;R-HSA-141156;R-HSA-3465448;R-HSA-3371359
R-HSA-1855183	Synthesis of IP2, IP, and Ins in the cytosol	2	32	0.00217377	0.328754	0.554746	3	14	0.00105828	9606	Homo sapiens	INPP4B;SIPA1L3		R-HSA-1855180;R-HSA-1855174;R-HSA-1855202
R-HSA-9022699	MECP2 regulates neuronal receptors and channels	2	32	0.00217377	0.328754	0.554746	2	26	0.00196538	9606	Homo sapiens	NOTCH1		R-HSA-9023345;R-HSA-9023346
R-HSA-3928663	EPHA-mediated growth cone collapse	2	33	0.0022417	0.342065	0.554746	3	4	0.000302366	9606	Homo sapiens	EFNA1;EPHA1		R-HSA-3928651;R-HSA-3928602;R-HSA-3928648
R-HSA-9018679	Biosynthesis of EPA-derived SPMs	2	33	0.0022417	0.342065	0.554746	3	17	0.00128506	9606	Homo sapiens	PTGS2;SUGCT		R-HSA-9018877;R-HSA-9018862;R-HSA-9018880
R-HSA-9013508	NOTCH3 Intracellular Domain Regulates Transcription	2	36	0.00244549	0.381446	0.554746	20	22	0.00166301	9606	Homo sapiens	NOTCH1;MAML2		R-HSA-9021480;R-HSA-9021451;R-HSA-9021450;R-HSA-9018538;R-HSA-9021325;R-HSA-9016751;R-HSA-9018542;R-HSA-9013568;R-HSA-9021412;R-HSA-9021478;R-HSA-9016861;R-HSA-9014141;R-HSA-9013567;R-HSA-9013631;R-HSA-9021406;R-HSA-9014129;R-HSA-9013488;R-HSA-9016916;R-HSA-9013652;R-HSA-9017398
R-HSA-2424491	DAP12 signaling	2	36	0.00244549	0.381446	0.554746	15	17	0.00128506	9606	Homo sapiens	FAM83F;TREM2		R-HSA-2424484;R-HSA-2424485;R-HSA-2424486;R-HSA-2424487;R-HSA-2424480;R-HSA-2424481;R-HSA-2424482;R-HSA-2395439;R-HSA-2395412;R-HSA-210289;R-HSA-2396561;R-HSA-2396594;R-HSA-2424476;R-HSA-2396606;R-HSA-2395801
R-HSA-9687139	Aberrant regulation of mitotic cell cycle due to RB1 defects	2	36	0.00244549	0.381446	0.554746	2	3	0.000226775	9606	Homo sapiens	CCND2;CDH1		R-HSA-9687377;R-HSA-9659782
R-HSA-5626467	RHO GTPases activate IQGAPs	2	36	0.00244549	0.381446	0.554746	2	5	0.000377958	9606	Homo sapiens	CDH1;TUBA4A		R-HSA-5672304;R-HSA-5672329
R-HSA-1266695	Interleukin-7 signaling	2	36	0.00244549	0.381446	0.554746	9	26	0.00196538	9606	Homo sapiens	NOTCH1;IRS1;IL13RA2		R-HSA-449958;R-HSA-451895;R-HSA-8983003;R-HSA-1295540;R-HSA-9025969;R-HSA-6785165;R-HSA-1295519;R-HSA-8983063;R-HSA-1295516
R-HSA-9008059	Interleukin-37 signaling	2	36	0.00244549	0.381446	0.554746	4	14	0.00105828	9606	Homo sapiens	CASP1;PDGFA		R-HSA-9012556;R-HSA-9008894;R-HSA-9012542;R-HSA-9012689
R-HSA-9694631	Maturation of nucleoprotein	2	36	0.00244549	0.381446	0.554746	1	9	0.000680324	9606	Homo sapiens	PARP10;PARP14		R-HSA-9694773
R-HSA-9683610	Maturation of nucleoprotein	2	36	0.00244549	0.381446	0.554746	1	9	0.000680324	9606	Homo sapiens	PARP10;PARP14		R-HSA-9686061
R-HSA-9675126	Diseases of mitotic cell cycle	2	38	0.00258135	0.407138	0.554746	2	5	0.000377958	9606	Homo sapiens	CCND2;CDH1		R-HSA-9687377;R-HSA-9659782
R-HSA-1296065	Inwardly rectifying K+ channels	2	38	0.00258135	0.407138	0.554746	2	7	0.000529141	9606	Homo sapiens	KCNJ5;KCNJ15		R-HSA-1013020;R-HSA-1013012
R-HSA-9668328	Sealing of the nuclear envelope (NE) by ESCRT-III	2	39	0.00264928	0.41979	0.554746	5	7	0.000529141	9606	Homo sapiens	PLEKHG5;TUBA4A		R-HSA-9668419;R-HSA-9668389;R-HSA-9668405;R-HSA-9668395;R-HSA-9668415
R-HSA-917977	Transferrin endocytosis and recycling	2	39	0.00264928	0.41979	0.554746	3	11	0.000831507	9606	Homo sapiens	HFE;TCIRG1		R-HSA-5691154;R-HSA-5252133;R-HSA-917841
R-HSA-5365859	RA biosynthesis pathway	2	39	0.00264928	0.41979	0.554746	2	11	0.000831507	9606	Homo sapiens	ALDH1A3;AKR1C1;AKR1C3		R-HSA-5615668;R-HSA-5362522
R-HSA-4791275	Signaling by WNT in cancer	2	39	0.00264928	0.41979	0.554746	2	16	0.00120946	9606	Homo sapiens	PORCN;DKK1		R-HSA-5340560;R-HSA-5339711
R-HSA-2173796	SMAD2/SMAD3:SMAD4 heterotrimer regulates transcription	2	39	0.00264928	0.41979	0.554746	1	17	0.00128506	9606	Homo sapiens	SERPINE1		R-HSA-2106586
R-HSA-390471	Association of TriC/CCT with target proteins during biosynthesis	2	40	0.00271721	0.432303	0.554746	1	2	0.000151183	9606	Homo sapiens	FBXO6;SIK1		R-HSA-390470
R-HSA-1482788	Acyl chain remodelling of PC	2	40	0.00271721	0.432303	0.554746	3	9	0.000680324	9606	Homo sapiens	PLA2G4A;PLA2R1		R-HSA-1482862;R-HSA-1602417;R-HSA-1482856
R-HSA-392518	Signal amplification	2	45	0.00305686	0.492575	0.554746	8	19	0.00143624	9606	Homo sapiens	GNA15;PLA2G4A		R-HSA-418581;R-HSA-418579;R-HSA-428752;R-HSA-418576;R-HSA-428961;R-HSA-428750;R-HSA-428749;R-HSA-428941
R-HSA-389948	PD-1 signaling	2	48	0.00326065	0.526747	0.554746	4	5	0.000377958	9606	Homo sapiens	CD274;PDCD1LG2		R-HSA-389762;R-HSA-388828;R-HSA-389759;R-HSA-389758
R-HSA-991365	Activation of GABAB receptors	2	49	0.00332858	0.537787	0.554746	2	8	0.000604732	9606	Homo sapiens	KCNJ5;KCNJ15		R-HSA-1013020;R-HSA-1013012
R-HSA-977444	GABA B receptor activation	2	49	0.00332858	0.537787	0.554746	2	9	0.000680324	9606	Homo sapiens	KCNJ5;KCNJ15		R-HSA-1013020;R-HSA-1013012
R-HSA-211733	Regulation of activated PAK-2p34 by proteasome mediated degradation	2	50	0.00339651	0.548648	0.554746	1	2	0.000151183	9606	Homo sapiens	PSMB8;PSMB9		R-HSA-211715
R-HSA-4615885	SUMOylation of DNA replication proteins	2	50	0.00339651	0.548648	0.554746	2	8	0.000604732	9606	Homo sapiens	AIM1;ZNFX1		R-HSA-5228525;R-HSA-4655355
R-HSA-9026357	NTF4 activates NTRK2 (TRKB) signaling	1	4	0.000271721	0.136724	0.554746	3	3	0.000226775	9606	Homo sapiens	NTF4		R-HSA-9026377;R-HSA-9026510;R-HSA-9026358
R-HSA-8854521	Interaction between PHLDA1 and AURKA	1	4	0.000271721	0.136724	0.554746	2	2	0.000151183	9606	Homo sapiens	PHLDA1		R-HSA-8853429;R-HSA-8853444
R-HSA-5619047	Defective SLC2A9 causes hypouricemia renal 2 (RHUC2)	1	4	0.000271721	0.136724	0.554746	1	1	7.55915e-05	9606	Homo sapiens	SLC2A9		R-HSA-5638209
R-HSA-1299308	Tandem of pore domain in a weak inwardly rectifying K+ channels (TWIK)	1	4	0.000271721	0.136724	0.554746	1	1	7.55915e-05	9606	Homo sapiens	KCNK6		R-HSA-1299304
[truncated: 779 more rows]

## Sheet: Table S3D
657 DEGs (HBEC3/HeLa ≥ 5-fold change)
[truncated: 871 more rows]

## Sheet: Table S3E
Cell line	Number of entities	Gene
A549, HEK 293, HeLa	47	RNASE7
		UBA7
[truncated: 185 more rows]

## Sheet: Table S3F
Cluster	Gene	HeLa (log2 TPM)	HEK293 (log2 TPM)	A549 (log2 TPM)	HBEC3 (log2 TPM)
[truncated: 99 more rows]

[truncated: 4 more sheets: Table S3G, Table S4A, Table S4B, Table S5]
